# Supplementary material for: A spatial memory signal shows that the parietal cortex has access to a craniotopic representation of space
Source: eLife. 2018 Feb 16;7:e30762. doi: 10.7554/eLife.30762 (PMC5834243; doi:10.7554/eLife.30762)
Supplement: Source Code 1. — The zip file contains all Matlab scripts used in converting raw spike and analog data from NIH’s REX files to Matlab, analyzing neural activities such as firing rates, decay activities etc. and creating spreadsheets and figures. [file elife-30762-code1.zip]

Archive with 21 entries (20 files):
- BLOCKMemorys2.m
- __MACOSX/
- __MACOSX/._BLOCKMemorys2.m
- decayActAnalysis_DOUBLE.m
- __MACOSX/._decayActAnalysis_DOUBLE.m
- decayActAnalysis_SIMPLE.m
- __MACOSX/._decayActAnalysis_SIMPLE.m
- decayActAnalysis_SINGLE.m
- __MACOSX/._decayActAnalysis_SINGLE.m
- mulurex2Or.m
- __MACOSX/._mulurex2Or.m
- PLOT_INDICES2.m
- __MACOSX/._PLOT_INDICES2.m
- plotALL_GENERAL_DOUBLE.m
- __MACOSX/._plotALL_GENERAL_DOUBLE.m
- plotALL_GENERAL_SINGLE.m
- __MACOSX/._plotALL_GENERAL_SINGLE.m
- plotALL_SIMPLE.m
- __MACOSX/._plotALL_SIMPLE.m
- plotMemVis2016_2.m
- __MACOSX/._plotMemVis2016_2.m
