# Supplementary material for: A spatial memory signal shows that the parietal cortex has access to a craniotopic representation of space
Source: eLife. 2018 Feb 16;7:e30762. doi: 10.7554/eLife.30762 (PMC5834243; doi:10.7554/eLife.30762)
Supplement: Source Code 1. — The zip file contains all Matlab scripts used in converting raw spike and analog data from NIH’s REX files to Matlab, analyzing neural activities such as firing rates, decay activities etc. and creating spreadsheets and figures. [file elife-30762-code1.zip › BLOCKMemorys2.m]

%% BLOCK Memorys
%%
u = [];
u = evalin('base','currentUnit');
behavior = 0;
rexdata.uncommon.veryGoodMem(u) = 0;
rexdata.uncommon.veryGoodMemNewSacc(u) = 0;
rexdata.uncommon.veryBADMemTWOWAY(u) = 0;
rexdata.uncommon.veryGoodMemTWOWAY(u) = 0;
rexdata.uncommon.veryBADMemONE_WAY(u) = 0;
rexdata.uncommon.BaseLarger(u) = 0;
rexdata.uncommon.veryBADMemTWOWAYMAX(u) = 0;
rexdata.uncommon.veryGOOODMemTWOWAYMAX(u) =  0;
rexdata.uncommon.veryBADMemONE_WAY_MAX_VisVis(u) = 0;
rexdata.uncommon.BestMemMAX_NoEyePosNoSacc(u) = 0;
rexdata.uncommon.BestMemMAX_NoEyePos(u) = 0;
rexdata.uncommon.BestMemMAXNoSacc(u) = 0;
rexdata.uncommon.BestMemMAX_NoEyePosNoLateEyPsVis(u) = 0;
rexdata.uncommon.BestMemMAX_NoLateEyePosVis(u) = 0;
rexdata.uncommon.BestMemMAXNoLateEyPsVis(u) = 0;
rexdata.uncommon.BestMemMAXNoLateEyPs(u) = 0;
rexdata.uncommon.BestMAXmem(u) = 0;

%MED
rexdata.uncommon.veryGOOODMemTWOWAY_MED(u) =  0;
rexdata.uncommon.veryBADMemTWOWAY_MED(u) =  0;

rexdata.uncommon.veryGOOODMem_one_WAY_MED(u) =  0;
rexdata.uncommon.veryBADMem_one_WAY_MED(u) =  0;

rexdata.uncommon.BaseLargerMED(u) = 0;
rexdata.uncommon.BestUnits(u) = 0;
rexdata.uncommon.BestMemMED(u) = 0;
rexdata.uncommon.BestMemMEAN(u) = 0;
rexdata.uncommon.BestMemMAX(u) = 0;
rexdata.uncommon.BestMemMAX_NoEyePosNoSacc(u) = 0;
rexdata.uncommon.BestMemMAX_NoEyePos(u) = 0;

useBestBaselineWindow = 0;
normalizePSTHdt = 0;%with-in trial normalize
normalizeOnBlock1 = 0;
zscorePSTHdt = 0;

PreEventMeanP =[];
visBlck = rexdata.common.visBlck(u);
frgtBlck = rexdata.common.frgtBlck(u);
memBlck = rexdata.common.memBlck(u);
mixOnBlck = rexdata.common.mixOnBlck(u);
if double(rexdata.common.blocktype) == 4
    newSaccBlck = rexdata.common.newSaccadeBlck(u);% = 6;
end
popPSTH = [];
rexdata.uncommon.sameMemory_responseprofiles = [];
memWinWdth = 100;%pBins;%
memWinWdthMED = 50;
% rexdata.uncommon.seriousVISResponse = [];
% rexdata.uncommon.seriousMEMResponse = [];
usePSTHforPoisson = 1;
useMaxForStats = 0;
smwdth = rexdata.common.PSTH_SmoothWindow;
pBins = rexdata.common.PSTH_Binsize;
doMeanLatency =  rexdata.common.doMeanLatency;
doMedianLatency = 1;
compareToMean = 0;
consecutiveLen = min(200,smwdth*6);
consecutiveLenMED = min(100,smwdth*100);
LatConscetiveWindowns = 20;
clear nufSpk nfs1 nufSpike
if isfield(rexdata.uncommon,'sameMemory') % & ismember(1047,rexdata.common.Code(:)) & ismember(find(rexdata.uncommon.Memory_n_others(1,:)>0), rexdata.common.goodtrials2)
    
    clear nufSpk nfs1 nufSpike
    rexdata.uncommon.sameMemory_responseprofiles = [];
    rexdata.uncommon.sameMemoryDecayMmaxAll = [];
    rexdata.uncommon.sameMemoryDecaySTDAll = [];
    DecayPSTH_zscoredAll = [];
    rexdata.uncommon.sameMemoryDecaySEMAll = [];
    
    [rf2fr rf2r] = size(rexdata.uncommon.sameMemory);
    nufspikCounts = zeros(rf2r,1);
    LastBaseFirstMemo = [0 0];
    LastBaseFirstMemo2 = [0 0];
    LastBaseFirstMemo3 = [0 0];
    
    rexdata.uncommon.seriousVISResponse = [];
    rexdata.uncommon.seriousMEMResponse = [];
    rexdata.uncommon.goodMem(u) = 0;
    for s = 1:rf2r
        rexdata.uncommon.seriousVISResponse{2,s}{u,1}.VISResponse = 0;
        rexdata.uncommon.seriousMEMResponse{2,s}{u,1}.MEMResponse = 0;
    end
    
    for s = 1:rf2r
        
        clear nufSpk nfs1 nufSpike
        if numel((rexdata.uncommon.sameMemory{1,s}))  >= 5
            rexdata.uncommon.sameMemory{2,s}{u,1} = [];
            clear nufSpk nfs1 nufSpike
            nufSpk = [];
            for i = 1:numel(rexdata.uncommon.sameMemory{1,s})
                if rexdata.uncommon.sameMemory{1,s}(i) <= max(rexdata.common.goodtrials2)
                    nufSpk(i) = (sum(rexdata.uncommon.centered_spiketime{u,rexdata.uncommon.sameMemory{1,s}(i)}) ~=0) & ...
                        (numel((rexdata.uncommon.centered_spiketime{u,rexdata.uncommon.sameMemory{1,s}(i)})) > 1);
                end
            end
            clear nufSpike
            [nfs1 nufSpike] = find(nufSpk ==1);
            nufspikCounts(s) = numel(nufSpike);
            if ~isempty(nufSpike)
                if numel(nufSpike) < 5
                    
                    disp(['memories WERE Not done for unit:  ' num2str(u)])      %end
                end
            end
            
        end
    end
    
    if numel(find(nufspikCounts>=5)) < rf2r, rexdata.common.badU(u) = 1; end
    
    %%     analyze good unit
    %     if ~rexdata.common.badU(u)
    for s = 1:rf2r
        
        clear nufSpk nfs1 nufSpike
        % if ~sum(rexdata.uncommon.centered_spiketime{u,rexdata.uncommon.sameMemory{1,s}})
        if numel(rexdata.uncommon.sameMemory{1,s}) >= 5
            
            rexdata.uncommon.sameMemory{2,s}{u,1} = [];
            clear nufSpk nfs1 nufSpike
            nufSpk = [];
            for i = 1:numel(rexdata.uncommon.sameMemory{1,s})
                if rexdata.uncommon.sameMemory{1,s}(i) <= max(rexdata.common.goodtrials2)
                    nufSpk(i) = (sum(rexdata.uncommon.centered_spiketime{u,rexdata.uncommon.sameMemory{1,s}(i)}) ~=0) & ...
                        (numel((rexdata.uncommon.centered_spiketime{u,rexdata.uncommon.sameMemory{1,s}(i)})) > 1);
                end
            end
            clear nufSpike
            [nfs1 nufSpike] = find(nufSpk ==1);
            %disp('good amt of nfSpk')
            if rexdata.common.fewBaselinesOnly
                if (numel(nufSpike)>=15) & (s==1)
                    nufSpike = nufSpike(1:15);
                end
                %                 if (numel(nufSpike)>=15) & (s==rf2r)
                %                     nufSpike = nufSpike(end-9:end);
                %                 end
            end
            
            %
            if rexdata.common.TrialsToAnalayze == 1%all trials
                nufSpike = nufSpike;
            elseif rexdata.common.TrialsToAnalayze == 2 %1st quatile
                nufSpike = nufSpike(1:floor(numel(nufSpike)/4));
            elseif rexdata.common.TrialsToAnalayze == 3 %two middle quantiles
                nufSpike = nufSpike(floor(numel(nufSpike)*.25):floor(numel(nufSpike)*0.75));
            elseif rexdata.common.TrialsToAnalayze == 4 % last quatile
                nufSpike = nufSpike(floor(numel(nufSpike)*.75):end);
            elseif rexdata.common.TrialsToAnalayze == 5 %everyother
                nufSpike = nufSpike(nufSpike(1:2:numel(nufSpike)));
            elseif rexdata.common.TrialsToAnalayze == 6 %first few for baseline, later for mem(50%),early for block 3, last for VIS
                if s==1
                    nufSpike = nufSpike(1:floor(numel(nufSpike)/4));%first few for baseline
                elseif s==2 || s==3
                    nufSpike = nufSpike(floor(numel(nufSpike)*.75):end);%later for mem(50%)
                elseif s==4 || s==5 || s==6
                    nufSpike = nufSpike(1:floor(numel(nufSpike)/4));%early for block 3
                elseif s==7
                    nufSpike = nufSpike(floor(numel(nufSpike)*.75):end);%last for VIS
                end
            elseif rexdata.common.TrialsToAnalayze == 7 %last for baseline, later for mem(50%),early for block 3, last for VIS
                if s==1
                    nufSpike = nufSpike(floor(numel(nufSpike)*.75):end);%last few for baseline
                elseif s==2 || s==3
                    nufSpike = nufSpike(floor(numel(nufSpike)*.75):end);%later for mem(50%)
                elseif s==4 || s==5 || s==6
                    nufSpike = nufSpike(1:floor(numel(nufSpike)/4));%early for block 3
                elseif s==7
                    nufSpike = nufSpike(floor(numel(nufSpike)*.75):end);%last for VIS
                end
            elseif rexdata.common.TrialsToAnalayze == 8
                %FIRST base,Later 100%, Early 50% on, Late 50% 0ff, Later for Baseline2
                if s==1
                    nufSpike = nufSpike(1:floor(numel(nufSpike)/4));%EARLY
                elseif s==2
                    nufSpike = nufSpike(floor(numel(nufSpike)*.75):end);%LATE %100
                elseif s==3
                    nufSpike = nufSpike(1:floor(numel(nufSpike)/4));%EARLY(50% ON),FOR SIMPLE, LATE FOR GENERAL (50% OFF)
                    if rexdata.common.blocktype == 3
                        nufSpike = nufSpike(floor(numel(nufSpike)*.75):end);%Late
                    end
                elseif s==4
                    nufSpike = nufSpike(floor(numel(nufSpike)*.75):end);%LATE(50% OFF)
                elseif s==5 || s==6
                    nufSpike = nufSpike(floor(numel(nufSpike)*.75):end);%LATE
                elseif s==7
                    nufSpike = nufSpike(floor(numel(nufSpike)*.75):end);%last for VIS
                end
            elseif rexdata.common.TrialsToAnalayze == 9
                %FIRST base,All for others
                if s==1
                    nufSpike = nufSpike(1:floor(numel(nufSpike)/4));%EARLY
                end
            elseif rexdata.common.TrialsToAnalayze == 10%for simple, new files
                %A L E A L
                if s==2
                    nufSpike = nufSpike(floor(numel(nufSpike)*.75):end);%LATE %100
                elseif s==3
                    nufSpike = nufSpike(1:floor(numel(nufSpike)/4));%vis 50%
                elseif s==5
                    nufSpike = nufSpike(floor(numel(nufSpike)*.75):end);%base2
                end
            else
                nufSpike = nufSpike;
            end
            
            %             rexdata.uncommon.sameMemory{2,s}{u,1}.PSTH =  zeros(numel(rexdata.uncommon.spkBins),numel(nufSpike));
            
            
            rexdata.uncommon.sameMemory{3,s}{u,1} = [];
            rexdata.uncommon.sameMemory{3,s}{u,1} = rexdata.uncommon.sameMemory{1,s}(nufSpike);
            
            rexdata.uncommon.startbin(u) =  rexdata.uncommon.minSpikeTime(u);
            rexdata.uncommon.endbin(u) = rexdata.uncommon.maxSpikeTime(u);
            
            rexdata.uncommon.spkBins= ([rexdata.uncommon.startbin(u):pBins:rexdata.uncommon.endbin(u)]);
            
            %                  if isfield(rexdata.uncommon.sameMemory{2,s}{u,1},'spikes')
            pause(0.01)
            
            %                     if ~isempty(rexdata.uncommon.sameMemory{2,s}{u,1}.spikes)
            %    rexdata.uncommon.sameMemory{2,s}{u,1}.spikes = rexdata.uncommon.spikemat{u,1}(rexdata.uncommon.sameMemory{3,s}{u,1},:);
            [unnnn nuu] = size(rexdata.uncommon.spikemat);
            if u <= nuu & ~rexdata.common.badU(u)
                %                 midWin = round(abs(rexdata.uncommon.minSpikeTime(u)));
                rexdata.uncommon.sameMemory{2,s}{u,1}.spikes = rexdata.uncommon.spikemat{u}(rexdata.uncommon.sameMemory{3,s}{u,1},:);
                rexdata.uncommon.sameMemory{2,s}{u,1}.Mean = mean(rexdata.uncommon.sameMemory{2,s}{u,1}.spikes);
                rexdata.uncommon.sameMemory{2,s}{u,1}.STD = std(rexdata.uncommon.sameMemory{2,s}{u,1}.spikes);
                % rexdata.uncommon.sameMemory{2,s}{u,1}.SEM = (rexdata.uncommon.sameMemory{2,s}{u,1}.STD)./sqrt(numel(rexdata.uncommon.sameMemory{3,s}));
                rexdata.uncommon.sameMemory{2,s}{u,1}.SEM = (rexdata.uncommon.sameMemory{2,s}{u,1}.STD)./sqrt(numel(rexdata.uncommon.sameMemory{3,s}{u,1}));
                rexdata.uncommon.sameMemory{2,s}{u,1}.VAR = var(rexdata.uncommon.sameMemory{2,s}{u,1}.spikes);
                rexdata.uncommon.sameMemory{2,s}{u,1}.timestamps = [];
                for k = 1:numel(nufSpike)
                    timestamps = rexdata.uncommon.centered_spiketime{u, rexdata.uncommon.sameMemory{3,s}{u,1}(k)};
                    if ~usePSTHforPoisson
                        rexdata.uncommon.sameMemory{2,s}{u,1}.timestamps{k} = timestamps;%rexdata.uncommon.sameMemory{2,s}{u,1}.PSTH(:,k);%
                    end
                    if sum(timestamps) ~= 0
                        Hists = ((1000 * histcounts(timestamps,rexdata.uncommon.spkBins))/pBins)';
                        rexdata.uncommon.sameMemory{2,s}{u,1}.PSTH1(:,k) = [Hists;0];
                        rexdata.uncommon.sameMemory{2,s}{u,1}.PSTH(:,k)  = [Hists;0];
                        wnn = numel(Hists)/3;
                        if (s == visBlck) | (s== mixOnBlck)
                            wnn = numel(Hists)/5;
                        end
                        psLen = numel(rexdata.uncommon.sameMemory{2,s}{u,1}.PSTH(:,k));
                        halfpsLen = round(psLen/2);
                        QLen = round(psLen/4);
                        maxPst(s,k) = max(rexdata.uncommon.sameMemory{2,s}{u,1}.PSTH(halfpsLen:end,k));
                        maxPrePst(s,k) = max(rexdata.uncommon.sameMemory{2,s}{u,1}.PSTH(QLen:halfpsLen,k));
                        
                        meanFtr(s,k) = mean(rexdata.uncommon.sameMemory{2,s}{u,1}.PSTH(halfpsLen:end,k));
                        meanPst(s,k) = mean(rexdata.uncommon.sameMemory{2,s}{u,1}.PSTH(QLen:halfpsLen,k));
                        
                        goodBak(s,k) = any(rexdata.uncommon.sameMemory{2,s}{u,1}.PSTH(halfpsLen:halfpsLen +round(psLen/4),k) > meanPst(s,k));
                        if usePSTHforPoisson
                            rexdata.uncommon.sameMemory{2,s}{u,1}.timestamps{k} = [];
                            rexdata.uncommon.sameMemory{2,s}{u,1}.timestamps{k} = find(rexdata.uncommon.sameMemory{2,s}{u,1}.spikes(k,:) > 0);
                            %rexdata.uncommon.sameMemory{2,s}{u,1}.spikes(k,:)
                            %double(rexdata.uncommon.sameMemory{2,s}{u,1}.PSTH(:,k));
                        end
                    end
                end
                
            end
        end
    end
    
    pause(0.01)
    
    
    
    %%   choose only good PSTHS
    
    if rexdata.common.blocktype == 2
        blckks = [1 memBlck visBlck  mixOnBlck frgtBlck];
    else
        blckks = [1 memBlck frgtBlck visBlck];
    end
    if rexdata.common.saraFile & rexdata.common.blocktype == 3
        blckks = visBlck;
    end
    [unnnn nuu] = size(rexdata.uncommon.spikemat);
    if rexdata.common.nufSpikeGdOnly
        if u <= nuu  & ~rexdata.common.badU(u) & rexdata.common.saraFile & rexdata.common.blocktype == 3
            for s = blckks % 1:rf2r
                if isfield(rexdata.uncommon.sameMemory{2,s}{u,1},'PSTH') & ~isempty(rexdata.uncommon.sameMemory{2,s}{u,1}.PSTH)
                    
                    clear nufSpk nfs1 nufSpike
                    % if ~sum(rexdata.uncommon.centered_spiketime{u,rexdata.uncommon.sameMemory{1,s}})
                    if numel(rexdata.uncommon.sameMemory{1,s}) >= 5
                        
                        
                        [cP rP]=size(rexdata.uncommon.sameMemory{2,s}{u,1}.PSTH1);
                        if rP >= 5
                            [gdt, gdtr] = (max(maxPst(s,1:rP)));
                            [gdtM, gdtrM] = min(meanPst(s,1:rP));
                            
                            psthssss = rexdata.uncommon.sameMemory{2,s}{u,1}.PSTH1;
                            pMean = smooth((psthssss(:,gdtr)),pBins)';
                            stdwn = 2;
                            
                            PStd = std(psthssss');
                            smallDiff =1;
                            bigDiff = 1.2;
                            if rexdata.common.saraFile
                                smallDiff = 2;
                                bigDiff = 1.2;
                            end
                            
                            rexdata.uncommon.sameMemory{2,s}{u,1}.PSTH =[];
                            colCt = 1;
                            for n = 1:rP
                                
                                meanNS = smooth((psthssss(:,n)),pBins)';
                                
                                if ~rexdata.common.saraFile & ( (s==visBlck | s==memBlck)  & (maxPst(s,n) >= smallDiff*maxPrePst(s,n)) ) ...
                                        | (s==1  & (maxPst(s,n) <= smallDiff*maxPrePst(s,n))) ...
                                        | ( (s== frgtBlck)  & (maxPst(s,n) <= smallDiff*maxPrePst(s,n)) )
                                    rexdata.uncommon.sameMemory{2,s}{u,1}.PSTH = [rexdata.uncommon.sameMemory{2,s}{u,1}.PSTH meanNS'];
                                    
                                    colCt = colCt+1;
                                elseif rexdata.common.saraFile & rexdata.common.blocktype == 3 & (maxPst(s,n) >= smallDiff*maxPrePst(s,n))
                                    
                                    rexdata.uncommon.sameMemory{2,s}{u,1}.PSTH = [rexdata.uncommon.sameMemory{2,s}{u,1}.PSTH meanNS'];
                                    colCt = colCt+1;
                                end
                                
                            end
                            
                        end
                    end
                end
            end
        end
    end
    %%
    
    
    [unnnn nuu] = size(rexdata.uncommon.spikemat);
    PreEventMeanP=cell(rf2r,nuu);
    if u <= nuu & ~rexdata.common.badU(u)
        for s = 1:rf2r
            PreEventMeanP{2,s}{u,1} = [];
            if isfield(rexdata.uncommon.sameMemory{2,s}{u,1},'PSTH') & ~isempty(rexdata.uncommon.sameMemory{2,s}{u,1}.PSTH)
                clear nufSpk nfs1 nufSpike
                
                if numel((rexdata.uncommon.sameMemory{3,s}{u,1})) >= 5
                    
                    [cP rP] = size(rexdata.uncommon.sameMemory{2,s}{u,1}.PSTH);
                    rexdata.uncommon.firstQtrials{2,s}{u,1} = round(1:rP/2);
                    rexdata.uncommon.lastQtrials{2,s}{u,1} = round(round(rP/2)+1:rP);
                    if s == frgtBlck
                        rexdata.uncommon.lastQtrials{2,s}{u,1} = 1:rP;
                    end
                    
                    if rP >= 2
                        rexdata.uncommon.sameMemory{2,s}{u,1}.PSTH_Mean = mean(rexdata.uncommon.sameMemory{2,s}{u,1}.PSTH');
                        rexdata.uncommon.sameMemory{2,s}{u,1}.PSTH_STD = std(rexdata.uncommon.sameMemory{2,s}{u,1}.PSTH');
                        rexdata.uncommon.sameMemory{2,s}{u,1}.PSTH_SEM = (rexdata.uncommon.sameMemory{2,s}{u,1}.PSTH_STD)./sqrt(rP);
                        
                        
                        %first quantile
                        
                        rexdata.uncommon.sameMemory{2,s}{u,1}.PSTH_firstQ = rexdata.uncommon.sameMemory{2,s}{u,1}.PSTH(:,rexdata.uncommon.firstQtrials{2,s}{u,1});
                        rexdata.uncommon.sameMemory{2,s}{u,1}.PSTH_Mean_firstQ = mean(rexdata.uncommon.sameMemory{2,s}{u,1}.PSTH(:,rexdata.uncommon.firstQtrials{2,s}{u,1})');
                        rexdata.uncommon.sameMemory{2,s}{u,1}.PSTH_STD_firstQ = std(rexdata.uncommon.sameMemory{2,s}{u,1}.PSTH(:,rexdata.uncommon.firstQtrials{2,s}{u,1})');
                        rexdata.uncommon.sameMemory{2,s}{u,1}.PSTH_SEM_firstQ = (rexdata.uncommon.sameMemory{2,s}{u,1}.PSTH_STD)./sqrt(numel(rexdata.uncommon.firstQtrials{2,s}{u,1}));
                        
                        %last quantile
                        rexdata.uncommon.sameMemory{2,s}{u,1}.PSTH_lastQ = (rexdata.uncommon.sameMemory{2,s}{u,1}.PSTH(:,rexdata.uncommon.lastQtrials{2,s}{u,1}));
                        rexdata.uncommon.sameMemory{2,s}{u,1}.PSTH_Mean_lastQ = mean(rexdata.uncommon.sameMemory{2,s}{u,1}.PSTH(:,rexdata.uncommon.lastQtrials{2,s}{u,1})');
                        rexdata.uncommon.sameMemory{2,s}{u,1}.PSTH_STD_lastQ = std(rexdata.uncommon.sameMemory{2,s}{u,1}.PSTH(:,rexdata.uncommon.lastQtrials{2,s}{u,1})');
                        rexdata.uncommon.sameMemory{2,s}{u,1}.PSTH_SEM_lastQ = (rexdata.uncommon.sameMemory{2,s}{u,1}.PSTH_STD)./sqrt(numel(rexdata.uncommon.lastQtrials{2,s}{u,1}));
                        
                        
                        
                        rexdata.uncommon.sameMemory{2,s}{u,1}.PSTH_VAR = var(rexdata.uncommon.sameMemory{2,s}{u,1}.PSTH');
                    elseif rP==1
                        rexdata.uncommon.sameMemory{2,s}{u,1}.PSTH_Mean = smooth(rexdata.uncommon.sameMemory{2,s}{u,1}.PSTH', smwdth);
                        rexdata.uncommon.sameMemory{2,s}{u,1}.PSTH_SEM = zeros(1,cP);
                        rexdata.uncommon.sameMemory{2,s}{u,1}.PSTH_Mean_firstQ = smooth(rexdata.uncommon.sameMemory{2,s}{u,1}.PSTH', smwdth);
                        rexdata.uncommon.sameMemory{2,s}{u,1}.PSTH_STD_firstQ = zeros(1,cP);
                        rexdata.uncommon.sameMemory{2,s}{u,1}.PSTH_Mean_lastQ = smooth(rexdata.uncommon.sameMemory{2,s}{u,1}.PSTH', smwdth);
                        rexdata.uncommon.sameMemory{2,s}{u,1}.PSTH_STD_lastQ = zeros(1,cP);
                    end
                    if rP>1
                        rexdata.uncommon.sameMemory{2,s}{u,1}.PSTH_Mean = mean(rexdata.uncommon.sameMemory{2,s}{u,1}.PSTH');
                    end
                    if isfield(rexdata.uncommon.sameMemory{2,s}{u,1},'PSTH_Mean')  & numel(rexdata.uncommon.sameMemory{2,s}{u,1}.PSTH_Mean) >= 5
                        meansmoothed = zeros(1,numel(rexdata.uncommon.sameMemory{2,s}{u,1}.PSTH_Mean)-smwdth );
                        SEMsmoothed = zeros(1,numel(rexdata.uncommon.sameMemory{2,s}{u,1}.PSTH_Mean)-smwdth);
                        for i = smwdth+1:numel(rexdata.uncommon.sameMemory{2,s}{u,1}.PSTH_Mean(1,:))
                            
                            meansmoothed(i-smwdth) = mean(rexdata.uncommon.sameMemory{2,s}{u,1}.PSTH_Mean(i-smwdth:i));  % smoothed mean
                            SEMsmoothed(i-smwdth) = mean(rexdata.uncommon.sameMemory{2,s}{u,1}.PSTH_SEM(i-smwdth:i));  % smoothed STD
                            
                            meansmoothed_firstQ(i-smwdth) = mean(rexdata.uncommon.sameMemory{2,s}{u,1}.PSTH_Mean_firstQ(i-smwdth:i));  % smoothed mean  _firstQ
                            SEMsmoothed_firstQ(i-smwdth) = mean(rexdata.uncommon.sameMemory{2,s}{u,1}.PSTH_SEM_firstQ(i-smwdth:i));  % smoothed STD
                            
                            meansmoothed_lastQ(i-smwdth) = mean(rexdata.uncommon.sameMemory{2,s}{u,1}.PSTH_Mean_lastQ(i-smwdth:i));  % smoothed mean _lastQ
                            SEMsmoothed_lastQ(i-smwdth) = mean(rexdata.uncommon.sameMemory{2,s}{u,1}.PSTH_SEM_lastQ(i-smwdth:i));  % smoothed STD
                            
                        end
                        
                        
                        rexdata.uncommon.sameMemory{2,s}{u,1}.PSTH_smoothed_mean = [rexdata.uncommon.sameMemory{2,s}{u,1}.PSTH_Mean(1:smwdth) meansmoothed];
                        rexdata.uncommon.sameMemory{2,s}{u,1}.PSTH_smoothed_SEM = [rexdata.uncommon.sameMemory{2,s}{u,1}.PSTH_SEM(1:smwdth) SEMsmoothed];
                        
                        rexdata.uncommon.sameMemory{2,s}{u,1}.PSTH_smoothed_mean_firstQ = [rexdata.uncommon.sameMemory{2,s}{u,1}.PSTH_Mean_firstQ(1:smwdth) meansmoothed_firstQ];
                        rexdata.uncommon.sameMemory{2,s}{u,1}.PSTH_smoothed_SEM_firstQ = [rexdata.uncommon.sameMemory{2,s}{u,1}.PSTH_SEM_firstQ(1:smwdth) SEMsmoothed_firstQ];
                        
                        rexdata.uncommon.sameMemory{2,s}{u,1}.PSTH_smoothed_mean_lastQ = [rexdata.uncommon.sameMemory{2,s}{u,1}.PSTH_Mean_lastQ(1:smwdth) meansmoothed_lastQ];
                        rexdata.uncommon.sameMemory{2,s}{u,1}.PSTH_smoothed_SEM_lastQ = [rexdata.uncommon.sameMemory{2,s}{u,1}.PSTH_SEM_lastQ(1:smwdth) SEMsmoothed_lastQ];
                        
                        popPSTH{1,s} = rexdata.uncommon.sameMemory{2,s}{u,1}.PSTH_smoothed_mean;
                        %%  MEDIAN SLIDING
                        clc
                        spiketime2 = rexdata.uncommon.sameMemory{2,s}{u,1}.spikes;
                        [szr,szc] = size(spiketime2);
                        
                        rspwStrt = abs(rexdata.uncommon.minSpikeTime(u))- 125;
                        rspwEnd = abs(rexdata.uncommon.minSpikeTime(u)) + 500;
                        
                        rexdata.uncommon.sameMemory{2,s}{u,1}.ISI = zeros(szr,szc);
                        rexdata.uncommon.sameMemory{2,s}{u,1}.WindowedSpikecounts = [];
                        rexdata.uncommon.sameMemory{2,s}{u,1}.WindowedMED = [];
                        rexdata.uncommon.sameMemory{2,s}{u,1}.WindowedSpikecountsBASE = [];
                        goodTrls = zeros(szr,1);
                        BaseResRankLATENCY = ones(szr,1)*2124;
                        BaseResRankLATENCYABOVE = ones(szr,1)*2234;
                        OverAllBaseMed = [];
                        OverAllRESPMed = 0;
                        for scc = 1:szr
                            
                            trN = rexdata.uncommon.sameMemory{3,s}{u,1}(scc);
                            rexdata.uncommon.sameMemory{2,s}{u,1}.FPonTime(scc) = rexdata.uncommon.fp_n_others(2,scc);
                            rexdata.uncommon.sameMemory{2,s}{u,1}.RFonTime(scc) = rexdata.uncommon.rf_n_others(2,scc);
                            rexdata.uncommon.sameMemory{2,s}{u,1}.JMPonTime(scc) = rexdata.uncommon.j1_n_others(2,scc);
                            rexdata.uncommon.sameMemory{2,s}{u,1}.SaccadeStartTime(scc) = rexdata.uncommon.sacc_n_others(2,scc);
                            fpT(scc) = rexdata.uncommon.sameMemory{2,s}{u,1}.FPonTime(scc);
                            scStrt(scc) = rexdata.uncommon.sameMemory{2,s}{u,1}.SaccadeStartTime(scc);
                            scT(scc) =  rexdata.uncommon.sameMemory{2,s}{u,1}.SaccadeStartTime(scc) - 250;
                            scT2(scc) =  rexdata.uncommon.sameMemory{2,s}{u,1}.SaccadeStartTime(scc) - 650;%125 for response, 100 space, 200 for last bin in last base window
                            
                            
                            
                            BaseStart(scc) = rexdata.common.ECode_time(scc)- 650;
                            
                            numPossibleWins = round((scT2-fpT(scc))/(memWinWdth*2+100));
                            nextWinStrt = fpT(scc);
                            
                            %baseline
                            
                            if fpT(scc) > 0 & scStrt(scc) > 0 & (scStrt(scc)-fpT(scc)) > fpT(scc)+(memWinWdth*2)+125
                                goodTrls(scc) = 1;
                                for sccv = fpT(scc):scStrt(scc)
                                    
                                    rexdata.uncommon.sameMemory{2,s}{u,1}.WindowedSpikecountsBASE(scc,(sccv-fpT(scc))+1) = numel(find(spiketime2(scc,sccv+1:sccv+(memWinWdth*2))) == 1);
                                    
                                end
                                [bcs bddf]= size(rexdata.uncommon.sameMemory{2,s}{u,1}.WindowedSpikecountsBASE);
                                if scc <= bcs
                                    goodTrls(scc) = 1;
                                    baseMedi(scc) = nanmedian(rexdata.uncommon.sameMemory{2,s}{u,1}.WindowedSpikecountsBASE(scc,:));
                                    
                                end
                            end
                        end
                        
                        PreEventMeanPAllTrials{2,s}{u,1} = [];
                        
                        for scc = 1:szr
                            if goodTrls(scc)
                                endEW = scStrt(scc)-225;
                                goodWindB = [];
                                for bg = 1:endEW
                                    lastWnf = min(numel(rexdata.uncommon.sameMemory{2,s}{u,1}.WindowedSpikecountsBASE(scc,:)),(bg+memWinWdth*2));
                                    if bg <= numel(rexdata.uncommon.sameMemory{2,s}{u,1}.WindowedSpikecountsBASE(scc,:))
                                        
                                        goodWindB(bg) = all(rexdata.uncommon.sameMemory{2,s}{u,1}.WindowedSpikecountsBASE(scc,bg:lastWnf) <= baseMedi(scc));
                                    end
                                end
                                
                                
                                relBaseSpike = [];
                                if ~isempty(goodWindB)
                                    goodWindBBig = find(goodWindB==1,1,'last');
                                    if isempty(goodWindBBig)
                                        goodWindBBig = max(BaseStart(scc),abs(rexdata.uncommon.minSpikeTime(u)));
                                    else
                                        
                                        rexdata.uncommon.sameMemoryGoodWinForBaseline{2,s}{u,1}(scc) =  round(goodWindBBig/pBins);
                                        relBaseSpike = spiketime2(scc,goodWindBBig+1:goodWindBBig+memWinWdth*2);
                                        u22 = min(numel(rexdata.uncommon.sameMemory{2,s}{u,1}.WindowedSpikecountsBASE(scc,:)),goodWindBBig+(memWinWdth*2));
                                        
                                        
                                        if (goodWindBBig+1) < u22
                                            OverAllBaseMed1 = nanmedian(rexdata.uncommon.sameMemory{2,s}{u,1}.WindowedSpikecountsBASE(scc,goodWindBBig+1:u22));
                                            OverAllBaseMed = [OverAllBaseMed;OverAllBaseMed1];
                                        end
                                        
                                    end
                                    PSTHdt = rexdata.uncommon.sameMemory{2,s}{u,1}.PSTH(:,scc);
                                    if numel(rexdata.uncommon.sameMemoryGoodWinForBaseline{2,s}{u,1}) >= scc
                                        TgoodWinForBaseline = rexdata.uncommon.sameMemoryGoodWinForBaseline{2,s}{u,1}(scc);
                                        u223 = round(min( numel(rexdata.uncommon.sameMemory{2,s}{u,1}.WindowedSpikecountsBASE(scc,:))/pBins,(TgoodWinForBaseline+(memWinWdth*2))/pBins));
                                        if (TgoodWinForBaseline+1) < u223
                                            PreEventMeanP{2,s}{u,1} = [PreEventMeanP{2,s}{u,1}; mean(PSTHdt((TgoodWinForBaseline/pBins) +1:u223))];
                                        end
                                    end
                                end
                                resPWs(scc) = rexdata.uncommon.sameMemory{2,s}{u,1}.SaccadeStartTime(scc) - 126;
                                resPWEND(scc) = rexdata.uncommon.sameMemory{2,s}{u,1}.SaccadeStartTime(scc) + 500;
                                
                                
                                
                                %find the response peak
                                
                                for sccv = resPWs(scc):resPWEND(scc)
                                    rexdata.uncommon.sameMemory{2,s}{u,1}.WindowedSpikecountsRESP(scc,(sccv-resPWs(scc))+1) = numel(find(spiketime2(scc,sccv+1:sccv+(memWinWdth*2)))==1);
                                end
                                
                                [resPeak,rpWin12] = max(rexdata.uncommon.sameMemory{2,s}{u,1}.WindowedSpikecountsRESP(scc,:));
                                rpWin(scc) =  rpWin12 + resPWs(scc);
                                rpWin1(scc)=rpWin12;
                                
                                rankWin1 = round(memWinWdth/3);
                                
                                if (rpWin(scc) - resPWs(scc)) > 1 && ~isempty(relBaseSpike) %rankWin1
                                    
                                    
                                    u2 = min(numel(rexdata.uncommon.sameMemory{2,s}{u,1}.WindowedSpikecountsRESP(scc,:)),rpWin1(scc)+memWinWdth);
                                    
                                    if rpWin1(scc)<memWinWdth
                                        stRpWin = rpWin1(scc);
                                    else
                                        stRpWin = rpWin1(scc)-memWinWdth;
                                    end
                                    
                                    OverAllRESPMed1 = nanmedian(rexdata.uncommon.sameMemory{2,s}{u,1}.WindowedSpikecountsRESP(scc,stRpWin+1:u2));
                                    
                                    OverAllRESPMed = [OverAllRESPMed; OverAllRESPMed1];
                                    
                                    
                                    for RelSpks = resPWs(scc):rpWin(scc) - rankWin1
                                        
                                        relRESPSpike = spiketime2(scc,RelSpks+1:RelSpks+rankWin1);
                                        
                                        [pB_R_RSUM,hB_R_RSUM,statsB_R_RSUM] = ranksum(relBaseSpike,relRESPSpike,'tail','left');
                                        pause(0.0001)
                                        if ~isfield(statsB_R_RSUM,'zval'),statsB_R_RSUM.zval = 1; end
                                        
                                        if isnan(pB_R_RSUM),pB_R_RSUM = 1;end
                                        
                                        
                                        rexdata.uncommon.sameMemory{2,s}{u,1}.BaseResRank(scc,(RelSpks-resPWs(scc))+1) = (pB_R_RSUM < 0.05);
                                    end
                                    if isfield(rexdata.uncommon.sameMemory{2,s}{u,1},'BaseResRank')
                                        [jo jj]= size(rexdata.uncommon.sameMemory{2,s}{u,1}.BaseResRank);
                                        
                                        
                                        if scc <= jo
                                            goodLator = find(rexdata.uncommon.sameMemory{2,s}{u,1}.BaseResRank(scc,:)==1,1,'first');
                                            
                                            if ~isempty(goodLator) & (goodLator < rpWin1(scc)+20)
                                                BaseResRankLATENCY(scc) = goodLator - 125;
                                            end
                                        end
                                    else
                                        BaseResRankLATENCY(scc) = -125;
                                    end
                                    
                                    rankWin = round(memWinWdth/4);
                                    
                                    if (rpWin(scc) - resPWs(scc)) > 1
                                        for RelSpks = resPWs(scc):rpWin(scc) - rankWin
                                            strtHere =(RelSpks-resPWs(scc))+1;
                                            stophere = min(numel(rexdata.uncommon.sameMemory{2,s}{u,1}.WindowedSpikecountsRESP(scc,:)),(strtHere+rankWin-1));
                                            rexdata.uncommon.sameMemory{2,s}{u,1}.BaseResRankABOVE(scc,(RelSpks-resPWs(scc))+1) = ...
                                                all(rexdata.uncommon.sameMemory{2,s}{u,1}.WindowedSpikecountsRESP(scc,strtHere:stophere) > baseMedi(scc)*2);
                                            
                                        end
                                        if ~isempty(rexdata.uncommon.sameMemory{2,s}{u,1}.WindowedSpikecountsRESP(scc,:)) && ...
                                                isfield(rexdata.uncommon.sameMemory{2,s}{u,1},'BaseResRankABOVE')
                                            [jo jj]= size(rexdata.uncommon.sameMemory{2,s}{u,1}.BaseResRankABOVE);
                                            if scc <= jo
                                                if ~isempty(rexdata.uncommon.sameMemory{2,s}{u,1}.BaseResRankABOVE(scc,:))
                                                    
                                                    goodLator2 = find(rexdata.uncommon.sameMemory{2,s}{u,1}.BaseResRankABOVE(scc,:)==1,1,'first');
                                                    if ~isempty(goodLator2) & (goodLator2  < rpWin1(scc)+20)
                                                        BaseResRankLATENCYABOVE(scc) = goodLator2 - 125;
                                                    end
                                                end
                                            end
                                            
                                        else
                                            BaseResRankLATENCYABOVE(scc) = -125;
                                        end
                                    end
                                end
                                
                            end
                        end
                        PreEventMeanPAllTrials{2,s}{u,1} = mean(PreEventMeanP{2,s}{u,1});
                        PreEventSTDPAllTrials{2,s}{u,1} = std(PreEventMeanP{2,s}{u,1});
                        
                        
                        rexdata.uncommon.sameMemory{2,s}{u,1}.OverAllBaseMed = nanmedian(OverAllBaseMed);
                        rexdata.uncommon.sameMemory{2,s}{u,1}.BaseMedForRanksum =(OverAllBaseMed);
                        
                        rexdata.uncommon.sameMemory{2,s}{u,1}.OverAllRespMed = nanmedian(OverAllRESPMed(2:end));
                        rexdata.uncommon.sameMemory{2,s}{u,1}.RespMedForRanksum = (OverAllRESPMed(2:end));
                        
                        if isempty(rexdata.uncommon.sameMemory{2,s}{u,1}.RespMedForRanksum)
                            rexdata.uncommon.sameMemory{2,frgtBlck}{u,1}.RespMedForRanksum = 23232;
                        end
                        
                        
                        if isempty(rexdata.uncommon.sameMemory{2,s}{u,1}.BaseMedForRanksum)
                            rexdata.uncommon.sameMemory{2,s}{u,1}.BaseMedForRanksum = 3435;
                        end
                        
                        
                        LATENCYRSUM = nanmean(BaseResRankLATENCY(find(BaseResRankLATENCY < 1000)));
                        
                        if ~isnan(LATENCYRSUM)
                            rexdata.uncommon.sameMemory{2,s}{u,1}.BaseResRankLATENCY = round(LATENCYRSUM);
                        else
                            rexdata.uncommon.sameMemory{2,s}{u,1}.BaseResRankLATENCY = 3452;
                        end
                        
                        
                        RLATENCY = nanmean(BaseResRankLATENCYABOVE(find(BaseResRankLATENCYABOVE < 1000)));
                        
                        if ~isnan(RLATENCY) & ~isempty(RLATENCY)
                            rexdata.uncommon.sameMemory{2,s}{u,1}.BaseResRankLATENCYABOVE = round(RLATENCY);
                        else
                            rexdata.uncommon.sameMemory{2,s}{u,1}.BaseResRankLATENCYABOVE = 6125;
                        end
                        
                        
                        rexdata.uncommon.sameMemory{2,s}{u,1}.BaseWindowedMED = (nanmedian(rexdata.uncommon.sameMemory{2,s}{u,1}.WindowedSpikecounts));
                        
                        
                        %%
                    end
                    
                end
            end
        end
    end
    
    gmd = zeros(rf2r,1);
    [unnnn nuu] = size(rexdata.uncommon.spikemat);
    if u <= nuu & ~rexdata.common.badU(u)
        for s = 1:rf2r
            if ~isempty(rexdata.uncommon.sameMemory{2,s})
                
                if isfield(rexdata.uncommon.sameMemory{2,s}{u,1},'PSTH') & ~isempty(rexdata.uncommon.sameMemory{2,s}{u,1}.PSTH)
                    if isfield(rexdata.uncommon.sameMemory{2,s}{u,1},'PSTH_smoothed_mean')
                        
                        if ~isempty(rexdata.uncommon.sameMemory{2,s}{u,1}.PSTH_smoothed_mean)
                            
                            gmd(s) =  isfield(rexdata.uncommon.sameMemory{2,s}{u,1},'PSTH_smoothed_mean');
                        end
                    end
                end
            end
        end
    end
    
    if sum(gmd) == rf2r, rexdata.uncommon.goodMem(u) = 1; end
    
    
    %%
    [unnnn nuu] = size(rexdata.uncommon.spikemat);
    if u <= nuu & ~rexdata.common.badU(u)
        if rexdata.uncommon.goodMem(u)
            for s = 1:rf2r
                
                disp('        - -  mem vis = =')
                
                midWin = [];
                midWin = double(round(abs(rexdata.uncommon.minSpikeTime(u))/pBins));
                
                stopLookingat = min(midWin+rexdata.common.MEMEndTime,numel(rexdata.uncommon.sameMemory{2,s}{u,1}.PSTH_smoothed_mean));
                forgetBlckstopLookingat = min(midWin+(500/pBins),numel(rexdata.uncommon.sameMemory{2,s}{u,1}.PSTH_smoothed_mean));
                SaccadeEndLoc = min(midWin+(200/pBins),numel(rexdata.uncommon.sameMemory{2,s}{u,1}.PSTH_smoothed_mean));
                EyePosEndLoc = min(midWin+500/pBins+(memWinWdth*2/pBins),numel(rexdata.uncommon.sameMemory{2,s}{u,1}.PSTH_smoothed_mean));
                MemWin = [];
                stopLookingatMem =  min(midWin + rexdata.common.MEMStartTime+(rexdata.common.MEMEndTimeAbsolute/pBins),numel(rexdata.uncommon.sameMemory{2,s}{u,1}.PSTH_smoothed_mean));
                
                if rexdata.common.UseMemWin90To300
                    MemWin = double((midWin - round(101/pBins)):forgetBlckstopLookingat);
                    pastWin = (midWin-rexdata.common.baselineStartTime):(midWin-rexdata.common.baselineStartTime+rexdata.common.MEMEndTimeAbsolute/pBins);
                    
                else
                    MemWin = double(midWin:stopLookingat);
                    
                    bstrt = double(round(midWin-rexdata.common.baselineStartTime));
                    
                    pastWin = (midWin-rexdata.common.baselineStartTime):(midWin-rexdata.common.baselineEndTime);
                end
                MemWin = double((midWin - round(101/pBins)):forgetBlckstopLookingat);
                VisWin = MemWin;
                
                pastWin = round(pastWin(pastWin > 0));
                minT = double(round(abs(rexdata.uncommon.minSpikeTime(u))));
                
                pastWinGauss = round(pastWin(pastWin > 0)*pBins);
                
                pastWinGaussShort = (midWin-rexdata.common.baselineStartTime):(midWin-rexdata.common.baselineStartTime+((2*memWinWdthMED)/pBins));
                pastWinGaussShort = round(pastWinGaussShort(pastWinGaussShort > 0)*pBins);
                
                VisWinGauss =  VisWin*pBins;
                MemWinGauss = MemWin*pBins;
                
                rexdata.common.stopLookingat = stopLookingat;
                
                PreEventMean = mean(rexdata.uncommon.sameMemory{2,s}{u,1}.PSTH_smoothed_mean(pastWin));
                PreEventSTD =  max(1,std(rexdata.uncommon.sameMemory{2,s}{u,1}.PSTH_smoothed_mean(pastWin)));
                rexdata.uncommon.sameMemory{2,s}{u,1}.PSTH_zscored = (rexdata.uncommon.sameMemory{2,s}{u,1}.PSTH_smoothed_mean - PreEventMean)/PreEventSTD;
                rexdata.uncommon.sameMemory{2,s}{u,1}.PreEventMean = (mean(rexdata.uncommon.sameMemory{2,s}{u,1}.PSTH_zscored(pastWin)));
                rexdata.uncommon.sameMemory{2,s}{u,1}.PreEventSTD =  (std(rexdata.uncommon.sameMemory{2,s}{u,1}.PSTH_zscored(pastWin)));
                
                PSTHdata = (rexdata.uncommon.sameMemory{2,s}{u,1}.PSTH');
                [trials,wdth] = size(PSTHdata);
                
                
                if numel(MemWin) ~= 0 &  numel(VisWin) ~= 0 & rexdata.uncommon.goodMem(u)
                    PreEventMean = mean(rexdata.uncommon.sameMemory{2,s}{u,1}.PSTH_smoothed_mean(pastWin));
                    PreEventSTD =  max(1,std(rexdata.uncommon.sameMemory{2,s}{u,1}.PSTH_smoothed_mean(pastWin)));
                    rexdata.uncommon.sameMemory{2,s}{u,1}.PSTH_zscored = (rexdata.uncommon.sameMemory{2,s}{u,1}.PSTH_smoothed_mean - PreEventMean)/PreEventSTD;
                    rexdata.uncommon.sameMemory{2,s}{u,1}.PreEventMean = (mean(rexdata.uncommon.sameMemory{2,s}{u,1}.PSTH_zscored(pastWin)));
                    
                    if rexdata.uncommon.sameMemory{2,s}{u,1}.PreEventMean <= 0, rexdata.uncommon.sameMemory{2,s}{u,1}.PreEventMean=0.001; end
                    
                    rexdata.uncommon.sameMemory{2,s}{u,1}.PreEventSTD =  (std(rexdata.uncommon.sameMemory{2,s}{u,1}.PSTH_zscored(pastWin)));
                    rexdata.uncommon.sameMemory{2,s}{u,1}.PreEventMeanRAW = (mean(rexdata.uncommon.sameMemory{2,s}{u,1}.PSTH_smoothed_mean(pastWin)));
                    rexdata.uncommon.sameMemory{2,s}{u,1}.PreEventMAXRAW = (max(rexdata.uncommon.sameMemory{2,s}{u,1}.PSTH_smoothed_mean(pastWin)));
                    
                    rexdata.uncommon.sameMemory{2,s}{u,1}.PreEventSTDRAW = (std(rexdata.uncommon.sameMemory{2,s}{u,1}.PSTH_smoothed_mean(pastWin)));
                    
                    if rexdata.uncommon.sameMemory{2,s}{u,1}.PreEventMeanRAW <= 0
                        rexdata.uncommon.sameMemory{2,s}{u,1}.PreEventMeanRAW = 0.001;
                    end
                    if  rexdata.uncommon.sameMemory{2,s}{u,1}.PreEventSTDRAW <= 0
                        rexdata.uncommon.sameMemory{2,s}{u,1}.PreEventSTDRAW = 0.001;
                    end
                    
                    %VIS mean and MAX - zscored
                    [vssmmx, VISmaxWin]= (max(rexdata.uncommon.sameMemory{2,s}{u,1}.PSTH_zscored(VisWin)));
                    rexdata.uncommon.sameMemory{2,s}{u,1}.VISmax = (vssmmx);
                    rexdata.uncommon.sameMemory{2,s}{u,1}.VISmaxWin = VISmaxWin + VisWin(1);
                    rexdata.uncommon.sameMemory{2,s}{u,1}.VISMean = (mean(rexdata.uncommon.sameMemory{2,s}{u,1}.PSTH_zscored(VisWin)));
                    
                    if rexdata.uncommon.sameMemory{2,s}{u,1}.VISmax <= 0
                        rexdata.uncommon.sameMemory{2,s}{u,1}.VISmax = 0.001; end
                    
                    if rexdata.uncommon.sameMemory{2,s}{u,1}.VISMean <= 0
                        rexdata.uncommon.sameMemory{2,s}{u,1}.VISMean = 0.001; end
                    
                    %mem mean and MAX - zscored
                    [mmmx, MEMmaxWin]=  (max(rexdata.uncommon.sameMemory{2,s}{u,1}.PSTH_zscored(MemWin)));
                    rexdata.uncommon.sameMemory{2,s}{u,1}.MEMmax = (mmmx);
                    rexdata.uncommon.sameMemory{2,s}{u,1}.MEMmaxWin = MEMmaxWin  + MemWin(1);
                    rexdata.uncommon.sameMemory{2,s}{u,1}.MEMMean = (mean(rexdata.uncommon.sameMemory{2,s}{u,1}.PSTH_zscored(MemWin)));
                    
                    if rexdata.uncommon.sameMemory{2,s}{u,1}.MEMmax <= 0
                        rexdata.uncommon.sameMemory{2,s}{u,1}.MEMmax= 0.001; end
                    if   rexdata.uncommon.sameMemory{2,s}{u,1}.MEMMean <= 0
                        rexdata.uncommon.sameMemory{2,s}{u,1}.MEMMean= 0.001; end
                    
                    
                    %VIS mean and MAX - raw
                    [vsmx, VISmaxWinRAW]= (max(rexdata.uncommon.sameMemory{2,s}{u,1}.PSTH_smoothed_mean(VisWin)));
                    vw = (VISmaxWinRAW + VisWin(1))-1:(VISmaxWinRAW + VisWin(1))+2*pBins;
                    bnns = numel(rexdata.uncommon.sameMemory{2,s}{u,1}.PSTH_smoothed_mean);
                    if vw(end)>bnns
                        [vc bc] = find(vw==bnns,1,'first');
                        vw = vw(1:bc);
                        vw(end) = min(bnns, vw(end));
                    end
                    rexdata.uncommon.sameMemory{2,s}{u,1}.VISmaxRAW = (vsmx);
                    rexdata.uncommon.sameMemory{2,s}{u,1}.VISmaxWinRAW =  VISmaxWinRAW + VisWin(1);
                    rexdata.uncommon.sameMemory{2,s}{u,1}.VISMeanRAW = (mean(rexdata.uncommon.sameMemory{2,s}{u,1}.PSTH_smoothed_mean((vw))));
                    
                    if rexdata.uncommon.sameMemory{2,s}{u,1}.VISmaxRAW <= 0
                        rexdata.uncommon.sameMemory{2,s}{u,1}.VISmaxRAW = 0.001;end
                    if rexdata.uncommon.sameMemory{2,s}{u,1}.VISMeanRAW <= 0
                        rexdata.uncommon.sameMemory{2,s}{u,1}.VISMeanRAW  = 0.001;end
                    
                    
                    [mxRw, MEMmaxWinRAW]=  (max(rexdata.uncommon.sameMemory{2,s}{u,1}.PSTH_smoothed_mean(MemWin)));
                    
                    mw = MemWin;
                    rexdata.uncommon.sameMemory{2,s}{u,1}.MEMMeanRAW = (mean(rexdata.uncommon.sameMemory{2,s}{u,1}.PSTH_smoothed_mean(mw)));
                    rexdata.uncommon.sameMemory{2,s}{u,1}.MEMRAWSTD = (std(rexdata.uncommon.sameMemory{2,s}{u,1}.PSTH_smoothed_mean(mw)));
                    
                    %MEDIAN
                    rexdata.uncommon.sameMemory{2,s}{u,1}.MEM_MEDI_RAW = (median(rexdata.uncommon.sameMemory{2,s}{u,1}.PSTH_smoothed_mean(mw)));
                    rexdata.uncommon.sameMemory{2,s}{u,1}.MEM_PRE_MEDI_RAW = (median(rexdata.uncommon.sameMemory{2,s}{u,1}.PSTH_smoothed_mean(pastWin)));
                    
                    
                    rexdata.uncommon.sameMemory{2,s}{u,1}.MEMmaxRAW = (mxRw);
                    rexdata.uncommon.sameMemory{2,s}{u,1}.MEMmaxWinRAW = MEMmaxWinRAW + MemWin(1);
                    
                    pastWin2 = [pastWin(1)  pastWin(end)];
                    timestam = rexdata.uncommon.sameMemory{2,s}{u,1}.timestamps;
                    
                    rexdata.uncommon.sameMemory{2,s}{u,1}.LatencyWinMem = [];
                    rexdata.uncommon.sameMemory{2,s}{u,1}.LatencyWinVIS = [];
                    
                    
                    midWin33 = double(round(abs(rexdata.uncommon.minSpikeTime(u))));
                    pastWin33 = double((midWin33-rexdata.common.baselineStartTime*pBins):...
                        (midWin33-rexdata.common.baselineEndTime*pBins));
                    
                    VisWin3start = (round(abs(rexdata.uncommon.minSpikeTime(u))) - 101);
                    
                    MemWin3strt = VisWin3start;
                    
                    VisWin3end = forgetBlckstopLookingat*pBins;
                    MemWin3end = VisWin3end;
                    
                    blP = pastWin33;
                    dats = rexdata.uncommon.sameMemory{2,s}{u,1}.PSTH_smoothed_mean;
                    timestam = rexdata.uncommon.sameMemory{2,s}{u,1}.timestamps;
                    midpoint = round(abs(rexdata.uncommon.minSpikeTime(u)));
                    
                    
                    %% mem latency
                    SearchPeriod =  [MemWin3strt MemWin3end];
                    srchSrt = (rexdata.common.before0-125);
                    
                    
                    %%
                    [cti untts] = size(rexdata.uncommon.sameMemory{2,s}{u,1}.PSTH);
                    
                    rexdata.uncommon.sameMemory{2,s}{u,1}.PSTH_vis = [];
                    rexdata.uncommon.sameMemory{2,s}{u,1}.PSTH_visMean = [];
                    rexdata.uncommon.sameMemory{2,s}{u,1}.PSTH_mem = [];
                    rexdata.uncommon.sameMemory{2,s}{u,1}.PSTH_memMean = [];
                    rexdata.uncommon.sameMemory{2,s}{u,1}.PSTHFROMEAN =[];
                    
                    midWin = round(abs(rexdata.uncommon.minSpikeTime(u))/pBins);
                    
                    if rexdata.common.UseMemWin90To300
                        
                        MemWin = round(midWin + rexdata.common.MEMStartTime:stopLookingatMem);
                        pastWin = (midWin-rexdata.common.baselineStartTime):(midWin-rexdata.common.baselineStartTime+rexdata.common.MEMEndTimeAbsolute/pBins);
                        
                    else
                        MemWin =  double(round(midWin - rexdata.common.VISStartTimeForMemoryExp):stopLookingat);
                        
                        bstrt = double(round(midWin-rexdata.common.baselineStartTime));
                        
                        pastWin = (midWin-rexdata.common.baselineStartTime):(midWin-rexdata.common.baselineEndTime);
                    end
                    
                    
                    MemWin = double((midWin - rexdata.common.VISStartTimeForMemoryExp):forgetBlckstopLookingat);
                    VisWin = MemWin;
                    
                    MemWinSacc = double((midWin - rexdata.common.VISStartTimeForMemoryExp):SaccadeEndLoc);
                    VisWinScc = MemWin;
                    
                    
                    
                    MemWinEPosn = double((midWin +500/pBins):EyePosEndLoc);
                    VisWinEPosn = MemWin;
                    
                    
                    pastWinGauss = round(pastWin(pastWin > 0)*pBins);
                    
                    
                    pastWinGaussShort = (midWin-rexdata.common.baselineStartTime):(midWin-rexdata.common.baselineStartTime+((2*memWinWdthMED)/pBins));
                    pastWinGaussShort = round(pastWinGaussShort(pastWinGaussShort > 0)*pBins);
                    
                    VisWinGauss =  VisWin*pBins;
                    MemWinGauss = MemWin*pBins;
                    
                    rexdata.uncommon.sameMemory{2,s}{u,1}.PSTHGaussFROMEAN = [];
                    rexdata.uncommon.sameMemory{2,s}{u,1}.PSTHGauss_vis= [];
                    rexdata.uncommon.sameMemory{2,s}{u,1}.PSTHGauss_PRE = [];
                    rexdata.uncommon.sameMemory{2,s}{u,1}.PSTHGauss_mem = [];
                    
                    
                    
                    
                    for unn = 1:untts
                        
                        myTS = double(rexdata.uncommon.centered_spiketime{u, rexdata.uncommon.sameMemory{3,s}{u,1}(unn)});
                        minT = double(round(abs(rexdata.uncommon.minSpikeTime(u))));%/pBins));
                        minT2 = double(round(abs(rexdata.uncommon.minSpikeTime(u))/pBins));
                        myTS= (minT+myTS)+1;
                        binSi = 1;
                        endBm = double(rexdata.uncommon.maxSpikeTime(u) +  minT);
                        binned = histcounts(myTS,[0:binSi:endBm]);
                        sigma = 0.01;                                  % sd of kernel
                        edges = [-3*sigma:.001:3*sigma];                %time ranges +/- 3 SD
                        kernel = normpdf(edges,0,sigma);               %Gauss kernel
                        kernel = kernel*binSi;                          %binwidth normalization
                        sdfun = conv(binned,kernel);
                        center = ceil(numel(edges)/2);                 %find center
                        PSTHdt2 = sdfun(center:endBm + center-1);                 %trim out middle
                        
                        
                        midP2 = double(round(abs(rexdata.uncommon.minSpikeTime(u))));
                        
                        if normalizePSTHdt
                            %  disp('normalize PSTH')
                            PSTHdt = rexdata.uncommon.sameMemory{2,s}{u,1}.PSTH(:,unn);
                            if useBestBaselineWindow
                                goodWinForBaseline = rexdata.uncommon.sameMemoryGoodWinForBaseline{2,s}{u,1}(unn);
                                u22 = min(numel(rexdata.uncommon.sameMemory{2,s}{u,1}.WindowedSpikecountsBASE(unn,:)),goodWinForBaseline+(memWinWdth*2)/pBins);
                                if ((goodWinForBaseline+1) < u22)
                                    PreEventMeanP = mean(PSTHdt(goodWinForBaseline+1:u22));
                                    PreEventSTDP =  max(1,std(PSTHdt(goodWinForBaseline+1:u22)));
                                end
                            else
                                PreEventMeanP = mean(PSTHdt(pastWin));
                                PreEventSTDP =  max(1,std(PSTHdt(pastWin)));
                            end
                            PSTHdt =  (PSTHdt - PreEventMeanP)/PreEventSTDP;
                        elseif zscorePSTHdt
                            %  disp('zscore PSTH')
                            PSTHdt = zscore(rexdata.uncommon.sameMemory{2,1}{u,1}.PSTH(:,unn));
                        elseif normalizeOnBlock1
                            PreEventMeanP = [];
                            PSTHdt = rexdata.uncommon.sameMemory{2,s}{u,1}.PSTH(:,unn);
                            %disp('normalize ON BLOCK 1')
                            if  s > 1
                                if useBestBaselineWindow
                                    PreEventMeanP = PreEventMeanPAllTrials{2,1}{u,1};
                                    PreEventSTDP = PreEventSTDPAllTrials{2,1}{u,1};
                                    
                                else
                                    PSTHdt22 = mean(rexdata.uncommon.sameMemory{2,1}{u,1}.PSTH');
                                    PreEventMeanP = mean(PSTHdt22(pastWin));
                                    PreEventSTDP =  max(1,std(PSTHdt22(pastWin)));
                                end
                            else %s==1
                                PreEventMeanP = mean(PSTHdt(pastWin));
                                PreEventSTDP =  max(1,std(PSTHdt(pastWin)));
                                
                            end
                            
                            PSTHdt =  (PSTHdt - PreEventMeanP)/PreEventSTDP;
                        else
                            %disp('raw PSTH')
                            PSTHdt = rexdata.uncommon.sameMemory{2,s}{u,1}.PSTH(:,unn);
                        end
                        
                        PSTHdt = smooth(PSTHdt,rexdata.common.PSTH_SmoothWindow);
                        
                        PSTHdt3 =  rexdata.uncommon.sameMemory{2,s}{u,1}.PSTH(:,unn);
                        
                        rexdata.uncommon.sameMemory{2,s}{u,1}.PSTHprocessed(:,unn) = PSTHdt;
                        
                        forgetBlckstopLookingat1 = min((midP2)+(500),numel(PSTHdt));
                        VisWin3end1 = forgetBlckstopLookingat1;
                        MemWin3end1 = VisWin3end1;
                        VisWin3start1 = round(midP2 - (125));
                        MemWin3strt1 = VisWin3start1;
                        SearchPeriod1 =  [MemWin3strt1 MemWin3end1];
                        blP1 = [midP2-rexdata.common.baselineStartTime*pBins midP2-rexdata.common.baselineEndTime*pBins];
                        
                        
                        
                        %% mean
                        [vsmx2, VISmaxWinRAW2]= max(PSTHdt(VisWin));
                        VISmaxWinRAW2= VisWin(1) + VISmaxWinRAW2;
                        
                        vw2 = VISmaxWinRAW2-round(memWinWdth/pBins):VISmaxWinRAW2 + round(memWinWdth/pBins);
                        PsThLen= numel(PSTHdt);
                        vw2 = (round(vw2(find(vw2>0 & vw2<= PsThLen)))) ;
                        
                        
                        pause(0.0001)
                        [mxRw2, MEMmaxWinRAW2]=  max(PSTHdt(MemWin));
                        MEMmaxWinRAW2 = MEMmaxWinRAW2 + MemWin(1);
                        
                        mw2 = MEMmaxWinRAW2-round(memWinWdth/pBins):MEMmaxWinRAW2+round(memWinWdth/pBins);
                        mw2 =round(mw2(find(mw2>0)));
                        mw2 = (round(mw2(find(mw2>0 & mw2<= PsThLen)))) ;
                        
                        
                        vw22 = VISmaxWinRAW2-round(memWinWdthMED/pBins):VISmaxWinRAW2 + round(memWinWdthMED/pBins);
                        PsThLen= numel(PSTHdt);
                        vw22 = (round(vw22(find(vw22>0 & vw22<= PsThLen)))) ;
                        
                        pause(0.0001)
                        [mxRw2, MEMmaxWinRAW2]=  max(PSTHdt(MemWin));
                        MEMmaxWinRAW2 = MEMmaxWinRAW2 + MemWin(1);
                        mw22 = MEMmaxWinRAW2-round(memWinWdthMED/pBins):MEMmaxWinRAW2+round(memWinWdthMED/pBins);
                        mw22 =round(mw22(find(mw22 > 0)));
                        mw22 = (round(mw22(find(mw22 > 0 & mw22 <= PsThLen)))) ;
                        
                        pause(0.0001)
                        pwG = double(round([pastWinGauss(1) pastWinGauss(end)]));
                        mG = double(round([MemWinGauss(1) MemWinGauss(end)]));
                        
                        midP2 = double(round(abs(rexdata.uncommon.minSpikeTime(u))));
                        
                        forgetBlckstopLookingat1 = min(round(midP2)+(500)/pBins,numel(PSTHdt));
                        VisWin3end1 = forgetBlckstopLookingat1*pBins;
                        MemWin3end1 = VisWin3end1;
                        VisWin3start1 = round(midP2 - (125));
                        MemWin3strt1 = VisWin3start1;
                        SearchPeriod1 =  [MemWin3strt1 MemWin3end1];
                        blP1 = [midP2-rexdata.common.baselineStartTime*pBins midP2-rexdata.common.baselineEndTime*pBins];
                        %maxs
                        dats = (PSTHdt);
                        timestam = rexdata.uncommon.sameMemory{2,s}{u,1}.timestamps;
                        
                        jCount = 1;
                        if ~doMeanLatency
                            rexdata.uncommon.sameMemory{2,s}{u,1}.psthLat(:,unn) = (poissMulu(round([blP1]/pBins), round([SearchPeriod1]/pBins), dats, dats,1,0,3))-125;
                        end
                        
                        pause(0.0001)
                        %MEDIAN
                        rexdata.uncommon.sameMemory{2,s}{u,1}.PSTH_visMedian(unn) = median((PSTHdt(vw2)));
                        rexdata.uncommon.sameMemory{2,s}{u,1}.PSTH_PREMedian(unn) = median((PSTHdt(pastWin)));
                        rexdata.uncommon.sameMemory{2,s}{u,1}.PSTH_memMedian(unn) = median((PSTHdt(mw2)));
                        %mean
                        rexdata.uncommon.sameMemory{2,s}{u,1}.PSTHFROMEAN(:,unn) = (((PSTHdt(:))));
                        rexdata.uncommon.sameMemory{2,s}{u,1}.PSTH_visMean(unn) = mean((PSTHdt(vw2)));
                        rexdata.uncommon.sameMemory{2,s}{u,1}.PSTH_PREMean(unn) = mean((PSTHdt(pastWin)));
                        rexdata.uncommon.sameMemory{2,s}{u,1}.PSTH_memMean(unn) = mean((PSTHdt(mw2)));
                        %max
                        rexdata.uncommon.sameMemory{2,s}{u,1}.PSTHFROMEAN(:,unn) = PSTHdt;
                        rexdata.uncommon.sameMemory{2,s}{u,1}.PSTH_vis(unn) = (max((PSTHdt(vw2))));
                        rexdata.uncommon.sameMemory{2,s}{u,1}.PSTH_PRE(unn) = (max(PSTHdt(pastWin)));
                        rexdata.uncommon.sameMemory{2,s}{u,1}.PSTH_mem(unn) = (max((PSTHdt(mw2))));
                        
                        
                        pause(0.0001)
                        %geomean
                        rexdata.uncommon.sameMemory{2,s}{u,1}.PSTH_visGEOMean(unn) = geomean(PSTHdt3(vw2));
                        rexdata.uncommon.sameMemory{2,s}{u,1}.PSTH_PREGEOMean(unn) = geomean(PSTHdt3(pastWin));
                        rexdata.uncommon.sameMemory{2,s}{u,1}.PSTH_memGEOMean(unn) = geomean(PSTHdt3(mw2));
                        
                        %   %  PRE   %    %  %short PRE MEDIAN2
                        rexdata.uncommon.sameMemory{2,s}{u,1}.PSTH_PREmemMedian212(unn) = median((PSTHdt(pastWinGaussShort/pBins)));
                        
                        %short PRE MEAN2
                        rexdata.uncommon.sameMemory{2,s}{u,1}.PSTH_PREmemMean212(unn) = mean((PSTHdt(pastWinGaussShort/pBins)));
                        
                        %short PRE MAX2
                        rexdata.uncommon.sameMemory{2,s}{u,1}.PSTH_PREmemMax212(unn) = max((PSTHdt(pastWinGaussShort/pBins)));
                        
                        
                        
                        %short MEDIAN2
                        rexdata.uncommon.sameMemory{2,s}{u,1}.PSTH_visMedian212(unn) = median((PSTHdt(vw22)));
                        rexdata.uncommon.sameMemory{2,s}{u,1}.PSTH_memMedian212(unn) = median((PSTHdt(mw22)));
                        
                        %short MEAN2
                        rexdata.uncommon.sameMemory{2,s}{u,1}.PSTH_visMean212(unn) = mean((PSTHdt(vw22)));
                        rexdata.uncommon.sameMemory{2,s}{u,1}.PSTH_memMean212(unn) = mean((PSTHdt(mw22)));
                        
                        %short MAX2
                        rexdata.uncommon.sameMemory{2,s}{u,1}.PSTH_visMax212(unn) = max((PSTHdt(vw22)));
                        rexdata.uncommon.sameMemory{2,s}{u,1}.PSTH_memMax212(unn) = max((PSTHdt(mw22)));
                        
                        
                        %SACCADE MEDIAN2
                        rexdata.uncommon.sameMemory{2,s}{u,1}.PSTH_SACCvisMedian212(unn) = median((PSTHdt(MemWinSacc)));
                        rexdata.uncommon.sameMemory{2,s}{u,1}.PSTH_SACCmemMedian212(unn) = median((PSTHdt(MemWinSacc)));
                        
                        %short MEAN2
                        rexdata.uncommon.sameMemory{2,s}{u,1}.PSTH_SACCvisMean212(unn) = mean((PSTHdt(MemWinSacc)));
                        rexdata.uncommon.sameMemory{2,s}{u,1}.PSTH_SACCmemMean212(unn) = mean((PSTHdt(MemWinSacc)));
                        
                        %short MAX2
                        rexdata.uncommon.sameMemory{2,s}{u,1}.PSTH_SACCvisMax212(unn) = max((PSTHdt(MemWinSacc)));
                        rexdata.uncommon.sameMemory{2,s}{u,1}.PSTH_SACCmemMax212(unn) = max((PSTHdt(MemWinSacc)));
                        
                        %EyPsADE MEDIAN2
                        rexdata.uncommon.sameMemory{2,s}{u,1}.PSTH_EyPsvisMedian212(unn) = median((PSTHdt(MemWinEPosn)));
                        rexdata.uncommon.sameMemory{2,s}{u,1}.PSTH_EyPsmemMedian212(unn) = median((PSTHdt(MemWinEPosn)));
                        
                        %short MEAN2
                        rexdata.uncommon.sameMemory{2,s}{u,1}.PSTH_EyPsvisMean212(unn) = mean((PSTHdt(MemWinEPosn)));
                        rexdata.uncommon.sameMemory{2,s}{u,1}.PSTH_EyPsmemMean212(unn) = mean((PSTHdt(MemWinEPosn)));
                        
                        %short MAX2
                        rexdata.uncommon.sameMemory{2,s}{u,1}.PSTH_EyPsvisMax212(unn) = max((PSTHdt(MemWinEPosn)));
                        rexdata.uncommon.sameMemory{2,s}{u,1}.PSTH_EyPsmemMax212(unn) = max((PSTHdt(MemWinEPosn)));
                        
                        
                        
                        winWdth = round(50/pBins);
                        
                        %pre
                        for lw =  1:numel(pastWin) - winWdth
                            rexdata.uncommon.sameMemory{2,s}{u,1}.PREmedMEM50(lw,unn) = median(PSTHdt(pastWin(lw):pastWin(lw+winWdth)));
                        end
                        %mem
                        for lw =  1:numel(MemWin) - winWdth
                            rexdata.uncommon.sameMemory{2,s}{u,1}.medMEM50(lw,unn) = median(PSTHdt(MemWin(lw):MemWin(lw+winWdth)));
                        end
                        %vis
                        for lw =  1:numel(VisWin) - winWdth
                            rexdata.uncommon.sameMemory{2,s}{u,1}.medVIS50(lw,unn) = median(PSTHdt(VisWin(lw):VisWin(lw+winWdth)));
                        end
                        
                        pause(0.0001)
                        
                        %% gauss     %                 %%              %
                        %     %
                        PsThLenGauss= numel(PSTHdt2);
                        VisWinGauss= (round(VisWinGauss(find(VisWinGauss>0 & VisWinGauss<= PsThLenGauss))));
                        %gauss
                        [vsmx2Gauss, VISmaxWinRAW2Gauss]= max((PSTHdt2(VisWinGauss)));
                        VISmaxWinRAW2Gauss= VisWinGauss(1) + VISmaxWinRAW2Gauss;
                        vw2Gauss = VISmaxWinRAW2Gauss-round(memWinWdth):VISmaxWinRAW2Gauss + round(memWinWdth);
                        
                        vw2Gauss = (round(vw2Gauss(find(vw2Gauss>0 & vw2Gauss<= PsThLenGauss))));
                        
                        %gauss
                        pause(0.0001)
                        MemWinGauss= (round(MemWinGauss(find(MemWinGauss>0 & MemWinGauss<= PsThLenGauss))));
                        [mxRw2Gauss, MEMmaxWinRAW2Gauss]=  max((PSTHdt2(MemWinGauss)));
                        MEMmaxWinRAW2Gauss = MEMmaxWinRAW2Gauss + MemWinGauss(1);
                        mw2Gauss = MEMmaxWinRAW2Gauss-round(memWinWdth):MEMmaxWinRAW2Gauss+round(memWinWdth);
                        mw2Gauss =round(mw2Gauss(find(mw2Gauss>0)));
                        mw2Gauss = (round(mw2Gauss(find(mw2Gauss>0 & mw2Gauss<= PsThLenGauss))));
                        
                        %gauss
                        vw2Gauss2 = VISmaxWinRAW2Gauss-round(memWinWdthMED):VISmaxWinRAW2Gauss + round(memWinWdthMED);
                        PsThLenGauss= numel(PSTHdt2);
                        vw2Gauss2 = (round(vw2Gauss2(find(vw2Gauss2>0 & vw2Gauss2<= PsThLenGauss)))) ;
                        %gauss
                        pause(0.0001)
                        [mxRw2Gauss, MEMmaxWinRAW2Gauss]=  max((PSTHdt2(MemWinGauss)));
                        MEMmaxWinRAW2Gauss = MEMmaxWinRAW2Gauss + MemWinGauss(1);
                        mw2Gauss2 = MEMmaxWinRAW2Gauss-round(memWinWdthMED):MEMmaxWinRAW2Gauss+round(memWinWdthMED);
                        mw2Gauss2 =round(mw2Gauss2(find(mw2Gauss2>0)));
                        mw2Gauss2 = (round(mw2Gauss2(find(mw2Gauss2>0 & mw2Gauss2<= PsThLenGauss)))) ;
                        
                        %gauss
                        
                        
                        
                        pause(0.0001)
                        rexdata.uncommon.sameMemory{2,s}{u,1}.PSTHGaussFROMEAN(:,unn) = ((PSTHdt2));
                        rexdata.uncommon.sameMemory{2,s}{u,1}.PSTHGauss_vis(unn) = (max((PSTHdt2(vw2Gauss))));
                        rexdata.uncommon.sameMemory{2,s}{u,1}.PSTHGauss_PRE(unn) = (max((PSTHdt2(pastWinGauss))));
                        rexdata.uncommon.sameMemory{2,s}{u,1}.PSTHGauss_mem(unn) = (max((PSTHdt2(mw2Gauss))));
                        
                        pause(0.0001)
                        
                        %mean -gauss
                        rexdata.uncommon.sameMemory{2,s}{u,1}.PSTHGauss_visMean(unn) = mean((PSTHdt2(vw2Gauss)));
                        rexdata.uncommon.sameMemory{2,s}{u,1}.PSTHGauss_PREMean(unn) = mean((PSTHdt2(pastWinGauss)));
                        rexdata.uncommon.sameMemory{2,s}{u,1}.PSTHGauss_memMean(unn) = mean((PSTHdt2(mw2Gauss)));
                        pause(0.0001)
                        %MEDIAN-gauss
                        rexdata.uncommon.sameMemory{2,s}{u,1}.PSTHGauss_visMedian(unn) = median((PSTHdt2(vw2Gauss)));
                        rexdata.uncommon.sameMemory{2,s}{u,1}.PSTHGauss_PREMedian(unn) = median((PSTHdt2(pastWinGauss)));
                        rexdata.uncommon.sameMemory{2,s}{u,1}.PSTHGauss_memMedian(unn) = median((PSTHdt2(mw2Gauss)));
                        
                        %short
                        rexdata.uncommon.sameMemory{2,s}{u,1}.PSTHGauss_PREMean222(unn) = mean((PSTHdt2(pastWinGaussShort)));
                        rexdata.uncommon.sameMemory{2,s}{u,1}.PSTHGauss_PRE222(unn) = (max((PSTHdt2(pastWinGaussShort))));
                        rexdata.uncommon.sameMemory{2,s}{u,1}.PSTHGauss_PREMedian222(unn) = median((PSTHdt2(pastWinGaussShort)));
                        %max -gauss
                        rexdata.uncommon.sameMemory{2,s}{u,1}.PSTHGauss_vis212(unn) = (max((PSTHdt2(vw2Gauss2))));
                        rexdata.uncommon.sameMemory{2,s}{u,1}.PSTHGauss_mem212(unn) = (max((PSTHdt2(mw2Gauss2))));
                        %mean-gauss
                        rexdata.uncommon.sameMemory{2,s}{u,1}.PSTHGauss_visMean212(unn) = mean((PSTHdt2(vw2Gauss2)));
                        rexdata.uncommon.sameMemory{2,s}{u,1}.PSTHGauss_memMean212(unn) = mean((PSTHdt2(mw2Gauss2)));
                        %MEDIAN2-gauss
                        rexdata.uncommon.sameMemory{2,s}{u,1}.PSTHGauss_visMedian212(unn) = median((PSTHdt2(vw2Gauss2)));
                        rexdata.uncommon.sameMemory{2,s}{u,1}.PSTHGauss_memMedian212(unn) = median((PSTHdt2(mw2Gauss2)));
                        
                    end
                    
                    
                    %% redo smoothed PSTH means
                    
                    if normalizePSTHdt | normalizeOnBlock1 | zscorePSTHdt
                        
                        
                        [cP rP] = size(rexdata.uncommon.sameMemory{2,s}{u,1}.PSTHprocessed);
                        if rP>1
                            rexdata.uncommon.sameMemory{2,s}{u,1}.PSTH_Mean = mean(rexdata.uncommon.sameMemory{2,s}{u,1}.PSTHprocessed');
                        else
                            rexdata.uncommon.sameMemory{2,s}{u,1}.PSTH_Mean =  (rexdata.uncommon.sameMemory{2,s}{u,1}.PSTHprocessed');
                        end
                        if isfield(rexdata.uncommon.sameMemory{2,s}{u,1},'PSTH_Mean')  & numel(rexdata.uncommon.sameMemory{2,s}{u,1}.PSTH_Mean) >= 5
                            meansmoothed = zeros(1,numel(rexdata.uncommon.sameMemory{2,s}{u,1}.PSTH_Mean)-smwdth );
                            SEMsmoothed = zeros(1,numel(rexdata.uncommon.sameMemory{2,s}{u,1}.PSTH_Mean)-smwdth);
                            for i = smwdth+1:numel(rexdata.uncommon.sameMemory{2,s}{u,1}.PSTH_Mean(1,:))
                                
                                meansmoothed(i-smwdth) = mean(rexdata.uncommon.sameMemory{2,s}{u,1}.PSTH_Mean(i-smwdth:i));  % smoothed mean
                                SEMsmoothed(i-smwdth) = mean(rexdata.uncommon.sameMemory{2,s}{u,1}.PSTH_SEM(i-smwdth:i));  % smoothed STD
                            end
                            
                            rexdata.uncommon.sameMemory{2,s}{u,1}.PSTH_smoothed_mean = [rexdata.uncommon.sameMemory{2,s}{u,1}.PSTH_Mean(1:smwdth) meansmoothed];
                            rexdata.uncommon.sameMemory{2,s}{u,1}.PSTH_smoothed_SEM = [rexdata.uncommon.sameMemory{2,s}{u,1}.PSTH_SEM(1:smwdth) SEMsmoothed];
                        end
                        
                    end
                    
                    pause(0.0001)
                    %% first quantile
                    [cti untts] = size(rexdata.uncommon.sameMemory{2,s}{u,1}.PSTH_firstQ);
                    PSTHdt_firstQ = rexdata.uncommon.sameMemory{2,s}{u,1}.PSTH_firstQ;
                    for unn = 1:untts
                        [vsmx2, VISmaxWinRAW2]= max((PSTHdt_firstQ(VisWin)));
                        VISmaxWinRAW2= VisWin(1) + VISmaxWinRAW2;
                        
                        vw2 = VISmaxWinRAW2-round(memWinWdth/pBins):VISmaxWinRAW2 + round(memWinWdth/pBins);
                        PsThLen= numel(PSTHdt_firstQ(:,unn));
                        vw2 = (round(vw2(find(vw2>0 & vw2<= PsThLen)))) ;
                        
                        
                        pause(0.0001)
                        [mxRw2, MEMmaxWinRAW2]=  max((PSTHdt_firstQ(MemWin)));
                        MEMmaxWinRAW2 = MEMmaxWinRAW2 + MemWin(1);
                        
                        mw2 = MEMmaxWinRAW2-round(memWinWdth/pBins):MEMmaxWinRAW2+round(memWinWdth/pBins);
                        mw2 =round(mw2(find(mw2>0)));
                        mw2 = (round(mw2(find(mw2>0 & mw2<= PsThLen)))) ;
                        
                        
                        vw22 = VISmaxWinRAW2-round(memWinWdthMED/pBins):VISmaxWinRAW2 + round(memWinWdthMED/pBins);
                        PsThLen= numel(PSTHdt_firstQ(:,unn));
                        vw22 = (round(vw22(find(vw22>0 & vw22<= PsThLen)))) ;
                        
                        pause(0.0001)
                        [mxRw2, MEMmaxWinRAW2]=  max((PSTHdt_firstQ(MemWin)));
                        MEMmaxWinRAW2 = MEMmaxWinRAW2 + MemWin(1);
                        mw22 = MEMmaxWinRAW2-round(memWinWdthMED/pBins):MEMmaxWinRAW2+round(memWinWdthMED/pBins);
                        mw22 =round(mw22(find(mw22>0)));
                        mw22 = (round(mw22(find(mw22>0 & mw22<= PsThLen)))) ;
                        
                        
                        pause(0.0001)
                        %maxs
                        rexdata.uncommon.sameMemory{2,s}{u,1}.PSTHFROMEAN_firstQ(:,unn) = (((PSTHdt_firstQ(:))));
                        rexdata.uncommon.sameMemory{2,s}{u,1}.PSTH_vis_firstQ(unn) = (max((PSTHdt_firstQ(vw2))));
                        rexdata.uncommon.sameMemory{2,s}{u,1}.PSTH_PRE_firstQ(unn) = (max((PSTHdt_firstQ(pastWin))));
                        rexdata.uncommon.sameMemory{2,s}{u,1}.PSTH_mem_firstQ(unn) = (max((PSTHdt_firstQ(mw2))));
                        
                        pause(0.0001)
                        
                        
                        %mean
                        rexdata.uncommon.sameMemory{2,s}{u,1}.PSTHFROMEAN_firstQ(:,unn) = (((PSTHdt_firstQ(:))));
                        rexdata.uncommon.sameMemory{2,s}{u,1}.PSTH_visMean_firstQ(unn) = mean((PSTHdt_firstQ(vw2)));
                        rexdata.uncommon.sameMemory{2,s}{u,1}.PSTH_PREMean_firstQ(unn) = mean((PSTHdt_firstQ(pastWin)));
                        rexdata.uncommon.sameMemory{2,s}{u,1}.PSTH_memMean_firstQ(unn) = mean((PSTHdt_firstQ(mw2)));
                        pause(0.0001)
                        %MEDIAN
                        rexdata.uncommon.sameMemory{2,s}{u,1}.PSTH_visMedian_firstQ(unn) = median((PSTHdt_firstQ(vw2)));
                        rexdata.uncommon.sameMemory{2,s}{u,1}.PSTH_PREMedian_firstQ(unn) = median((PSTHdt_firstQ(pastWin)));
                        rexdata.uncommon.sameMemory{2,s}{u,1}.PSTH_memMedian_firstQ(unn) = median((PSTHdt_firstQ(mw2)));
                        
                        %MEDIAN2
                        rexdata.uncommon.sameMemory{2,s}{u,1}.PSTH_visMedian212_firstQ(unn) = median((PSTHdt_firstQ(vw22)));
                        rexdata.uncommon.sameMemory{2,s}{u,1}.PSTH_memMedian212_firstQ(unn) = median((PSTHdt_firstQ(mw22)));
                    end
                    %% last quantile
                    [cti untts] = size(rexdata.uncommon.sameMemory{2,s}{u,1}.PSTH_lastQ);
                    PSTHdt_lastQ = rexdata.uncommon.sameMemory{2,s}{u,1}.PSTH_lastQ;
                    for unn = 1:untts
                        [vsmx2, VISmaxWinRAW2]= max((PSTHdt_lastQ(VisWin)));
                        VISmaxWinRAW2= VisWin(1) + VISmaxWinRAW2;
                        
                        vw2 = VISmaxWinRAW2-round(memWinWdth/pBins):VISmaxWinRAW2 + round(memWinWdth/pBins);
                        PsThLen= numel(PSTHdt_lastQ(:,unn));
                        vw2 = (round(vw2(find(vw2>0 & vw2<= PsThLen)))) ;
                        
                        
                        pause(0.0001)
                        [mxRw2, MEMmaxWinRAW2]=  max((PSTHdt_lastQ(MemWin)));
                        MEMmaxWinRAW2 = MEMmaxWinRAW2 + MemWin(1);
                        
                        mw2 = MEMmaxWinRAW2-round(memWinWdth/pBins):MEMmaxWinRAW2+round(memWinWdth/pBins);
                        mw2 =round(mw2(find(mw2>0)));
                        mw2 = (round(mw2(find(mw2>0 & mw2<= PsThLen)))) ;
                        
                        
                        vw22 = VISmaxWinRAW2-round(memWinWdthMED/pBins):VISmaxWinRAW2 + round(memWinWdthMED/pBins);
                        PsThLen= numel(PSTHdt_lastQ(:,unn));
                        vw22 = (round(vw22(find(vw22>0 & vw22<= PsThLen)))) ;
                        
                        pause(0.0001)
                        [mxRw2, MEMmaxWinRAW2]=  max((PSTHdt_lastQ(MemWin)));
                        MEMmaxWinRAW2 = MEMmaxWinRAW2 + MemWin(1);
                        mw22 = MEMmaxWinRAW2-round(memWinWdthMED/pBins):MEMmaxWinRAW2+round(memWinWdthMED/pBins);
                        mw22 =round(mw22(find(mw22>0)));
                        mw22 = (round(mw22(find(mw22>0 & mw22<= PsThLen)))) ;
                        
                        
                        pause(0.0001)
                        %maxs
                        rexdata.uncommon.sameMemory{2,s}{u,1}.PSTHFROMEAN_lastQ(:,unn) = (((PSTHdt_lastQ(:))));
                        rexdata.uncommon.sameMemory{2,s}{u,1}.PSTH_vis_lastQ(unn) = (max((PSTHdt_lastQ(vw2))));
                        rexdata.uncommon.sameMemory{2,s}{u,1}.PSTH_PRE_lastQ(unn) = (max((PSTHdt_lastQ(pastWin))));
                        rexdata.uncommon.sameMemory{2,s}{u,1}.PSTH_mem_lastQ(unn) = (max((PSTHdt_lastQ(mw2))));
                        
                        pause(0.0001)
                        
                        
                        %mean
                        rexdata.uncommon.sameMemory{2,s}{u,1}.PSTHFROMEAN_lastQ(:,unn) = (((PSTHdt_lastQ(:))));
                        rexdata.uncommon.sameMemory{2,s}{u,1}.PSTH_visMean_lastQ(unn) = mean((PSTHdt_lastQ(vw2)));
                        rexdata.uncommon.sameMemory{2,s}{u,1}.PSTH_PREMean_lastQ(unn) = mean((PSTHdt_lastQ(pastWin)));
                        rexdata.uncommon.sameMemory{2,s}{u,1}.PSTH_memMean_lastQ(unn) = mean((PSTHdt_lastQ(mw2)));
                        pause(0.0001)
                        %MEDIAN
                        rexdata.uncommon.sameMemory{2,s}{u,1}.PSTH_visMedian_lastQ(unn) = median((PSTHdt_lastQ(vw2)));
                        rexdata.uncommon.sameMemory{2,s}{u,1}.PSTH_PREMedian_lastQ(unn) = median((PSTHdt_lastQ(pastWin)));
                        rexdata.uncommon.sameMemory{2,s}{u,1}.PSTH_memMedian_lastQ(unn) = median((PSTHdt_lastQ(mw2)));
                        
                        %MEDIAN2
                        rexdata.uncommon.sameMemory{2,s}{u,1}.PSTH_visMedian212_lastQ(unn) = median((PSTHdt_lastQ(vw22)));
                        rexdata.uncommon.sameMemory{2,s}{u,1}.PSTH_memMedian212_lastQ(unn) = median((PSTHdt_lastQ(mw22)));
                    end
                    
                    pause(0.0001)
                    [cnn, nnnnf] = size(PSTHdt);
                    
                    
                    if nnnnf > 1
                        rexdata.uncommon.sameMemory{2,s}{u,1}.PSTHFROMEAN_mean = mean(rexdata.uncommon.sameMemory{2,s}{u,1}.PSTH');
                        rexdata.uncommon.sameMemory{2,s}{u,1}.PSTHFROMEAN_mean_SEM = (std(PSTHdt'))/sqrt(nnnnf);
                        
                        rexdata.uncommon.sameMemory{2,s}{u,1}.PSTHFROGaussMEAN_mean =  (mean(rexdata.uncommon.sameMemory{2,s}{u,1}.PSTHGaussFROMEAN'));
                        rexdata.uncommon.sameMemory{2,s}{u,1}.PSTHFROGaussMEAN_mean_SEM =(std(rexdata.uncommon.sameMemory{2,s}{u,1}.PSTHGaussFROMEAN'))/sqrt(nnnnf);
                        
                    else
                        rexdata.uncommon.sameMemory{2,s}{u,1}.PSTHFROMEAN_mean = (mean(rexdata.uncommon.sameMemory{2,s}{u,1}.PSTH'));
                        rexdata.uncommon.sameMemory{2,s}{u,1}.PSTHFROMEAN_mean_SEM = zeros(numel(PSTHdt),1);
                        
                        rexdata.uncommon.sameMemory{2,s}{u,1}.PSTHFROGaussMEAN_mean = (mean(rexdata.uncommon.sameMemory{2,s}{u,1}.PSTHGaussFROMEAN'));
                        rexdata.uncommon.sameMemory{2,s}{u,1}.PSTHFROGaussMEAN_mean_SEM = zeros(numel(rexdata.uncommon.sameMemory{2,s}{u,1}.PSTHGaussFROMEAN'),1);
                    end
                    pause(0.0001)
                    %vis
                    [vsmx3, VISmaxWinRAW3]= max(rexdata.uncommon.sameMemory{2,s}{u,1}.PSTHFROMEAN_mean(VisWin));%
                    rexdata.uncommon.sameMemory{2,s}{u,1}.PSTHFROMEAN_mean_VIS = vsmx3;
                    %mem
                    [mxRw3, MEMmaxWinRAW3]=  max(rexdata.uncommon.sameMemory{2,s}{u,1}.PSTHFROMEAN_mean(mw2));
                    rexdata.uncommon.sameMemory{2,s}{u,1}.PSTHFROMEAN_mean_MEM = mxRw3;
                    %past
                    [mxRw4, MEMmaxWinRAW4]=  max(rexdata.uncommon.sameMemory{2,s}{u,1}.PSTHFROMEAN_mean(pastWin));
                    rexdata.uncommon.sameMemory{2,s}{u,1}.PSTHFROMEAN_mean_PRE = mxRw4;
                    
                    pause(0.0001)
                    %vis
                    rexdata.uncommon.sameMemory{2,s}{u,1}.PSTHFROMEAN_STD = std(rexdata.uncommon.sameMemory{2,s}{u,1}.PSTHFROMEAN')/sqrt(untts);
                    rexdata.uncommon.sameMemory{2,s}{u,1}.PSTH_visMEAN2 = mean(rexdata.uncommon.sameMemory{2,s}{u,1}.PSTH_vis);
                    rexdata.uncommon.sameMemory{2,s}{u,1}.PSTH_visMeanMEAN2 = mean(rexdata.uncommon.sameMemory{2,s}{u,1}.PSTH_visMean);
                    %pre
                    rexdata.uncommon.sameMemory{2,s}{u,1}.PSTH_PREMEAN2 =  mean(rexdata.uncommon.sameMemory{2,s}{u,1}.PSTH_PRE);
                    rexdata.uncommon.sameMemory{2,s}{u,1}.PSTH_memMEAN2 = mean(rexdata.uncommon.sameMemory{2,s}{u,1}.PSTH_mem);
                    
                    
                    %geoMeansMean
                    rexdata.uncommon.sameMemory{2,s}{u,1}.PSTH_memGEOMeanMEAN2 = mean(rexdata.uncommon.sameMemory{2,s}{u,1}.PSTH_memGEOMean);
                    rexdata.uncommon.sameMemory{2,s}{u,1}.PSTH_PREGEOMeanMEAN2 = mean(rexdata.uncommon.sameMemory{2,s}{u,1}.PSTH_PREGEOMean);
                    rexdata.uncommon.sameMemory{2,s}{u,1}.PSTH_visGEOMeanMEAN2 = mean(rexdata.uncommon.sameMemory{2,s}{u,1}.PSTH_visGEOMean);
                    pause(0.0001)
                    %mem
                    rexdata.uncommon.sameMemory{2,s}{u,1}.PSTH_memMeanMEAN2 = mean(rexdata.uncommon.sameMemory{2,s}{u,1}.PSTH_memMean);
                    rexdata.uncommon.sameMemory{2,s}{u,1}.PSTH_PREMeanMEAN2 = mean(rexdata.uncommon.sameMemory{2,s}{u,1}.PSTH_PREMean);
                    
                    %pre Median
                    rexdata.uncommon.sameMemory{2,s}{u,1}.PSTH_PREMEDIAN2 =  mean(rexdata.uncommon.sameMemory{2,s}{u,1}.PSTH_PREMedian);
                    %vis median
                    rexdata.uncommon.sameMemory{2,s}{u,1}.PSTH_visMEDIAN2 = mean(rexdata.uncommon.sameMemory{2,s}{u,1}.PSTH_visMedian);
                    %mem median
                    rexdata.uncommon.sameMemory{2,s}{u,1}.PSTH_memMeanMEDIAN2 = mean(rexdata.uncommon.sameMemory{2,s}{u,1}.PSTH_memMedian);
                    
                    
                    %SHORT pre Median
                    %   %  PRE   %    %  %short PRE MEDIAN2
                    rexdata.uncommon.sameMemory{2,s}{u,1}.meanPSTH_PREmemMedian212 =  mean(rexdata.uncommon.sameMemory{2,s}{u,1}.PSTH_PREmemMedian212);
                    
                    %short PRE MEAN2
                    rexdata.uncommon.sameMemory{2,s}{u,1}.meanPSTH_PREmemMean212= mean(rexdata.uncommon.sameMemory{2,s}{u,1}.PSTH_PREmemMean212);
                    
                    %short PRE MAX2
                    rexdata.uncommon.sameMemory{2,s}{u,1}.meanPSTH_PREmemMax212 = mean(rexdata.uncommon.sameMemory{2,s}{u,1}.PSTH_PREmemMax212);
                    
                    
                    %vis short median
                    rexdata.uncommon.sameMemory{2,s}{u,1}.PSTH_visMEDIAN22 = mean(rexdata.uncommon.sameMemory{2,s}{u,1}.PSTH_visMedian212);
                    %mem short median
                    rexdata.uncommon.sameMemory{2,s}{u,1}.PSTH_memMeanMEDIAN22 = mean(rexdata.uncommon.sameMemory{2,s}{u,1}.PSTH_memMedian212);
                    
                    %vis short mean
                    rexdata.uncommon.sameMemory{2,s}{u,1}.PSTH_visMEAN22 = mean(rexdata.uncommon.sameMemory{2,s}{u,1}.PSTH_visMean212);
                    %mem short mean
                    rexdata.uncommon.sameMemory{2,s}{u,1}.PSTH_memMeanMEAN22 = mean(rexdata.uncommon.sameMemory{2,s}{u,1}.PSTH_memMean212);
                    
                    %vis short max
                    rexdata.uncommon.sameMemory{2,s}{u,1}.PSTH_visMeanMAX22 = mean(rexdata.uncommon.sameMemory{2,s}{u,1}.PSTH_visMax212);
                    %mem short max
                    rexdata.uncommon.sameMemory{2,s}{u,1}.PSTH_memMeanMAX22 = mean(rexdata.uncommon.sameMemory{2,s}{u,1}.PSTH_memMax212);
                    
                    
                    %vis SACC median
                    rexdata.uncommon.sameMemory{2,s}{u,1}.PSTH_SACCvisMEDIAN22 = mean(rexdata.uncommon.sameMemory{2,s}{u,1}.PSTH_SACCvisMedian212);
                    %mem SACC median
                    rexdata.uncommon.sameMemory{2,s}{u,1}.PSTH_SACCmemMeanMEDIAN22 = mean(rexdata.uncommon.sameMemory{2,s}{u,1}.PSTH_SACCmemMedian212);
                    
                    %vis SACCmean
                    rexdata.uncommon.sameMemory{2,s}{u,1}.PSTH_SACCvisMEAN22 = mean(rexdata.uncommon.sameMemory{2,s}{u,1}.PSTH_SACCvisMean212);
                    %mem SACC mean
                    rexdata.uncommon.sameMemory{2,s}{u,1}.PSTH_SACCmemMeanMEAN22 = mean(rexdata.uncommon.sameMemory{2,s}{u,1}.PSTH_SACCmemMean212);
                    
                    %vis SACC max
                    rexdata.uncommon.sameMemory{2,s}{u,1}.PSTH_SACCvisMeanMAX22 = mean(rexdata.uncommon.sameMemory{2,s}{u,1}.PSTH_SACCvisMax212);
                    %mem short max
                    rexdata.uncommon.sameMemory{2,s}{u,1}.PSTH_SACCmemMeanMAX22 = mean(rexdata.uncommon.sameMemory{2,s}{u,1}.PSTH_SACCmemMax212);
                    
                    
                    
                    %vis EyPs median
                    rexdata.uncommon.sameMemory{2,s}{u,1}.PSTH_EyPsvisMEDIAN22 = mean(rexdata.uncommon.sameMemory{2,s}{u,1}.PSTH_EyPsvisMedian212);
                    %mem EyPs median
                    rexdata.uncommon.sameMemory{2,s}{u,1}.PSTH_EyPsmemMeanMEDIAN22 = mean(rexdata.uncommon.sameMemory{2,s}{u,1}.PSTH_EyPsmemMedian212);
                    
                    %vis EyPsmean
                    rexdata.uncommon.sameMemory{2,s}{u,1}.PSTH_EyPsvisMEAN22 = mean(rexdata.uncommon.sameMemory{2,s}{u,1}.PSTH_EyPsvisMean212);
                    %mem EyPs mean
                    rexdata.uncommon.sameMemory{2,s}{u,1}.PSTH_EyPsmemMeanMEAN22 = mean(rexdata.uncommon.sameMemory{2,s}{u,1}.PSTH_EyPsmemMean212);
                    
                    %vis EyPs max
                    rexdata.uncommon.sameMemory{2,s}{u,1}.PSTH_EyPsvisMeanMAX22 = mean(rexdata.uncommon.sameMemory{2,s}{u,1}.PSTH_EyPsvisMax212);
                    %mem short max
                    rexdata.uncommon.sameMemory{2,s}{u,1}.PSTH_EyPsmemMeanMAX22 = mean(rexdata.uncommon.sameMemory{2,s}{u,1}.PSTH_EyPsmemMax212);
                    
                    
                    rexdata.uncommon.sameMemory{2,s}{u,1}.PSTHGaussFROMEAN_mean_VIS = mean(rexdata.uncommon.sameMemory{2,s}{u,1}.PSTHGauss_visMean);
                    rexdata.uncommon.sameMemory{2,s}{u,1}.PSTHGaussFROMEAN_mean_MEM =  mean(rexdata.uncommon.sameMemory{2,s}{u,1}.PSTHGauss_memMean);
                    rexdata.uncommon.sameMemory{2,s}{u,1}.PSTHGaussFROMEAN_mean_PRE = mean(rexdata.uncommon.sameMemory{2,s}{u,1}.PSTHGauss_PREMean);
                    
                    pause(0.0001)
                    %vis
                    rexdata.uncommon.sameMemory{2,s}{u,1}.PSTHGaussFROMEAN_STD = std(rexdata.uncommon.sameMemory{2,s}{u,1}.PSTHGaussFROMEAN')/sqrt(untts);
                    rexdata.uncommon.sameMemory{2,s}{u,1}.PSTHGauss_visMEAN2 = mean(rexdata.uncommon.sameMemory{2,s}{u,1}.PSTHGauss_vis);
                    rexdata.uncommon.sameMemory{2,s}{u,1}.PSTHGauss_visMeanMEAN2 = mean(rexdata.uncommon.sameMemory{2,s}{u,1}.PSTHGauss_visMean);
                    %pre
                    rexdata.uncommon.sameMemory{2,s}{u,1}.PSTHGauss_PREMEAN2 =  mean(rexdata.uncommon.sameMemory{2,s}{u,1}.PSTHGauss_PRE);
                    rexdata.uncommon.sameMemory{2,s}{u,1}.PSTHGauss_memMEAN2 = mean(rexdata.uncommon.sameMemory{2,s}{u,1}.PSTHGauss_mem);
                    
                    pause(0.0001)
                    %mem
                    rexdata.uncommon.sameMemory{2,s}{u,1}.PSTHGauss_memMeanMEAN2 = mean(rexdata.uncommon.sameMemory{2,s}{u,1}.PSTHGauss_memMean);
                    rexdata.uncommon.sameMemory{2,s}{u,1}.PSTHGauss_PREMeanMEAN2 = mean(rexdata.uncommon.sameMemory{2,s}{u,1}.PSTHGauss_PREMean);
                    
                    %pre Median
                    rexdata.uncommon.sameMemory{2,s}{u,1}.PSTHGauss_PREMEDIAN2 =  mean(rexdata.uncommon.sameMemory{2,s}{u,1}.PSTHGauss_PREMedian);
                    %vis median
                    rexdata.uncommon.sameMemory{2,s}{u,1}.PSTHGauss_visMEDIAN2 = mean(rexdata.uncommon.sameMemory{2,s}{u,1}.PSTHGauss_visMedian);
                    %mem median
                    rexdata.uncommon.sameMemory{2,s}{u,1}.PSTHGauss_memMeanMEDIAN2 = mean(rexdata.uncommon.sameMemory{2,s}{u,1}.PSTHGauss_memMedian);
                    
                    
                    %SHORT pre Median
                    
                    %vis median
                    rexdata.uncommon.sameMemory{2,s}{u,1}.PSTHGauss_visMEDIAN22 = mean(rexdata.uncommon.sameMemory{2,s}{u,1}.PSTHGauss_visMedian212);
                    %mem median
                    rexdata.uncommon.sameMemory{2,s}{u,1}.PSTHGauss_memMeanMEDIAN22 = mean(rexdata.uncommon.sameMemory{2,s}{u,1}.PSTHGauss_memMedian212);
                    %mean -gauss
                    rexdata.uncommon.sameMemory{2,s}{u,1}.PSTHGauss_visMEAN2222 = mean(rexdata.uncommon.sameMemory{2,s}{u,1}.PSTHGauss_visMean212);
                    rexdata.uncommon.sameMemory{2,s}{u,1}.PSTHGauss_memMEAN22 = mean(rexdata.uncommon.sameMemory{2,s}{u,1}.PSTHGauss_memMean212);
                    
                    %max -gauss
                    rexdata.uncommon.sameMemory{2,s}{u,1}.PSTHGauss_vis232   = mean(rexdata.uncommon.sameMemory{2,s}{u,1}.PSTHGauss_vis212);
                    rexdata.uncommon.sameMemory{2,s}{u,1}.PSTHGauss_mem232 = mean(rexdata.uncommon.sameMemory{2,s}{u,1}.PSTHGauss_mem212);
                    
                    %short gauss PRE means (mean MAX Median
                    rexdata.uncommon.sameMemory{2,s}{u,1}.PSTHGauss_PREMean252  = mean(rexdata.uncommon.sameMemory{2,s}{u,1}.PSTHGauss_PREMean222);
                    rexdata.uncommon.sameMemory{2,s}{u,1}.PSTHGauss_PRE252  =  mean(rexdata.uncommon.sameMemory{2,s}{u,1}.PSTHGauss_PRE222);
                    rexdata.uncommon.sameMemory{2,s}{u,1}.PSTHGauss_PREMedian252  =   mean(rexdata.uncommon.sameMemory{2,s}{u,1}.PSTHGauss_PREMedian222);
                    
                    
                    pause(0.0001)
                    
                    if rexdata.uncommon.sameMemory{2,s}{u,1}.MEMmaxRAW <= 0
                        rexdata.uncommon.sameMemory{2,s}{u,1}.MEMmaxRAW = 0.001;end
                    
                    if rexdata.uncommon.sameMemory{2,s}{u,1}.MEMMeanRAW <= 0
                        rexdata.uncommon.sameMemory{2,s}{u,1}.MEMMeanRAW = 001; end
                    
                    if rexdata.uncommon.sameMemory{2,s}{u,1}.MEMRAWSTD <= 0
                        rexdata.uncommon.sameMemory{2,s}{u,1}.MEMRAWSTD = 001;
                    end
                    
                    midP2 = double(round(abs(rexdata.uncommon.minSpikeTime(u))));
                    PSTHdt44 = smooth(rexdata.uncommon.sameMemory{2,s}{u,1}.PSTH_smoothed_mean,10);
                    forgetBlckstopLookingat1 = min(round(midP2)+(500)/pBins,numel(PSTHdt44));
                    VisWin3end1 = forgetBlckstopLookingat1;
                    MemWin3end1 = VisWin3end1;
                    VisWin3start1 = round((midP2 - 125)/pBins);
                    MemWin3strt1 = VisWin3start1;
                    SearchPeriod1 =  round([MemWin3strt1 MemWin3end1]/pBins);
                    blP1 = [(midP2/pBins)-rexdata.common.baselineStartTime (midP2/pBins)-rexdata.common.baselineEndTime];
                    rexdata.uncommon.sameMemory{2,s}{u,1}.LatencyWinMemFrmPSTH = (poissMulu(round([blP1]), round([SearchPeriod1]), PSTHdt44, PSTHdt44,1,0,3))-125;
                    
                    
                    if ~doMeanLatency
                        LatencyWin2 = rexdata.uncommon.sameMemory{2,s}{u,1}.psthLat;
                        gdLts = find(LatencyWin2 < 800);
                        LatencyWinMem2 = round(mean(LatencyWin2(gdLts)));
                        
                        rexdata.uncommon.sameMemory{2,s}{u,1}.LatencyWinMem = LatencyWinMem2;
                        
                        rexdata.uncommon.sameMemory{2,s}{u,1}.LatencyWinVIS =  LatencyWinMem2;
                        
                        pause(0.0001)
                    end
                    if doMeanLatency
                        dats = rexdata.uncommon.sameMemory{2,s}{u,1}.PSTH_smoothed_mean;
                        midP2 = double(round(abs(rexdata.uncommon.minSpikeTime(u)))/pBins);
                        forgetBlckstopLookingat1 = min(round(midP2)+(500)/pBins,numel(dats));
                        VisWin3end1 = forgetBlckstopLookingat1;
                        MemWin3end1 = VisWin3end1;
                        VisWin3start1 = round(midP2 - (125/pBins));
                        MemWin3strt1 = VisWin3start1;
                        SearchPeriod1 =  [MemWin3strt1 MemWin3end1];
                        blP1 = [midP2-rexdata.common.baselineStartTime midP2-rexdata.common.baselineEndTime];
                        
                        
                        meanB = mean(dats(blP1(1):blP1(2)));
                        stdB = std(dats(blP1(1):blP1(2)));
                        goodUp = [];
                        
                        srP = dats(round(SearchPeriod1(1)):round(SearchPeriod1(2)));
                        
                        
                        foundLat =  0;
                        e3 =[];  assignin('base','e3',e3);
                        jCount = 1;
                        e33 = [];
                        assignin('base','e33',e33);
                        
                        if ~compareToMean | s == 1
                            for stddvs = fliplr(0.5:0.5:5)
                                for winwidth = 2:7
                                    e3 = evalin('base','e3');
                                    if isempty(e3)
                                        goodUp = zeros(1,numel(srP)-consecutiveLen);
                                        foundLat =  0;
                                        for j = 1:numel(srP)-round(consecutiveLen/winwidth)
                                            foundLat = all(srP(j:j+(consecutiveLen/winwidth)) > meanB+stddvs*stdB);
                                            if foundLat
                                                
                                                goodUp(j)= 1;
                                                e33 = [evalin('base','e33'); stddvs winwidth j];
                                                assignin('base','e33',e33);
                                                
                                            end
                                        end
                                        e3 = find(goodUp == 1,1,'first');
                                        
                                        assignin('base','e3',e3);
                                    else
                                        e3 = evalin('base','e3');
                                    end
                                end
                                jCount = jCount + 1;
                            end
                            
                            
                            
                            if ~isempty(e33)
                                e3 = e33(1,3);%
                            else
                                e3 = evalin('base','e3');
                            end
                            
                            [e5,max5] = (max(srP));
                            
                            if  (e3 > 1) & ~isempty(e3)
                                e4 = (find(srP(1:e3) <= meanB,1,'last'));
                            elseif (max5 > 1) & ((e3 < 1) | isempty(e3))
                                e4 =  (find(srP(1:max5) <= meanB,1,'last'));
                            else
                                e4 = 1;
                            end
                            if isempty(e4),e4 = 1;end
                            
                        else
                            if s > 1
                                
                                datsBase = rexdata.uncommon.sameMemory{2,1}{u,1}.PSTH_smoothed_mean;
                                
                                meanB = mean(datsBase(blP1(1):blP1(2)));
                                stdB = std(datsBase(blP1(1):blP1(2)));
                                goodUp = [];
                                
                                srPBase = datsBase(round(SearchPeriod1(1)):round(SearchPeriod1(2)));
                                srP3 = srP - srPBase;
                                for stddvs = fliplr(0.25:0.5:5)
                                    for winwidth = 2:8
                                        e3 = evalin('base','e3');
                                        if isempty(e3)
                                            goodUp = zeros(1,numel(srP)-consecutiveLen);
                                            foundLat =  0;
                                            for j = 1:numel(srP)-round(consecutiveLen/winwidth)
                                                foundLat = all( (srP(j:j+(round(consecutiveLen/winwidth))) > meanB+stddvs*stdB) & ( all(srP3(j:j+(round(consecutiveLen/winwidth))) > 0) )  );
                                                if foundLat
                                                    
                                                    goodUp(j)= 1;
                                                    e33 = [evalin('base','e33'); stddvs winwidth j];
                                                    assignin('base','e33',e33);
                                                    
                                                end
                                            end
                                            e3 = find(goodUp == 1,1,'first');
                                            
                                            assignin('base','e3',e3);
                                        else
                                            e3 = evalin('base','e3');
                                        end
                                    end
                                    jCount = jCount + 1;
                                end
                                if ~isempty(e33)
                                    e3 = e33(1,3);%
                                else
                                    e3 = evalin('base','e3');
                                end
                                
                                [~,max5] = (max(srP));
                                
                                if  (e3 > 1) & ~isempty(e3)
                                    e4 = (find(srP(1:e3) <= meanB,1,'last'));
                                elseif (max5 > 1) & ((e3 < 1) | isempty(e3))
                                    e4 =  (find(srP(1:max5) <= meanB,1,'last'));
                                else
                                    e4 = 1;
                                end
                                if isempty(e4),e4 = 1;end
                            end
                        end
                        
                        rexdata.uncommon.sameMemoryLAT{2,s}{u,1}.LatencyWinMem = round(e4-(125/pBins))*pBins;
                        rexdata.uncommon.sameMemoryLAT{2,s}{u,1}.LatencyWinVIS = round(e4-(125/pBins))*pBins;
                    end
                    rexdata.uncommon.sameMemory{2,s}{u,1}.LatencyWinMem = rexdata.uncommon.sameMemoryLAT{2,s}{u,1}.LatencyWinMem;
                    rexdata.uncommon.sameMemory{2,s}{u,1}.LatencyWinVIS = rexdata.uncommon.sameMemoryLAT{2,s}{u,1}.LatencyWinMem;
                    
                    %% median Latency
                    
                    if doMedianLatency
                        dats = rexdata.uncommon.sameMemory{2,s}{u,1}.PSTH_smoothed_mean;
                        midP2 = double(round(abs(rexdata.uncommon.minSpikeTime(u)))/pBins);
                        forgetBlckstopLookingat1 = min(round(midP2)+(500)/pBins,numel(dats));
                        VisWin3end1 = forgetBlckstopLookingat1;
                        MemWin3end1 = VisWin3end1;
                        VisWin3start1 = round(midP2 - (125/pBins));
                        MemWin3strt1 = VisWin3start1;
                        SearchPeriod1 =  [MemWin3strt1 MemWin3end1];
                        blP1 = [midP2-rexdata.common.baselineStartTime midP2-rexdata.common.baselineEndTime];
                        
                        
                        meanB = median(dats(blP1(1):blP1(2)));
                        
                        stdB = std(dats(blP1(1):blP1(2)));
                        goodUp = [];
                        
                        srP = dats(round(SearchPeriod1(1)):round(SearchPeriod1(2)));
                        
                        datsBase = rexdata.uncommon.sameMemory{2,1}{u,1}.PSTH_smoothed_mean;
                        srPBase = datsBase(round(SearchPeriod1(1)):round(SearchPeriod1(2)));
                        
                        
                        foundLat =  0;
                        e3 =[];  assignin('base','e3',e3);
                        jCount = 1;
                        e33 = [];
                        assignin('base','e33',e33);
                        
                        for stddvs = fliplr(0.75:0.05:.95)
                            ThisIqr = quantile((dats(blP1(1):blP1(2))),stddvs);
                            for multplr = (1:0.5:5)
                                y = meanB+(multplr*ThisIqr);
                                
                                srP3 = srP - (multplr*srPBase);
                                for winwidth = 2:10
                                    
                                    e3 = evalin('base','e3');
                                    if isempty(e3)
                                        goodUp = zeros(1,numel(srP)-consecutiveLenMED);
                                        foundLat =  0;
                                        for j = 1:numel(srP)-(round(consecutiveLenMED/winwidth))
                                            foundLat = all(srP(j:j+(round(consecutiveLenMED/winwidth))) > y );
                                            if foundLat
                                                
                                                goodUp(j)= 1;
                                                e33 = [evalin('base','e33'); stddvs winwidth j];
                                                assignin('base','e33',e33);
                                                
                                            end
                                        end
                                        e3 = find(goodUp == 1,1,'first');
                                        
                                        assignin('base','e3',e3);
                                    else
                                        e3 = evalin('base','e3');
                                    end
                                end
                            end
                            jCount = jCount + 1;
                        end
                        
                        
                        
                        if ~isempty(e33)
                            e3 = e33(1,3);%
                        else
                            e3 = evalin('base','e3');
                        end
                        
                        [e5,max5] = (max(srP));
                        
                        if  (e3 > 1) & ~isempty(e3)
                            e4 = (find(srP(1:e3) <= meanB,1,'last'));
                        elseif (max5 > 1) & ((e3 < 1) | isempty(e3))
                            e4 =  (find(srP(1:max5) <= meanB,1,'last'));
                        else
                            e4 = 1;
                        end
                        if isempty(e4),e4 = 1;end
                        
                        rexdata.uncommon.sameMemoryLAT{2,s}{u,1}.LatencyWinMemMED = round(e4-(125/pBins))*pBins;
                        rexdata.uncommon.sameMemoryLAT{2,s}{u,1}.LatencyWinVISMED = round(e4-(125/pBins))*pBins;
                    end
                    rexdata.uncommon.sameMemory{2,s}{u,1}.LatencyWinMemMED = rexdata.uncommon.sameMemoryLAT{2,s}{u,1}.LatencyWinMemMED ;
                    rexdata.uncommon.sameMemory{2,s}{u,1}.LatencyWinVISMED = rexdata.uncommon.sameMemoryLAT{2,s}{u,1}.LatencyWinVISMED;
                    %%
                    
                    PREbaseMedMEM50 = rexdata.uncommon.sameMemory{2,s}{u,1}.PREmedMEM50;
                    baseVi50 = rexdata.uncommon.sameMemory{2,s}{u,1}.medVIS50;
                    MEM50 = rexdata.uncommon.sameMemory{2,s}{u,1}.medMEM50;
                    VIS50 = rexdata.uncommon.sameMemory{2,s}{u,1}.medVIS50;
                    [RespWinRows,~]   =   size(PREbaseMedMEM50);
                    winToLookAt = round(LatConscetiveWindowns/pBins);
                    
                    rexdata.uncommon.sameMemoryBMmedMEM50{2,s}{u,1} = zeros(RespWinRows,2);
                    rexdata.uncommon.sameMemoryBVmedMEM50{2,s}{u,1} = zeros(RespWinRows,2);
                    
                    for r1 = 1:RespWinRows
                        % base50MED vs mem50MED
                        [pBM_50RS,hBM_50RS,statsBM_50RS] = ranksum(PREbaseMedMEM50(r1,:), MEM50(r1,:),'tail','left');
                        if isnan(pBM_50RS),pBM_50RS = 50;end
                        
                        if ~isfield(statsBM_50RS,'zval')
                            statsBM_50RS.zval = 1; end
                        
                        rexdata.uncommon.sameMemoryBMmedMEM50{2,s}{u,1}(r1,1) = pBM_50RS;
                        
                        
                        % base50MED vs VIS50MED
                        [pBV_50RS,hBV_50RS,statsBV_50RS] = ranksum(PREbaseMedMEM50(r1,:), VIS50(r1,:),'tail','left');
                        if isnan(pBV_50RS),pBV_50RS = 50;end
                        
                        if ~isfield(statsBV_50RS,'zval')
                            statsBV_50RS.zval = 1; end
                        
                        rexdata.uncommon.sameMemoryBVmedMEM50{2,s}{u,1}(r1,1) = pBV_50RS;
                    end
                    for r1 = 1:RespWinRows - winToLookAt
                        if all(rexdata.uncommon.sameMemoryBMmedMEM50{2,s}{u,1}(r1:r1+winToLookAt,1) < 0.05)
                            rexdata.uncommon.sameMemoryBMmedMEM50{2,s}{u,1}(r1,2) = 1;
                        end
                        if all(rexdata.uncommon.sameMemoryBVmedMEM50{2,s}{u,1}(r1:r1+winToLookAt,1) < 0.05)
                            rexdata.uncommon.sameMemoryBVmedMEM50{2,s}{u,1}(r1,2) = 1;
                        end
                    end
                end
                pause(0.5)
            end
            
            
            latFirM = find(rexdata.uncommon.sameMemoryBMmedMEM50{2,memBlck}{u,1}(:,2)==1,1,'first');
            latFirV = find(rexdata.uncommon.sameMemoryBVmedMEM50{2,visBlck}{u,1}(:,2)==1,1,'first');
            if ~isempty(latFirM)
                rexdata.uncommon.sameMemoryMem50Latency(u) = (latFirM*pBins)-125;
            else
                rexdata.uncommon.sameMemoryMem50Latency(u) = 3333;
            end
            
            if ~isempty(latFirV)
                rexdata.uncommon.sameMemoryVIS50Latency(u) = (latFirV*pBins)-125;
            else
                rexdata.uncommon.sameMemoryVIS50Latency(u) = 4445;
            end
        end
    end
    pause(0.0001)
    
    
    %% memo and vis response decisions
    
    if rexdata.uncommon.goodMem(u)
        for s = 1:rf2r
            visVal =   (rexdata.uncommon.sameMemory{2,s}{u,1}.VISmaxRAW - rexdata.uncommon.sameMemory{2,1}{u,1}.PreEventMeanRAW)/...
                (rexdata.uncommon.sameMemory{2,s}{u,1}.VISmaxRAW + rexdata.uncommon.sameMemory{2,1}{u,1}.PreEventMeanRAW);
            
            %make VIS response decisions
            rexdata.uncommon.sameMemory{2,s}{u,1}.VISResponse = 0;
            if visVal > 0
                rexdata.uncommon.sameMemory{2,s}{u,1}.VISResponse = 1;
            elseif visVal < 0
                rexdata.uncommon.sameMemory{2,s}{u,1}.VISResponse = -1;
            else
                rexdata.uncommon.sameMemory{2,s}{u,1}.VISResponse = 0;
            end
            
            %make VIS response decisions
            
            rexdata.uncommon.sameMemory{2,s}{u,1}.VISResponseSTDfromMean = (rexdata.uncommon.sameMemory{2,s}{u,1}.VISmax - ...
                rexdata.uncommon.sameMemory{2,s}{u,1}.PreEventMean)*rexdata.uncommon.sameMemory{2,s}{u,1}.PreEventSTD;
            
            visVal2 =[];
            if (rexdata.uncommon.sameMemory{2,s}{u,1}.VISResponseSTDfromMean > rexdata.uncommon.sameMemory{2,1}{u,1}.PreEventSTD) & ...
                    (rexdata.uncommon.sameMemory{2,s}{u,1}.VISMean > rexdata.uncommon.sameMemory{2,1}{u,1}.PreEventMean)
                rexdata.uncommon.seriousVISResponse{2,s}{u,1}.VISResponse = 1;
            elseif (rexdata.uncommon.sameMemory{2,s}{u,1}.VISResponseSTDfromMean < rexdata.uncommon.sameMemory{2,1}{u,1}.PreEventSTD) & ...
                    (rexdata.uncommon.sameMemory{2,s}{u,1}.VISMean < rexdata.uncommon.sameMemory{2,1}{u,1}.PreEventMean)
                rexdata.uncommon.seriousVISResponse{2,s}{u,1}.VISResponse = -1;
            else
                rexdata.uncommon.seriousVISResponse{2,s}{u,1}.VISResponse = 0;
            end
            
            minT2 = double(round(abs(rexdata.uncommon.minSpikeTime(u))));
            
            cutoff  = (rexdata.uncommon.sameMemory{2,1}{u,1}.PreEventMeanRAW + 3*rexdata.uncommon.sameMemory{2,1}{u,1}.PreEventSTDRAW);
            winSrch = round((MemWin3strt:MemWin3end)/pBins);
            
            [visLatencyRaw, cutt1] = find(rexdata.uncommon.sameMemory{2,s}{u,1}.PSTH_smoothed_mean(winSrch) >= cutoff,1,'first');
            
            if ~isempty(cutt1)
                cutt1=cutt1-(rexdata.common.PSTH_SmoothWindow/pBins);
                rexdata.uncommon.sameMemory{2,s}{u,1}.visLatencyRaw =  double(max(-101,((winSrch(1)*pBins)+(cutt1*pBins) - minT2)));
            else
                rexdata.uncommon.sameMemory{2,s}{u,1}.visLatencyRaw =  1500;
            end
            
            if isempty(rexdata.uncommon.sameMemory{2,s}{u,1}.visLatencyRaw)
                rexdata.uncommon.sameMemory{2,s}{u,1}.visLatencyRaw=0;
            end
            
            
            [MEMLatencyRaw, cutt] =  find(rexdata.uncommon.sameMemory{2,s}{u,1}.PSTH_smoothed_mean(winSrch) >= cutoff,1,'first');
            winSrch = round((VisWin3start:VisWin3end)/pBins);
            if ~isempty(cutt)
                cutt=cutt-(rexdata.common.PSTH_SmoothWindow/pBins);
                rexdata.uncommon.sameMemory{2,s}{u,1}.MEMLatencyRaw = double(max(-101,((winSrch(1)*pBins)+(cutt*pBins) - minT2)));
            else
                rexdata.uncommon.sameMemory{2,s}{u,1}.MEMLatencyRaw = 1;
            end
            
            if isempty(rexdata.uncommon.sameMemory{2,s}{u,1}.MEMLatencyRaw)
                rexdata.uncommon.sameMemory{2,s}{u,1}.MEMLatencyRaw = 0;
            end
            MemVal =   (rexdata.uncommon.sameMemory{2,s}{u,1}.MEMmaxRAW - rexdata.uncommon.sameMemory{2,s}{u,1}.PreEventMeanRAW)/...
                (rexdata.uncommon.sameMemory{2,s}{u,1}.MEMmaxRAW + rexdata.uncommon.sameMemory{2,s}{u,1}.PreEventMeanRAW);
            
            %make MEM response decisions
            if ~isempty(MemVal)
                if MemVal > 0
                    rexdata.uncommon.sameMemory{2,s}{u,1}.MEMResponse = 1;
                elseif MemVal < 0
                    rexdata.uncommon.sameMemory{2,s}{u,1}.MEMResponse = -1;
                else
                    rexdata.uncommon.sameMemory{2,s}{u,1}.MEMResponse  = 0;
                end
            end
            
            
            rexdata.uncommon.sameMemory{2,s}{u,1}.MEMResponseSTDfromMean = (rexdata.uncommon.sameMemory{2,s}{u,1}.MEMmax - ...
                rexdata.uncommon.sameMemory{2,s}{u,1}.PreEventMean)*rexdata.uncommon.sameMemory{2,s}{u,1}.PreEventSTD;
            
            %  make SRIOUS MEM response decisions
            if (rexdata.uncommon.sameMemory{2,s}{u,1}.MEMResponseSTDfromMean > rexdata.uncommon.sameMemory{2,1}{u,1}.PreEventSTD) &  ...
                    (rexdata.uncommon.sameMemory{2,s}{u,1}.MEMMean > rexdata.uncommon.sameMemory{2,1}{u,1}.PreEventMean)
                rexdata.uncommon.seriousMEMResponse{2,s}{u,1}.MEMResponse = 1;
                
            elseif (rexdata.uncommon.sameMemory{2,s}{u,1}.MEMResponseSTDfromMean < rexdata.uncommon.sameMemory{2,1}{u,1}.PreEventSTD) &  ...
                    (rexdata.uncommon.sameMemory{2,s}{u,1}.MEMMean < rexdata.uncommon.sameMemory{2,1}{u,1}.PreEventMean)
                rexdata.uncommon.seriousMEMResponse{2,s}{u,1}.MEMResponse = -1;
            else
                rexdata.uncommon.seriousMEMResponse{2,s}{u,1}.MEMResponse = 0;
            end
        end
    end
    
    
    
    %% place holder for mem/vis decisions
    
    %% differnce from mean
    
    if rexdata.uncommon.goodMem(u)
        for s = 1:rf2r
            
            
            [~, gdVisWin]= find((rexdata.uncommon.sameMemory{2,s}{u,1}.PSTH_zscored(VisWin) > rexdata.uncommon.sameMemory{2,s}{u,1}.PreEventMean));
            [~, badVisWin]= find((rexdata.uncommon.sameMemory{2,s}{u,1}.PSTH_zscored(VisWin) < rexdata.uncommon.sameMemory{2,s}{u,1}.PreEventMean));
            
            [~, gdMemWin]= find((rexdata.uncommon.sameMemory{2,s}{u,1}.PSTH_zscored(MemWin) > rexdata.uncommon.sameMemory{2,s}{u,1}.PreEventMean));
            [~, badMemWin]= find((rexdata.uncommon.sameMemory{2,s}{u,1}.PSTH_zscored(MemWin) < rexdata.uncommon.sameMemory{2,s}{u,1}.PreEventMean));
            
            
        end
        pause(0.0001)
    end
    
    
    %% use max to calculate p-values
    visBlck = rexdata.common.visBlck(u);
    frgtBlck = rexdata.common.frgtBlck(u);
    memBlck = rexdata.common.memBlck(u);
    if rexdata.uncommon.goodMem(u)
        
        %% stattttts
        [hVisMemo_kstest,pVisMemo_kstest] = kstest([rexdata.uncommon.sameMemory{2,memBlck}{u,1}.PSTH_mem  ...
            rexdata.uncommon.sameMemory{2,visBlck}{u,1}.PSTH_vis]);
        if hVisMemo_kstest == 1% mem < vis
            [hVisMemo_ttest,pVisMemo_ttest] = ttest2(rexdata.uncommon.sameMemory{2,memBlck}{u,1}.PSTH_mem, ...
                rexdata.uncommon.sameMemory{2,visBlck}{u,1}.PSTH_vis);
        else
            pVisMemo_ttest = 1;
        end
        if isempty(pVisMemo_ttest),pVisMemo_ttest = 1;end
        
        if isnan(pVisMemo_ttest),pVisMemo_ttest = 1; end
        if isnan(pVisMemo_ttest) | isinf(pVisMemo_ttest) ,pVisMemo_ttest = 1; end
        if isnan(hVisMemo_ttest),hVisMemo_ttest=0;end
        
        pause(0.0001)
        %%
        %vis-base ttest
        [hVisBase_kstest,pVisBase_kstest] = kstest([rexdata.uncommon.sameMemory{2,visBlck}{u,1}.PSTH_PRE  ...
            rexdata.uncommon.sameMemory{2,visBlck}{u,1}.PSTH_vis]);
        if hVisBase_kstest == 1 %base < vis
            [hVisBase_ttest,pVisBase_ttest] = ttest2(rexdata.uncommon.sameMemory{2,visBlck}{u,1}.PSTH_PRE, ...
                rexdata.uncommon.sameMemory{2,visBlck}{u,1}.PSTH_vis);
        else
            pVisBase_ttest = 1;
        end
        
        if isempty(pVisBase_ttest),pVisBase_ttest = 1;end
        if isnan(pVisBase_ttest),pVisBase_ttest = 1; end
        if isnan(pVisBase_ttest) | isinf(pVisBase_ttest) ,pVisBase_ttest = 1; end
        
        %% vis pre < visPost MAX
        [pVisVis_MAX_ranksum,hVisVis_MAX_ranksum,statsVisVis_MAX_ranksum] = ranksum(rexdata.uncommon.sameMemory{2,visBlck}{u,1}.PSTH_PRE, ...
            rexdata.uncommon.sameMemory{2,visBlck}{u,1}.PSTH_vis,'tail','left');
        if ~isfield(statsVisVis_MAX_ranksum,'zval')
            statsVisVis_MAX_ranksum.zval = 1; end
        pause(0.0001)
        if isnan(pVisVis_MAX_ranksum),pVisVis_MAX_ranksum= 1; statsVisVis_MAX_ranksum.zval = 1;end
        
        if isinf(statsVisVis_MAX_ranksum.zval) | isnan(statsVisVis_MAX_ranksum.zval) | ~double(statsVisVis_MAX_ranksum.zval)
            statsVisVis_MAX_ranksum.zval = 1;end
        pause(0.0001)
        %% vis pre < visPost MED
        [pVisVis_MED_ranksum,hVisVis_MED_ranksum,statsVisVis_MED_ranksum] = ranksum(rexdata.uncommon.sameMemory{2,visBlck}{u,1}.PSTH_PREMedian, ...
            rexdata.uncommon.sameMemory{2,visBlck}{u,1}.PSTH_visMedian,'tail','left');
        if ~isfield(statsVisVis_MED_ranksum,'zval')
            statsVisVis_MED_ranksum.zval = 1; end
        pause(0.0001)
        if isnan(pVisVis_MED_ranksum),pVisVis_MED_ranksum= 1; statsVisVis_MED_ranksum.zval = 1;end
        
        if isnan(statsVisVis_MED_ranksum.zval) | ~double(statsVisVis_MED_ranksum.zval)
            statsVisVis_MED_ranksum.zval = 1;end
        pause(0.0001)
        %% vis pre < visPost MEAN
        [pVisVis_MEAN_ranksum,hVisVis_MEAN_ranksum,statsVisVis_MEAN_ranksum] = ranksum(rexdata.uncommon.sameMemory{2,visBlck}{u,1}.PSTH_PREMean, ...
            rexdata.uncommon.sameMemory{2,visBlck}{u,1}.PSTH_visMean,'tail','left');
        if ~isfield(statsVisVis_MEAN_ranksum,'zval')
            statsVisVis_MEAN_ranksum.zval = 1; end
        pause(0.0001)
        if isnan(pVisVis_MEAN_ranksum),pVisVis_MEAN_ranksum= 1; statsVisVis_MEAN_ranksum.zval = 1;end
        if isinf(statsVisVis_MEAN_ranksum.zval) | isnan(statsVisVis_MEAN_ranksum.zval) | ~double(statsVisVis_MEAN_ranksum.zval)
            statsVisVis_MEAN_ranksum.zval = 1;end
        pause(0.0001)
        
        %% base-memo ttest
        [hMemoBase_kstest,pMemoBase_kstest] = kstest([rexdata.uncommon.sameMemory{2,memBlck}{u,1}.PSTH_mem  ...
            rexdata.uncommon.sameMemory{2,1}{u,1}.PSTH_mem]);
        if hMemoBase_kstest == 1 %base < memo
            [hMemoBase_ttest,pMemoBase_ttest] = ttest2(rexdata.uncommon.sameMemory{2,1}{u,1}.PSTH_mem, ...
                rexdata.uncommon.sameMemory{2,memBlck}{u,1}.PSTH_mem);
        else
            pMemoBase_ttest = 1;
        end
        
        if isempty(pMemoBase_ttest),pMemoBase_ttest = 1;end
        if isnan(pMemoBase_ttest),pMemoBase_ttest = 1; end
        if isnan(pMemoBase_ttest) | isinf(pMemoBase_ttest) ,pMemoBase_ttest = 1; end
        
        % When A > B, the z-statistic is (+)ve, and when A < B, the z-statistic is (-)ve.
        
        pause(0.0001)
        %% max
        %memo <vis
        [pVisMemo_ranksum,hVisMemo_ranksum,statsVisMemo_ranksum] = ranksum(rexdata.uncommon.sameMemory{2,visBlck}{u,1}.PSTH_PRE, ...
            rexdata.uncommon.sameMemory{2,visBlck}{u,1}.PSTH_vis,'tail','left');
        if isnan(pVisMemo_ranksum),pVisMemo_ranksum = 1;end
        
        if ~isfield(statsVisMemo_ranksum,'zval')
            statsVisMemo_ranksum.zval = 1; end
        %baseline < vis
        [pVisBase_ranksum,hVisBase_ranksum,statsVisBase_ranksum] = ranksum(rexdata.uncommon.sameMemory{2,1}{u,1}.PSTH_PRE, ...
            rexdata.uncommon.sameMemory{2,visBlck}{u,1}.PSTH_vis,'tail','left');
        pause(0.0001)
        if ~isfield(statsVisBase_ranksum,'zval')
            statsVisBase_ranksum.zval = 1; end
        if isnan(pVisBase_ranksum),pVisBase_ranksum = 1;end
        
        
        %% max ranksum
        %baseline < memo
        [pMemoBase_ranksum,hMemoBase_ranksum,statsMemoBase_ranksum] = ranksum(rexdata.uncommon.sameMemory{2,1}{u,1}.PSTH_mem, ...
            rexdata.uncommon.sameMemory{2,memBlck}{u,1}.PSTH_mem,'tail','left');
        if ~isfield(statsMemoBase_ranksum,'zval')
            statsMemoBase_ranksum.zval = 1; end
        pause(0.0001)
        if isnan(pMemoBase_ranksum),pMemoBase_ranksum = 1;end
        if isempty(pMemoBase_ranksum),pMemoBase_ranksum = 1;end
        
        pNewSaccBase_ranksum = 3456;
        
        if double(rexdata.common.blocktype) == 4
            % new saccade stat
            [pNewSaccBase_ranksum,hNewSaccBase_ranksum,statsNewSaccBase_ranksum] = ranksum(rexdata.uncommon.sameMemory{2,1}{u,1}.PSTH_mem, ...
                rexdata.uncommon.sameMemory{2,newSaccBlck}{u,1}.PSTH_mem,'tail','left');
            if ~isfield(statsNewSaccBase_ranksum,'zval')
                statsNewSaccBase_ranksum.zval = 1; end
            pause(0.0001)
            if isnan(pNewSaccBase_ranksum),pNewSaccBase_ranksum = 1;end
        end
        %% KRUSKAL WALLIS
        x = [rexdata.uncommon.sameMemory{2,1}{u,1}.PSTH_mem, rexdata.uncommon.sameMemory{2,memBlck}{u,1}.PSTH_mem];
        kruskalwallisBaseMemo = kruskalwallis(x,[],'off');
        
        %% use MEAN to calculate p-values
        visBlck = rexdata.common.visBlck(u);
        frgtBlck = rexdata.common.frgtBlck(u);
        memBlck = rexdata.common.memBlck(u);
        if double(rexdata.common.blocktype) == 4
            newSaccBlck = rexdata.common.newSaccadeBlck(u);% = 6;
        end
        
        [hVisMemo_kstest2,pVisMemo_kstest2] = kstest([rexdata.uncommon.sameMemory{2,memBlck}{u,1}.PSTH_memMean  ...
            rexdata.uncommon.sameMemory{2,visBlck}{u,1}.PSTH_visMean]);
        
        [hVisMemo_ttest2,pVisMemo_ttest2] = ttest2(rexdata.uncommon.sameMemory{2,memBlck}{u,1}.PSTH_memMean, ...
            rexdata.uncommon.sameMemory{2,visBlck}{u,1}.PSTH_visMean);
        
        pVisMemo_ttest2 = double(pVisMemo_ttest2);
        if isempty(pVisMemo_ttest2),pVisMemo_ttest2 = 1;end
        
        
        if isnan(pVisMemo_ttest2),pVisMemo_ttest2 = 1; end
        if isnan(pVisMemo_ttest2) | isinf(pVisMemo_ttest2) ,pVisMemo_ttest2 = 1; end
        if isnan(hVisMemo_ttest2),hVisMemo_ttest2=0;end
        
        %%
        %vis-base ttest
        [hVisBase_kstest2,pVisBase_kstest2] = kstest([rexdata.uncommon.sameMemory{2,visBlck}{u,1}.PSTH_PREMean  ...
            rexdata.uncommon.sameMemory{2,visBlck}{u,1}.PSTH_visMean]);
        
        [hVisBase_ttest2,pVisBase_ttest2] = ttest2(rexdata.uncommon.sameMemory{2,visBlck}{u,1}.PSTH_PREMean, ...
            rexdata.uncommon.sameMemory{2,visBlck}{u,1}.PSTH_visMean);
        
        pVisBase_ttest2=double(pVisBase_ttest2);
        if isempty(pVisBase_ttest2),pVisBase_ttest2 = 1;end
        
        
        if isnan(pVisBase_ttest2),pVisBase_ttest2 = 1; end
        if isnan(pVisBase_ttest2) | isinf(pVisBase_ttest2) ,pVisBase_ttest2 = 1; end
        if isnan(hVisBase_ttest2),hVisBase_ttest2=0;end
        
        %%
        %base-memo ttest
        [hMemoBase_kstest2,pMemoBase_kstest2] = kstest([rexdata.uncommon.sameMemory{2,memBlck}{u,1}.PSTH_memMean  ...
            rexdata.uncommon.sameMemory{2,1}{u,1}.PSTH_memMean]);
        
        [hMemoBase_ttest2,pMemoBase_ttest2] = ttest2(rexdata.uncommon.sameMemory{2,1}{u,1}.PSTH_memMean, ...
            rexdata.uncommon.sameMemory{2,memBlck}{u,1}.PSTH_memMean);
        
        pMemoBase_ttest2 = double(pMemoBase_ttest2);
        if isempty(pMemoBase_ttest2),pMemoBase_ttest2 = 1;end
        
        if isnan(pMemoBase_ttest2),pMemoBase_ttest2 = 1; end
        if isnan(pMemoBase_ttest2) | isinf(pMemoBase_ttest2) ,pMemoBase_ttest2 = 1; end
        if isnan(hMemoBase_ttest2),hMemoBase_ttest2=0;end
        
        pause(0.0001)
        %% mean
        %memo <vis
        [pVisMemo_ranksum2,hVisMemo_ranksum2,statsVisMemo_ranksum2] = ranksum(rexdata.uncommon.sameMemory{2,memBlck}{u,1}.PSTH_memMean, ...
            rexdata.uncommon.sameMemory{2,visBlck}{u,1}.PSTH_visMean,'tail','left');
        if isnan(pVisMemo_ranksum2),pVisMemo_ranksum2 = 1;end
        
        if ~isfield(statsVisMemo_ranksum2,'zval')
            statsVisMemo_ranksum2.zval = 1; end
        if isinf(statsVisMemo_ranksum2.zval) | isnan(statsVisMemo_ranksum2.zval) | ~double(statsVisMemo_ranksum2.zval)
            statsVisMemo_ranksum2.zval = 1; end
        %%
        %baseline < vis
        [pVisBase_ranksum2,hVisBase_ranksum2,statsVisBase_ranksum2] = ranksum(rexdata.uncommon.sameMemory{2,visBlck}{u,1}.PSTH_PREMean, ...
            rexdata.uncommon.sameMemory{2,visBlck}{u,1}.PSTH_visMean,'tail','left');
        if isnan(pVisBase_ranksum2),pVisBase_ranksum2 = 1;end
        pause(0.0001)
        
        if ~isfield(statsVisBase_ranksum2,'zval')
            statsVisBase_ranksum2.zval = 1; end
        
        if isinf(statsVisBase_ranksum2.zval) | isnan(statsVisBase_ranksum2.zval) | ~double(statsVisBase_ranksum2.zval)
            statsVisBase_ranksum2.zval = 1; end
        
        %baseline < vis
        [pVisBase_ranksum2BLCK1,hVisBase_ranksum2BLCK1,statsVisBase_ranksum2BLCK1] = ranksum(rexdata.uncommon.sameMemory{2,1}{u,1}.PSTH_PREMean, ...
            rexdata.uncommon.sameMemory{2,visBlck}{u,1}.PSTH_visMean,'tail','left');
        if isnan(pVisBase_ranksum2BLCK1),pVisBase_ranksum2BLCK1 = 1;end
        pause(0.0001)
        
        if ~isfield(statsVisBase_ranksum2BLCK1,'zval')
            statsVisBase_ranksum2BLCK1.zval = 1; end
        
        if isinf(statsVisBase_ranksum2BLCK1.zval) | isnan(statsVisBase_ranksum2BLCK1.zval) | ~double(statsVisBase_ranksum2BLCK1.zval)
            statsVisBase_ranksum2BLCK1.zval = 1; end
        
        %%    mean base vs base
        [pBaseBase_ranksum2,hBaseBase_ranksum2,statsBaseBase_ranksum2] = ranksum(rexdata.uncommon.sameMemory{2,1}{u,1}.PSTH_PREMean, ...
            rexdata.uncommon.sameMemory{2,1}{u,1}.PSTH_memMean,'tail','both');
        
        if ~isfield(statsBaseBase_ranksum2,'zval')
            statsBaseBase_ranksum2.zval = 1; end
        
        if isnan(pBaseBase_ranksum2),pBaseBase_ranksum2 = 1; statsBaseBase_ranksum2.zval = 1;end
        if isinf(statsBaseBase_ranksum2.zval) | isnan(statsBaseBase_ranksum2.zval) | ~double(statsBaseBase_ranksum2.zval)
            statsBaseBase_ranksum2.zval = 1;end
        
        
        %%
        [pBaseBase_ranksum32,hBaseBase_ranksum32,statsBaseBase_ranksum32] = ranksum(rexdata.uncommon.sameMemory{2,1}{u,1}.PSTH_PREMean, ...
            rexdata.uncommon.sameMemory{2,1}{u,1}.PSTH_memMean,'tail','both');
        
        
        
        if ~isfield(statsBaseBase_ranksum32,'zval')
            statsBaseBase_ranksum32.zval = 1; end
        
        if isnan(pBaseBase_ranksum32),pBaseBase_ranksum32 = 1; statsBaseBase_ranksum32.zval = 1;end
        if isinf(statsBaseBase_ranksum32.zval) | isnan(statsBaseBase_ranksum32.zval) | ~double(statsBaseBase_ranksum32.zval)
            statsBaseBase_ranksum32.zval = 1;end
        
        
        %% pBaseBaseMAX wide
        
        [pBaseBaseMAX,hBaseBaseMAX,statsBaseBaseMAX] = ranksum(rexdata.uncommon.sameMemory{2,1}{u,1}.PSTH_PRE, ...
            rexdata.uncommon.sameMemory{2,1}{u,1}.PSTH_mem,'tail','both');
        
        
        if ~isfield(statsBaseBaseMAX,'zval'), statsBaseBaseMAX.zval = 1; end
        
        if isnan(pBaseBaseMAX),pBaseBaseMAX = 1; statsBaseBaseMAX.zval = 1;end
        
        if isinf(statsBaseBaseMAX.zval) | isnan(statsBaseBaseMAX.zval) | ~double(statsBaseBaseMAX.zval)
            statsBaseBaseMAX.zval = 1;end
        
        %%  median base vs base - wide
        
        [pBaseBase_MED_ranksum32,hBaseBase_MED_ranksum32,statsBaseBase_MED_ranksum32] = ranksum(rexdata.uncommon.sameMemory{2,1}{u,1}.PSTH_PREMedian, ...
            rexdata.uncommon.sameMemory{2,1}{u,1}.PSTH_memMedian,'tail','both');
        
        
        
        if ~isfield(statsBaseBase_MED_ranksum32,'zval')
            statsBaseBase_MED_ranksum32.zval = 1; end
        
        if isnan(pBaseBase_MED_ranksum32),pBaseBase_MED_ranksum32 = 1; statsBaseBase_MED_ranksum32.zval = 1;end
        if isinf(statsBaseBase_MED_ranksum32.zval) | isnan(statsBaseBase_MED_ranksum32.zval) | ~double(statsBaseBase_MED_ranksum32.zval)
            statsBaseBase_MED_ranksum32.zval = 1;end
        
        %         small p-values and h = 1 indicate that there is not enough evidence to reject the null hypothesis and conclude
        %         that there is no positive shift in the median of means from pre
        %         to post
        
        %% median base pre vs post - narrow
        
        [pBaseBase_MED_ranksum2,hBaseBase_MED_ranksum2,statsBaseBase_MED_ranksum2] = ranksum(rexdata.uncommon.sameMemory{2,1}{u,1}.PSTH_PREMedian, ...
            rexdata.uncommon.sameMemory{2,1}{u,1}.PSTH_memMedian212,'tail','both');
        if ~isfield(statsBaseBase_MED_ranksum2,'zval')
            statsBaseBase_MED_ranksum2.zval = 1; end
        
        if isnan(pBaseBase_MED_ranksum2),pBaseBase_MED_ranksum2 = 1; statsBaseBase_MED_ranksum2.zval = 1;end
        if isinf(statsBaseBase_MED_ranksum2.zval) | isnan(statsBaseBase_MED_ranksum2.zval) | ~double(statsBaseBase_MED_ranksum2.zval)
            statsBaseBase_MED_ranksum2.zval = 1;end
        
        %%  %baseline < memo MEAN
        
        [pMemoBase_ranksum2,hMemoBase_ranksum2,statsMemoBase_ranksum2] = ranksum(rexdata.uncommon.sameMemory{2,1}{u,1}.PSTH_memMean, ...
            rexdata.uncommon.sameMemory{2,memBlck}{u,1}.PSTH_memMean,'tail','left');
        
        if ~isfield(statsMemoBase_ranksum2,'zval')
            statsMemoBase_ranksum2.zval = 1; end
        
        if isnan(pMemoBase_ranksum2),pMemoBase_ranksum2 = 1; statsMemoBase_ranksum2.zval = 1;end
        if isinf(statsMemoBase_ranksum2.zval) | isnan(statsMemoBase_ranksum2.zval) | ~double(statsMemoBase_ranksum2.zval)
            statsMemoBase_ranksum2.zval = 1;end
        
        %%
        %PREbaseline < memoPOST
        [pPreMemoBase_ranksum2,hPreMemoBase_ranksum2,statsPreMemoBase_ranksum2] = ranksum(rexdata.uncommon.sameMemory{2,1}{u,1}.PSTH_PREMean, ...
            rexdata.uncommon.sameMemory{2,memBlck}{u,1}.PSTH_memMean,'tail','left');
        
        if ~isfield(statsPreMemoBase_ranksum2,'zval')
            statsPreMemoBase_ranksum2.zval = 1; end
        
        if isinf(statsPreMemoBase_ranksum2.zval) | isnan(statsPreMemoBase_ranksum2.zval) | ~double(statsPreMemoBase_ranksum2.zval)
            statsPreMemoBase_ranksum2.zval = 1; end
        
        if isnan(pPreMemoBase_ranksum2),pPreMemoBase_ranksum2 = 1;end
        %% median stat
        
        [pMemoBase_MED_ranksum2,hMemoBase_MED_ranksum2,statsMemoBase_MED_ranksum2] = ranksum(rexdata.uncommon.sameMemory{2,1}{u,1}.PSTH_memMedian, ...
            rexdata.uncommon.sameMemory{2,memBlck}{u,1}.PSTH_memMedian,'tail','left');
        
        if ~isfield(statsMemoBase_MED_ranksum2,'zval')
            statsMemoBase_MED_ranksum2.zval = 1; end
        
        if isnan(pMemoBase_MED_ranksum2),pMemoBase_MED_ranksum2 = 1;end
        
        
        if isnan(pMemoBase_MED_ranksum2),pMemoBase_MED_ranksum2 = 1; statsMemoBase_MED_ranksum2.zval = 1;end
        if isinf(statsMemoBase_MED_ranksum2.zval);statsMemoBase_MED_ranksum2.zval = 1;end
        
        
        pause(0.0001)
        
        
        %%       t w  o   s i d e d
        %% max ranksum
        %baseline < memo
        [pMemoBase_MAX_ranksumTWOSIDED,hMemoBase_MAX_ranksumTWOSIDED,statsMemoBase_MAX_ranksumTWOSIDED] = ranksum(rexdata.uncommon.sameMemory{2,1}{u,1}.PSTH_mem, ...
            rexdata.uncommon.sameMemory{2,memBlck}{u,1}.PSTH_mem);
        if ~isfield(statsMemoBase_MAX_ranksumTWOSIDED,'zval')
            statsMemoBase_MAX_ranksumTWOSIDED.zval = 1; end
        pause(0.0001)
        if isnan(pMemoBase_MAX_ranksumTWOSIDED),pMemoBase_MAX_ranksumTWOSIDED = 1; statsMemoBase_MAX_ranksumTWOSIDED.zval = 1;end
        if isinf(statsMemoBase_MAX_ranksumTWOSIDED.zval) | isnan(statsMemoBase_MAX_ranksumTWOSIDED.zval) | ~double(statsMemoBase_MAX_ranksumTWOSIDED.zval)
            statsMemoBase_MAX_ranksumTWOSIDED.zval = 1;end
        %% mean ranskum
        [pMemoBase_MEAN_ranksumTWOSIDED2,hMemoBase_MAX_ranksumTWOSIDED2,statsMemoBase_MAX_ranksumTWOSIDED2] = ranksum(rexdata.uncommon.sameMemory{2,1}{u,1}.PSTH_memMean, ...
            rexdata.uncommon.sameMemory{2,memBlck}{u,1}.PSTH_memMean);
        
        if ~isfield(statsMemoBase_MAX_ranksumTWOSIDED2,'zval')
            statsMemoBase_MAX_ranksumTWOSIDED2.zval = 1; end
        
        if isnan(pMemoBase_MEAN_ranksumTWOSIDED2),pMemoBase_MEAN_ranksumTWOSIDED2 = 1; statsMemoBase_MAX_ranksumTWOSIDED2.zval = 1;end
        if isinf(statsMemoBase_MAX_ranksumTWOSIDED2.zval) | isnan(statsMemoBase_MAX_ranksumTWOSIDED2.zval) | ~double(statsMemoBase_MAX_ranksumTWOSIDED2.zval)
            statsMemoBase_MAX_ranksumTWOSIDED2.zval = 1;end
        
        %% median stat
        
        [pMemoBase_MED_ranksumTWOSIDED2,hMemoBase_MED_ranksumTWOSIDED2,statsMemoBase_MED_ranksumTWOSIDED2] = ranksum(rexdata.uncommon.sameMemory{2,1}{u,1}.PSTH_memMedian, ...
            rexdata.uncommon.sameMemory{2,memBlck}{u,1}.PSTH_memMedian);
        
        if ~isfield(statsMemoBase_MED_ranksumTWOSIDED2,'zval')
            statsMemoBase_MED_ranksumTWOSIDED2.zval = 1; end
        
        if isnan(pMemoBase_MED_ranksumTWOSIDED2),pMemoBase_MED_ranksumTWOSIDED2 = 1;end
        
        if isnan(pMemoBase_MED_ranksumTWOSIDED2),pMemoBase_MED_ranksumTWOSIDED2 = 1; statsMemoBase_MED_ranksumTWOSIDED2.zval = 1;end
        if isinf(statsMemoBase_MED_ranksumTWOSIDED2.zval); statsMemoBase_MED_ranksumTWOSIDED2.zval = 1;end
        
        %%      end  t w  o   s i  d  e  d
        
        %% median SHORT - stat
        
        [pMemoBase_MED_ranksum212,hMemoBase_MED_ranksum212,statsMemoBase_MED_ranksum212] = ranksum(rexdata.uncommon.sameMemory{2,1}{u,1}.PSTH_memMedian212, ...
            rexdata.uncommon.sameMemory{2,memBlck}{u,1}.PSTH_memMedian212,'tail','left');
        
        if ~isfield(statsMemoBase_MED_ranksum212,'zval')
            statsMemoBase_MED_ranksum212.zval = 1; end
        
        if isnan(pMemoBase_MED_ranksum212),pMemoBase_MED_ranksum212 = 1;end
        
        if isnan(pMemoBase_MED_ranksum212),pMemoBase_MED_ranksum212 = 1; statsMemoBase_MED_ranksum212.zval = 1;end
        if isinf(statsMemoBase_MED_ranksum212.zval); statsMemoBase_MED_ranksum212.zval = 1;end
        
        
        pause(0.0001)
        
        %% median VIS vs base - pre
        [pVISBase_MEDVIS_ranksum,hVISBase_MEDVIS_ranksum,statsVISBase_MEDVIS_ranksum] = ranksum(rexdata.uncommon.sameMemory{2,1}{u,1}.PSTH_PREMedian, ...
            rexdata.uncommon.sameMemory{2,visBlck}{u,1}.PSTH_visMedian,'tail','left');
        
        
        if ~isfield(statsVISBase_MEDVIS_ranksum,'zval')
            statsVISBase_MEDVIS_ranksum.zval = 1; end
        
        if isnan(pVISBase_MEDVIS_ranksum),pVISBase_MEDVIS_ranksum = 1; statsVISBase_MEDVIS_ranksum.zval = 1;end
        if  isinf(statsVISBase_MEDVIS_ranksum.zval) | isnan(statsVISBase_MEDVIS_ranksum.zval) | ~double(statsVISBase_MEDVIS_ranksum.zval)
            statsVISBase_MEDVIS_ranksum.zval = 1;end
        %% median VIS vs base - POST
        [pVISBase_MEDVIS_ranksumPOST,hVISBase_MEDVIS_ranksumPOST,statsVISBase_MEDVIS_ranksumPOST] = ranksum(rexdata.uncommon.sameMemory{2,visBlck}{u,1}.PSTH_PREMedian, ...
            rexdata.uncommon.sameMemory{2,visBlck}{u,1}.PSTH_visMedian,'tail','left');
        
        
        if ~isfield(statsVISBase_MEDVIS_ranksumPOST,'zval')
            statsVISBase_MEDVIS_ranksumPOST.zval = 1; end
        
        if isnan(pVISBase_MEDVIS_ranksumPOST),pVISBase_MEDVIS_ranksumPOST = 1; statsVISBase_MEDVIS_ranksumPOST.zval = 1;end
        if  isinf(statsVISBase_MEDVIS_ranksumPOST.zval) | isnan(statsVISBase_MEDVIS_ranksumPOST.zval) | ~double(statsVISBase_MEDVIS_ranksumPOST.zval)
            statsVISBase_MEDVIS_ranksumPOST.zval = 1;end
        
        %% baseline post VIS vs VIS post median
        [pVISBaseline_MEDVIS_ranksum,hVISBaseline_MEDVIS_ranksum,statsVISBaseline_MEDVIS_ranksum] = ranksum(rexdata.uncommon.sameMemory{2,1}{u,1}.PSTH_visMedian, ...
            rexdata.uncommon.sameMemory{2,visBlck}{u,1}.PSTH_visMedian,'tail','left');
        
        
        if ~isfield(statsVISBaseline_MEDVIS_ranksum,'zval')
            statsVISBaseline_MEDVIS_ranksum.zval = 1; end
        
        if isinf(statsVISBaseline_MEDVIS_ranksum.zval) | isnan(statsVISBaseline_MEDVIS_ranksum.zval) | ~double(statsVISBaseline_MEDVIS_ranksum.zval)
            statsVISBaseline_MEDVIS_ranksum.zval = 1;end
        %% median VIS vs base - POST
        [pVISBaseGauss_MEDVIS_ranksumPOST,hVISBaseGauss_MEDVIS_ranksumPOST,statsVISBaseGauss_MEDVIS_ranksumPOST] = ranksum(rexdata.uncommon.sameMemory{2,visBlck}{u,1}.PSTHGauss_PREMedian, ...
            rexdata.uncommon.sameMemory{2,visBlck}{u,1}.PSTHGauss_visMedian,'tail','left');
        
        
        if ~isfield(statsVISBaseGauss_MEDVIS_ranksumPOST,'zval')
            statsVISBaseGauss_MEDVIS_ranksumPOST.zval = 1; end
        
        if isnan(pVISBaseGauss_MEDVIS_ranksumPOST),pVISBaseGauss_MEDVIS_ranksumPOST = 1; statsVISBaseGauss_MEDVIS_ranksumPOST.zval = 1;end
        if isinf(statsVISBaseGauss_MEDVIS_ranksumPOST.zval) | isnan(statsVISBaseGauss_MEDVIS_ranksumPOST.zval) | ~double(statsVISBaseGauss_MEDVIS_ranksumPOST.zval)
            statsVISBaseGauss_MEDVIS_ranksumPOST.zval = 1;end
        %%
        %% median VIS vs base - POST
        
        
        [pBaseBaseGauss_MEDVIS_ranksumPOSTb,hBaseBaseGauss_MEDVIS_ranksumPOSTb,statsBaseBaseGauss_MEDVIS_ranksumPOSTb] = ranksum(rexdata.uncommon.sameMemory{2,1}{u,1}.PSTHGauss_PREMedian, ...
            rexdata.uncommon.sameMemory{2,1}{u,1}.PSTHGauss_memMedian,'tail','both');
        
        if ~isfield(statsBaseBaseGauss_MEDVIS_ranksumPOSTb,'zval')
            statsBaseBaseGauss_MEDVIS_ranksumPOSTb.zval = 1; end
        
        if isnan(pBaseBaseGauss_MEDVIS_ranksumPOSTb),pBaseBaseGauss_MEDVIS_ranksumPOSTb = 1; statsBaseBaseGauss_MEDVIS_ranksumPOSTb.zval = 1;end
        if isinf(statsBaseBaseGauss_MEDVIS_ranksumPOSTb.zval) | isnan(statsBaseBaseGauss_MEDVIS_ranksumPOSTb.zval) | ~double(statsBaseBaseGauss_MEDVIS_ranksumPOSTb.zval)
            statsBaseBaseGauss_MEDVIS_ranksumPOSTb.zval = 1;end
        %%
        %% ranksum median mem vs base
        [pMemoBaseGauss_MED_ranksum2,hMemoBaseGauss_MED_ranksum2,statsMemoBaseGauss_MED_ranksum2] = ranksum(rexdata.uncommon.sameMemory{2,1}{u,1}.PSTHGauss_memMedian, ...
            rexdata.uncommon.sameMemory{2,memBlck}{u,1}.PSTHGauss_memMedian,'tail','left');
        
        if ~isfield(statsMemoBaseGauss_MED_ranksum2,'zval')
            statsMemoBaseGauss_MED_ranksum2.zval = 1; end
        
        if isnan(pMemoBaseGauss_MED_ranksum2),pMemoBaseGauss_MED_ranksum2 = 1;end
        
        
        
        if isnan(pMemoBaseGauss_MED_ranksum2),pMemoBaseGauss_MED_ranksum2 = 1; statsMemoBaseGauss_MED_ranksum2.zval = 1;end
        if isinf(statsMemoBaseGauss_MED_ranksum2.zval);statsMemoBaseGauss_MED_ranksum2.zval = 1;end
        
        
        pause(0.0001)
        %% ranksum mean mem vs base
        [pMemoBaseGauss_MEAN_ranksum2,hMemoBaseGauss_MEAN_ranksum2,statsMemoBaseGauss_MEAN_ranksum2] = ranksum(rexdata.uncommon.sameMemory{2,1}{u,1}.PSTHGauss_memMean, ...
            rexdata.uncommon.sameMemory{2,memBlck}{u,1}.PSTHGauss_memMean,'tail','left');
        
        if ~isfield(statsMemoBaseGauss_MEAN_ranksum2,'zval')
            statsMemoBaseGauss_MEAN_ranksum2.zval = 1; end
        
        if isnan(pMemoBaseGauss_MEAN_ranksum2),pMemoBaseGauss_MEAN_ranksum2 = 1;end
        
        if isnan(pMemoBaseGauss_MEAN_ranksum2),pMemoBaseGauss_MEAN_ranksum2 = 1; statsMemoBaseGauss_MEAN_ranksum2.zval = 1;end
        if isinf(statsMemoBaseGauss_MEAN_ranksum2.zval); statsMemoBaseGauss_MEAN_ranksum2.zval = 1;end
        
        pause(0.0001)
        
        
        
        
        %% ranksum max mem vs base
        [pMemoBaseGauss_MAX_ranksum2,hMemoBaseGauss_MAX_ranksum2,statsMemoBaseGauss_MAX_ranksum2] = ranksum(rexdata.uncommon.sameMemory{2,1}{u,1}.PSTHGauss_mem, ...
            rexdata.uncommon.sameMemory{2,memBlck}{u,1}.PSTHGauss_mem,'tail','left');
        
        if ~isfield(statsMemoBaseGauss_MAX_ranksum2,'zval')
            statsMemoBaseGauss_MAX_ranksum2.zval = 1; end
        
        if isnan(pMemoBaseGauss_MAX_ranksum2),pMemoBaseGauss_MAX_ranksum2 = 1;end
        
        if isnan(pMemoBaseGauss_MAX_ranksum2),pMemoBaseGauss_MAX_ranksum2 = 1; statsMemoBaseGauss_MAX_ranksum2.zval = 1;end
        if isinf(statsMemoBaseGauss_MAX_ranksum2.zval); statsMemoBaseGauss_MAX_ranksum2.zval = 1;end
        
        pause(0.0001)
        
        %% SHORT STATS
        %% pBaseBaseShortMED
        
        [pBaseBaseShortMED32,hBaseBaseShortMED32,statsBaseBaseShortMED32] = ranksum(rexdata.uncommon.sameMemory{2,1}{u,1}.PSTH_PREmemMedian212, ...
            rexdata.uncommon.sameMemory{2,1}{u,1}.PSTH_memMedian212,'tail','both');
        
        
        if ~isfield(statsBaseBaseShortMED32,'zval'), statsBaseBaseShortMED32.zval = 1; end
        
        if isnan(pBaseBaseShortMED32),pBaseBaseShortMED32 = 1; statsBaseBaseShortMED32.zval = 1;end
        if isinf(statsBaseBaseShortMED32.zval) | isnan(statsBaseBaseShortMED32.zval) | ~double(statsBaseBaseShortMED32.zval)
            statsBaseBaseShortMED32.zval = 1;end
        %% pBaseBaseShortMEAN
        
        [pBaseBaseShortMEAN32,hBaseBaseShortMEAN32,statsBaseBaseShortMEAN32] = ranksum(rexdata.uncommon.sameMemory{2,1}{u,1}.PSTH_PREmemMean212, ...
            rexdata.uncommon.sameMemory{2,1}{u,1}.PSTH_memMean212,'tail','both');
        
        
        if ~isfield(statsBaseBaseShortMEAN32,'zval'), statsBaseBaseShortMEAN32.zval = 1; end
        
        if isnan(pBaseBaseShortMEAN32),pBaseBaseShortMEAN32 = 1; statsBaseBaseShortMEAN32.zval = 1;end
        if isinf(statsBaseBaseShortMEAN32.zval) | isnan(statsBaseBaseShortMEAN32.zval) | ~double(statsBaseBaseShortMEAN32.zval)
            statsBaseBaseShortMEAN32.zval = 1;end
        
        %% pBaseBaseShortMAX
        
        [pBaseBaseShortMAX32,hBaseBaseShortMAX32,statsBaseBaseShortMAX32] = ranksum(rexdata.uncommon.sameMemory{2,1}{u,1}.PSTH_PREmemMax212, ...
            rexdata.uncommon.sameMemory{2,1}{u,1}.PSTH_memMax212,'tail','both');
        
        
        if ~isfield(statsBaseBaseShortMAX32,'zval'), statsBaseBaseShortMAX32.zval = 1; end
        
        if isnan(pBaseBaseShortMAX32),pBaseBaseShortMAX32 = 1; statsBaseBaseShortMAX32.zval = 1;end
        if isinf(statsBaseBaseShortMAX32.zval) | isnan(statsBaseBaseShortMAX32.zval) | ~double(statsBaseBaseShortMAX32.zval)
            statsBaseBaseShortMAX32.zval = 1;end
        
        %% pVisVisShortMED
        [pVisVisShortMED,hVisVisShortMED,statsVisVisShortMED] = ranksum(rexdata.uncommon.sameMemory{2,visBlck}{u,1}.PSTH_PREmemMedian212, ...
            rexdata.uncommon.sameMemory{2,visBlck}{u,1}.PSTH_visMedian212,'tail','left');
        
        
        if ~isfield(statsVisVisShortMED,'zval'), statsVisVisShortMED.zval = 1; end
        
        if isnan(pVisVisShortMED),pVisVisShortMED = 1; statsVisVisShortMED.zval = 1;end
        if isinf(statsVisVisShortMED.zval) | isnan(statsVisVisShortMED.zval) | ~double(statsVisVisShortMED.zval)
            statsVisVisShortMED.zval = 1;end
        
        %% pVisVisShortMEAN
        [pVisVisShortMEAN,hVisVisShortMEAN,statsVisVisShortMEAN] = ranksum(rexdata.uncommon.sameMemory{2,visBlck}{u,1}.PSTH_PREmemMean212, ...
            rexdata.uncommon.sameMemory{2,visBlck}{u,1}.PSTH_visMean212,'tail','left');
        
        
        if ~isfield(statsVisVisShortMEAN,'zval'), statsVisVisShortMEAN.zval = 1; end
        
        if isnan(pVisVisShortMEAN),pVisVisShortMEAN = 1; statsVisVisShortMEAN.zval = 1;end
        if isinf(statsVisVisShortMEAN.zval) | isnan(statsVisVisShortMEAN.zval) | ~double(statsVisVisShortMEAN.zval)
            statsVisVisShortMEAN.zval = 1;end
        
        %% pVisVisShortMAX
        [pVisVisShortMAX,hVisVisShortMAX,statsVisVisShortMAX] = ranksum(rexdata.uncommon.sameMemory{2,visBlck}{u,1}.PSTH_PREmemMax212, ...
            rexdata.uncommon.sameMemory{2,visBlck}{u,1}.PSTH_visMax212,'tail','left');
        
        
        if ~isfield(statsVisVisShortMAX,'zval'), statsVisVisShortMAX.zval = 1; end
        
        if isnan(pVisVisShortMAX),pVisVisShortMAX = 1; statsVisVisShortMAX.zval = 1;end
        if isinf(statsVisVisShortMAX.zval) | isnan(statsVisVisShortMAX.zval) | ~double(statsVisVisShortMAX.zval)
            statsVisVisShortMAX.zval = 1;end
        
        %% pVisBaseShortMED
        [pVisBaseShortMED,hVisBaseShortMED,statsVisBaseShortMED] = ranksum(rexdata.uncommon.sameMemory{2,1}{u,1}.PSTH_visMedian212, ...
            rexdata.uncommon.sameMemory{2,visBlck}{u,1}.PSTH_visMedian212,'tail','left');
        
        if ~isfield(statsVisBaseShortMED,'zval'), statsVisBaseShortMED.zval = 1; end
        
        if isnan(pVisBaseShortMED),pVisBaseShortMED = 1; statsVisBaseShortMED.zval = 1;end
        if isinf(statsVisBaseShortMED.zval) | ~double(statsVisBaseShortMED.zval) | ~isinf(statsVisBaseShortMED.zval)
            statsVisBaseShortMED.zval = 1;end
        
        %% pVisBaseShortMEAN
        [pVisBaseShortMEAN,hVisBaseShortMEAN,statsVisBaseShortMEAN] = ranksum(rexdata.uncommon.sameMemory{2,1}{u,1}.PSTH_memMean212, ...
            rexdata.uncommon.sameMemory{2,visBlck}{u,1}.PSTH_memMean212,'tail','left');
        
        if ~isfield(statsVisBaseShortMEAN,'zval'), statsVisBaseShortMEAN.zval = 1; end
        
        if isnan(pVisBaseShortMEAN),pVisBaseShortMEAN = 1; statsVisBaseShortMEAN.zval = 1;end
        if isinf(statsVisBaseShortMEAN.zval) | isnan(statsVisBaseShortMEAN.zval) | ~double(statsVisBaseShortMEAN.zval)
            statsVisBaseShortMEAN.zval = 1;end
        
        %% pVisBaseShortMAX
        [pVisBaseShortMAX,hVisBaseShortMAX,statsVisBaseShortMAX] = ranksum(rexdata.uncommon.sameMemory{2,1}{u,1}.PSTH_visMax212, ...
            rexdata.uncommon.sameMemory{2,visBlck}{u,1}.PSTH_visMax212,'tail','left');
        
        if ~isfield(statsVisBaseShortMAX,'zval'), statsVisBaseShortMAX.zval = 1; end
        
        if isnan(pVisBaseShortMAX),pVisBaseShortMAX = 1; statsVisBaseShortMAX.zval = 1;end
        if isinf(statsVisBaseShortMAX.zval) | isnan(statsVisBaseShortMAX.zval) | ~double(statsVisBaseShortMAX.zval)
            statsVisBaseShortMAX.zval = 1;end
        
        %% pMemBaseShortMED
        [pMemBaseShortMED,hMemBaseShortMED,statsMemBaseShortMED] = ranksum(rexdata.uncommon.sameMemory{2,1}{u,1}.PSTH_memMedian212, ...
            rexdata.uncommon.sameMemory{2,memBlck}{u,1}.PSTH_memMedian212,'tail','left');
        
        
        if ~isfield(statsMemBaseShortMED,'zval'), statsMemBaseShortMED.zval = 1; end
        
        if isnan(pMemBaseShortMED),pMemBaseShortMED = 1; statsMemBaseShortMED.zval = 1;end
        if isinf(statsMemBaseShortMED.zval) | isnan(statsMemBaseShortMED.zval) | ~double(statsMemBaseShortMED.zval)
            statsMemBaseShortMED.zval = 1;end
        
        %% pMemBaseShortMEAN
        [pMemBaseShortMEAN,hMemBaseShortMEAN,statsMemBaseShortMEAN] = ranksum(rexdata.uncommon.sameMemory{2,1}{u,1}.PSTH_memMean212, ...
            rexdata.uncommon.sameMemory{2,memBlck}{u,1}.PSTH_memMean212,'tail','left');
        
        
        if ~isfield(statsMemBaseShortMEAN,'zval'), statsMemBaseShortMEAN.zval = 1; end
        
        if isnan(pMemBaseShortMEAN),pMemBaseShortMEAN = 1; statsMemBaseShortMEAN.zval = 1;end
        if isinf(statsMemBaseShortMEAN.zval) | isnan(statsMemBaseShortMEAN.zval) | ~double(statsMemBaseShortMEAN.zval)
            statsMemBaseShortMEAN.zval = 1;end
        
        %% pMemBaseShortMAX
        [pMemBaseShortMAX,hMemBaseShortMAX,statsMemBaseShortMAX] = ranksum(rexdata.uncommon.sameMemory{2,1}{u,1}.PSTH_memMax212, ...
            rexdata.uncommon.sameMemory{2,memBlck}{u,1}.PSTH_memMax212,'tail','left');
        if ~isfield(statsMemBaseShortMAX,'zval'), statsMemBaseShortMAX.zval = 1; end
        
        if isnan(pMemBaseShortMAX),pMemBaseShortMAX = 1; statsMemBaseShortMAX.zval = 1;end
        if isinf(statsMemBaseShortMAX.zval) | isnan(statsMemBaseShortMAX.zval) | ~double(statsMemBaseShortMAX.zval)
            statsMemBaseShortMAX.zval = 1;end
        %% STATS FOR SHORT GAUSS
        
        
        %% ranksum mean mem vs base
        [pMemoBaseGauss_MEAN_ranksum212,hMemoBaseGauss_MEAN_ranksum212,statsMemoBaseGauss_MEAN_ranksum212] = ranksum(rexdata.uncommon.sameMemory{2,1}{u,1}.PSTHGauss_memMean212, ...
            rexdata.uncommon.sameMemory{2,memBlck}{u,1}.PSTHGauss_memMean212,'tail','left');
        
        if ~isfield(statsMemoBaseGauss_MEAN_ranksum212,'zval')
            statsMemoBaseGauss_MEAN_ranksum212.zval = 1; end
        pause(0.0001)
        if isnan(pMemoBaseGauss_MEAN_ranksum212),pMemoBaseGauss_MEAN_ranksum212 = 1;end
        
        if isnan(pMemoBaseGauss_MEAN_ranksum212),pMemoBaseGauss_MEAN_ranksum212 = 1; statsMemoBaseGauss_MEAN_ranksum212.zval = 1;end
        if  isinf(statsMemoBaseGauss_MEAN_ranksum212.zval); statsMemoBaseGauss_MEAN_ranksum212.zval = 1;end
        
        pause(0.0001)
        
        
        %% ranksum median mem vs base
        [pMemoBaseGauss_MAX_ranksum212,hMemoBaseGauss_MAX_ranksum212,statsMemoBaseGauss_MAX_ranksum212] = ranksum(rexdata.uncommon.sameMemory{2,1}{u,1}.PSTHGauss_mem212, ...
            rexdata.uncommon.sameMemory{2,memBlck}{u,1}.PSTHGauss_mem212,'tail','left');
        
        if ~isfield(statsMemoBaseGauss_MAX_ranksum212,'zval')
            statsMemoBaseGauss_MAX_ranksum212.zval = 1; end
        
        if isnan(pMemoBaseGauss_MAX_ranksum212),pMemoBaseGauss_MAX_ranksum212 = 1;end
        
        if isnan(pMemoBaseGauss_MAX_ranksum212),pMemoBaseGauss_MAX_ranksum212 = 1; statsMemoBaseGauss_MAX_ranksum212.zval = 1;end
        if isinf(statsMemoBaseGauss_MAX_ranksum212.zval); statsMemoBaseGauss_MAX_ranksum212.zval = 1;end
        
        pause(0.0001)
        
        
        %% ranksum SHORT median mem vs base
        [pMemoBaseGauss_MED_ranksum212,hMemoBaseGauss_MED_ranksum212,statsMemoBaseGauss_MED_ranksum212] = ranksum(rexdata.uncommon.sameMemory{2,1}{u,1}.PSTHGauss_memMedian212, ...
            rexdata.uncommon.sameMemory{2,memBlck}{u,1}.PSTHGauss_memMedian212,'tail','left');
        
        if ~isfield(statsMemoBaseGauss_MED_ranksum212,'zval')
            statsMemoBaseGauss_MED_ranksum212.zval = 1; end
        
        if isnan(pMemoBaseGauss_MED_ranksum212),pMemoBaseGauss_MED_ranksum212 = 1;end
        
        if isnan(pMemoBaseGauss_MED_ranksum212),pMemoBaseGauss_MED_ranksum212 = 1; statsMemoBaseGauss_MED_ranksum212.zval = 1;end
        if isinf(statsMemoBaseGauss_MED_ranksum212.zval); statsMemoBaseGauss_MED_ranksum212.zval = 1;end
        %% short VISBASE - MAX
        %baseline < vis
        [pVisBase_MAXGAUSS_SHORT_ranksum,hVisBase_MAXGAUSS_SHORT_ranksum,statsVisBase_MAXGAUSS_SHORT_ranksum] = ranksum(rexdata.uncommon.sameMemory{2,visBlck}{u,1}.PSTHGauss_PRE222, ...
            rexdata.uncommon.sameMemory{2,visBlck}{u,1}.PSTHGauss_vis212,'tail','left');
        pause(0.0001)
        if ~isfield(statsVisBase_MAXGAUSS_SHORT_ranksum,'zval')
            statsVisBase_MAXGAUSS_SHORT_ranksum.zval = 1; end
        if isnan(pVisBase_MAXGAUSS_SHORT_ranksum),pVisBase_MAXGAUSS_SHORT_ranksum = 1;end
        if isinf(statsVisBase_MAXGAUSS_SHORT_ranksum.zval); statsVisBase_MAXGAUSS_SHORT_ranksum.zval = 1;end
        %% short VISBASE - MEAN
        %baseline < vis
        [pVisBase_MEANGAUSS_SHORT_ranksum,hVisBase_MEANGAUSS_SHORT_ranksum,statsVisBase_MEANGAUSS_SHORT_ranksum] = ranksum(rexdata.uncommon.sameMemory{2,visBlck}{u,1}.PSTHGauss_PREMean222, ...
            rexdata.uncommon.sameMemory{2,visBlck}{u,1}.PSTHGauss_visMean212,'tail','left');
        pause(0.0001)
        if ~isfield(statsVisBase_MEANGAUSS_SHORT_ranksum,'zval')
            statsVisBase_MEANGAUSS_SHORT_ranksum.zval = 1; end
        if isnan(pVisBase_MEANGAUSS_SHORT_ranksum),pVisBase_MEANGAUSS_SHORT_ranksum = 1;end
        if isinf(statsVisBase_MEANGAUSS_SHORT_ranksum.zval); statsVisBase_MEANGAUSS_SHORT_ranksum.zval = 1;end
        %% short VISBASE - MEDIAN
        %baseline < vis
        [pVisBase_MEDIANGAUSS_SHORT_ranksum,hVisBase_MEDIANGAUSS_SHORT_ranksum,statsVisBase_MEDIANGAUSS_SHORT_ranksum] = ranksum(rexdata.uncommon.sameMemory{2,visBlck}{u,1}.PSTHGauss_PREMedian222, ...
            rexdata.uncommon.sameMemory{2,visBlck}{u,1}.PSTHGauss_visMedian212,'tail','left');
        pause(0.0001)
        if ~isfield(statsVisBase_MEDIANGAUSS_SHORT_ranksum,'zval')
            statsVisBase_MEDIANGAUSS_SHORT_ranksum.zval = 1; end
        if isnan(pVisBase_MEDIANGAUSS_SHORT_ranksum),pVisBase_MEDIANGAUSS_SHORT_ranksum = 1;end
        if isinf(statsVisBase_MEDIANGAUSS_SHORT_ranksum.zval); statsVisBase_MEDIANGAUSS_SHORT_ranksum.zval = 1;end
        pause(0.0001)
        %% SACCADE STATS
        %% pBaseBaseSACCMED
        
        [pBaseBaseSACCMED32,hBaseBaseSACCMED32,statsBaseBaseSACCMED32] = ranksum(rexdata.uncommon.sameMemory{2,1}{u,1}.PSTH_PREMedian, ...
            rexdata.uncommon.sameMemory{2,1}{u,1}.PSTH_SACCmemMedian212,'tail','both');
        
        if ~isfield(statsBaseBaseSACCMED32,'zval'), statsBaseBaseSACCMED32.zval = 1; end
        
        if isnan(pBaseBaseSACCMED32),pBaseBaseSACCMED32 = 1; statsBaseBaseSACCMED32.zval = 1;end
        if isinf(statsBaseBaseSACCMED32.zval) | isnan(statsBaseBaseSACCMED32.zval) | ~double(statsBaseBaseSACCMED32.zval)
            statsBaseBaseSACCMED32.zval = 1;end
        %% pBaseBaseSACCMEAN
        
        [pBaseBaseSACCMEAN32,hBaseBaseSACCMEAN32,statsBaseBaseSACCMEAN32] = ranksum(rexdata.uncommon.sameMemory{2,1}{u,1}.PSTH_PREMean, ...
            rexdata.uncommon.sameMemory{2,1}{u,1}.PSTH_SACCmemMean212,'tail','both');
        
        
        if ~isfield(statsBaseBaseSACCMEAN32,'zval'), statsBaseBaseSACCMEAN32.zval = 1; end
        
        if isnan(pBaseBaseSACCMEAN32),pBaseBaseSACCMEAN32 = 1; statsBaseBaseSACCMEAN32.zval = 1;end
        if isinf(statsBaseBaseSACCMEAN32.zval) | isnan(statsBaseBaseSACCMEAN32.zval) | ~double(statsBaseBaseSACCMEAN32.zval)
            statsBaseBaseSACCMEAN32.zval = 1;end
        
        %% pBaseBaseSACCMAX
        
        [pBaseBaseSACCMAX32,hBaseBaseSACCMAX32,statsBaseBaseSACCMAX32] = ranksum(rexdata.uncommon.sameMemory{2,1}{u,1}.PSTH_PRE, ...
            rexdata.uncommon.sameMemory{2,1}{u,1}.PSTH_SACCmemMax212,'tail','both');
        
        
        if ~isfield(statsBaseBaseSACCMAX32,'zval'), statsBaseBaseSACCMAX32.zval = 1; end
        
        if isnan(pBaseBaseSACCMAX32),pBaseBaseSACCMAX32 = 1; statsBaseBaseSACCMAX32.zval = 1;end
        
        if isinf(statsBaseBaseSACCMAX32.zval) | isnan(statsBaseBaseSACCMAX32.zval) | ~double(statsBaseBaseSACCMAX32.zval)
            statsBaseBaseSACCMAX32.zval = 1;end
        %%
        %% late eye pos stats
        %% pBaseBaseEyPsMED
        
        [pBaseBaseEyPsMED32,hBaseBaseEyPsMED32,statsBaseBaseEyPsMED32] = ranksum(rexdata.uncommon.sameMemory{2,1}{u,1}.PSTH_PREMedian, ...
            rexdata.uncommon.sameMemory{2,1}{u,1}.PSTH_EyPsmemMedian212,'tail','both');
        
        if ~isfield(statsBaseBaseEyPsMED32,'zval'), statsBaseBaseEyPsMED32.zval = 1; end
        
        if isnan(pBaseBaseEyPsMED32),pBaseBaseEyPsMED32 = 1; statsBaseBaseEyPsMED32.zval = 1;end
        if isinf(statsBaseBaseEyPsMED32.zval) | isnan(statsBaseBaseEyPsMED32.zval) | ~double(statsBaseBaseEyPsMED32.zval)
            statsBaseBaseEyPsMED32.zval = 1;end
        %% pBaseBaseEyPsMEAN
        
        [pBaseBaseEyPsMEAN32,hBaseBaseEyPsMEAN32,statsBaseBaseEyPsMEAN32] = ranksum(rexdata.uncommon.sameMemory{2,1}{u,1}.PSTH_PREMean, ...
            rexdata.uncommon.sameMemory{2,1}{u,1}.PSTH_EyPsmemMean212,'tail','both');
        
        
        if ~isfield(statsBaseBaseEyPsMEAN32,'zval'), statsBaseBaseEyPsMEAN32.zval = 1; end
        
        if isnan(pBaseBaseEyPsMEAN32),pBaseBaseEyPsMEAN32 = 1; statsBaseBaseEyPsMEAN32.zval = 1;end
        if isinf(statsBaseBaseEyPsMEAN32.zval) | isnan(statsBaseBaseEyPsMEAN32.zval) | ~double(statsBaseBaseEyPsMEAN32.zval)
            statsBaseBaseEyPsMEAN32.zval = 1;end
        
        %% pBaseBaseEyPsMAX
        
        [pBaseBaseEyPsMAX32,hBaseBaseEyPsMAX32,statsBaseBaseEyPsMAX32] = ranksum(rexdata.uncommon.sameMemory{2,1}{u,1}.PSTH_PRE, ...
            rexdata.uncommon.sameMemory{2,1}{u,1}.PSTH_EyPsmemMax212,'tail','both');
        
        
        if ~isfield(statsBaseBaseEyPsMAX32,'zval'), statsBaseBaseEyPsMAX32.zval = 1; end
        
        if isnan(pBaseBaseEyPsMAX32),pBaseBaseEyPsMAX32 = 1; statsBaseBaseEyPsMAX32.zval = 1;end
        
        if isinf(statsBaseBaseEyPsMAX32.zval) | isnan(statsBaseBaseEyPsMAX32.zval) | ~double(statsBaseBaseEyPsMAX32.zval)
            statsBaseBaseEyPsMAX32.zval = 1;end
        %%
        
        %       %       %       %       vmem firstQ vs lastQ
        %max
        firstQMaxMEM = rexdata.uncommon.sameMemory{2,memBlck}{u,1}.PSTH_mem_firstQ;
        
        %mean
        firstQMeanMEM =rexdata.uncommon.sameMemory{2,memBlck}{u,1}.PSTH_memMean_firstQ;
        
        %median
        firstQMedianMEM =rexdata.uncommon.sameMemory{2,memBlck}{u,1}.PSTH_memMedian_firstQ;
        
        
        %max
        lastQMaxMEM = rexdata.uncommon.sameMemory{2,frgtBlck}{u,1}.PSTH_mem_lastQ;
        
        %mean
        lastQMeanMEM =rexdata.uncommon.sameMemory{2,frgtBlck}{u,1}.PSTH_memMean_lastQ;
        
        %median
        lastQMedianMEM =rexdata.uncommon.sameMemory{2,frgtBlck}{u,1}.PSTH_memMedian_lastQ;
        
        %       %       %       %       vis firstQ vs lastQ
        %max
        firstQMaxVIS = rexdata.uncommon.sameMemory{2,visBlck}{u,1}.PSTH_mem_firstQ;
        
        %mean
        firstQMeanVIS =rexdata.uncommon.sameMemory{2,visBlck}{u,1}.PSTH_memMean_firstQ;
        
        %median
        firstQMedianVIS =rexdata.uncommon.sameMemory{2,visBlck}{u,1}.PSTH_memMedian_firstQ;
        
        
        %max
        lastQMaxVIS = rexdata.uncommon.sameMemory{2,visBlck}{u,1}.PSTH_mem_lastQ;
        
        %mean
        lastQMeanVIS =rexdata.uncommon.sameMemory{2,visBlck}{u,1}.PSTH_memMean_lastQ;
        
        %median
        lastQMedianVIS =rexdata.uncommon.sameMemory{2,visBlck}{u,1}.PSTH_memMedian_lastQ;
        
        %%  stats for quantiles
        
        %MEM
        [pfirstLastQMEM_ranksum2,hfirstLastQMEM_ranksum2,statsfirstLastQMEM_ranksum2] = ranksum(firstQMaxMEM, lastQMaxMEM,'tail','left');
        if ~isfield(statsfirstLastQMEM_ranksum2,'zval')
            statsfirstLastQMEM_ranksum2.zval = 1; end
        
        if isnan(pfirstLastQMEM_ranksum2),pfirstLastQMEM_ranksum2 = 1; statsfirstLastQMEM_ranksum2.zval = 1;end
        if isinf(statsfirstLastQMEM_ranksum2.zval) | isnan(statsfirstLastQMEM_ranksum2.zval) ....
                | ~double(hfirstLastQMEM_ranksum2)
            statsfirstLastQMEM_ranksum2.zval = 1;end
        
        %VIS
        [pfirstLastQVIS_ranksum2,hfirstLastQVIS_ranksum2,statsfirstLastQVIS_ranksum2] = ranksum(firstQMaxVIS, lastQMaxVIS,'tail','left');
        if ~isfield(statsfirstLastQVIS_ranksum2,'zval')
            statsfirstLastQVIS_ranksum2.zval = 1; end
        
        if isnan(pfirstLastQVIS_ranksum2),pfirstLastQVIS_ranksum2 = 1; statsfirstLastQVIS_ranksum2.zval = 1;end
        if isinf(statsfirstLastQVIS_ranksum2.zval) | isnan(statsfirstLastQVIS_ranksum2.zval) ....
                | ~double(hfirstLastQVIS_ranksum2)
            statsfirstLastQVIS_ranksum2.zval = 1;end
        
        
        %% GEOMEAN baseline < VIS
        [pVisBase_GEOranksum2BLCK1,hVisBase_GEOranksum2BLCK1,statsVisBase_GEOranksum2BLCK1] = ranksum(rexdata.uncommon.sameMemory{2,1}{u,1}.PSTH_PREGEOMean, ...
            rexdata.uncommon.sameMemory{2,visBlck}{u,1}.PSTH_visGEOMean,'tail','left');
        if isnan(pVisBase_GEOranksum2BLCK1),pVisBase_GEOranksum2BLCK1 = 1;end
        pause(0.0001)
        
        if ~isfield(statsVisBase_GEOranksum2BLCK1,'zval')
            statsVisBase_GEOranksum2BLCK1.zval = 1; end
        
        if isinf(statsVisBase_GEOranksum2BLCK1.zval) | isnan(statsVisBase_GEOranksum2BLCK1.zval)
            statsVisBase_GEOranksum2BLCK1.zval = 1; end
        
        %% GEOMEAN baseline < mem
        [pBaseMEMOGEORankSum,hBaseMEMOGEORankSum,statsBaseMEMOGEORankSum] = ranksum(rexdata.uncommon.sameMemory{2,1}{u,1}.PSTH_memGEOMean, ...
            rexdata.uncommon.sameMemory{2,memBlck}{u,1}.PSTH_memGEOMean,'tail','left');
        if isnan(pBaseMEMOGEORankSum),pBaseMEMOGEORankSum = 1;end
        pause(0.0001)
        
        if ~isfield(statsBaseMEMOGEORankSum,'zval')
            statsBaseMEMOGEORankSum.zval = 1; end
        
        if isinf(statsBaseMEMOGEORankSum.zval) | isnan(statsBaseMEMOGEORankSum.zval)
            statsBaseMEMOGEORankSum.zval = 1; end
        
        %% GEOMEAN VIS < VIS
        
        [pvisVisGEORankSum,hvisVisGEORankSum,statsvisVisGEORankSum] = ranksum(rexdata.uncommon.sameMemory{2,visBlck}{u,1}.PSTH_PREGEOMean, ...
            rexdata.uncommon.sameMemory{2,visBlck}{u,1}.PSTH_visGEOMean,'tail','left');
        if isnan(pvisVisGEORankSum),pvisVisGEORankSum = 1;end
        pause(0.0001)
        
        if ~isfield(statsvisVisGEORankSum,'zval')
            statsvisVisGEORankSum.zval = 1; end
        
        if isinf(statsvisVisGEORankSum.zval) | isnan(statsvisVisGEORankSum.zval)
            statsvisVisGEORankSum.zval = 1; end
        %%
        visBlck = rexdata.common.visBlck(u);
        frgtBlck = rexdata.common.frgtBlck(u);
        memBlck = rexdata.common.memBlck(u);
        if ~rexdata.common.saraFile
            [hn nn]= find(isletter(FileN),1,'first');
            fileNamStr = FileN(1:nn-1); fileNamStr = str2num(fileNamStr);
            lastFilN = double(FileN(end-1));
        elseif ismember('_',FileN)
            
            fileNamStr = FileN(1:end-1);
            [bd, firstU]=find(fileNamStr=='_',1,'first');
            fileNamStr1 = fileNamStr(1:firstU);
            fileNamStr2 = fileNamStr(4:9);
            fileNamStr3 = fileNamStr(10:end-1);
            A=double(fileNamStr1);
            C=[double([fileNamStr1 fileNamStr3])] ;
            
            C= join(string(C));
            ste = str2mat(C);
            
            A = str2num(ste(find(~isspace(ste))));
            D=[double(str2num(str2mat(fileNamStr2))) A];
            fileNamStr= double(str2num(regexprep(num2str(D), '\s+', '')));
            lastFilN= double(FileN(end-1));
        else
            [hn nn]= find(isnan(FileN),1,'first');
            fileNamStr = FileN(1:end-1); fileNamStr = sum(double(fileNamStr));
        end
        
        
        
        if isempty(fileNamStr), fileNamStr = FileN(1); end
        
        allAttrib5 = [];
        pause(0.0001)
        if isfield(rexdata.uncommon.sameMemory{2,1}{u,1},'PreEventMean')
            pause(0.001)
            if rexdata.common.CatenateSaraFile & rexdata.common.saraFile
                memdata = evalin('base','memdata');
                [filL wd] = size(memdata);
                memrespBaseline = rexdata.uncommon.sameMemory{2, 1}{1, 1}.PSTH_Mean;
                memrespMIX = rexdata.uncommon.sameMemory{2, 4}{1, 1}.PSTH_Mean;
                memTrlsWin =  (midWin+rexdata.common.MEMStartTime):(midWin+rexdata.common.MEMEndTime+rexdata.common.MEMStartTime);
                beforeSaccadeWin =  (midWin-rexdata.common.baselineStartTime):(midWin-rexdata.common.baselineEndTime);
                memdata(wd+1).MEMmean = mean(memrespMIX(memTrlsWin));
                memdata(wd+1).BASELINEmean = mean(memrespBaseline(memTrlsWin));
                memdata(wd+1).BASELINEmean2 = mean(memrespBaseline(beforeSaccadeWin));
                memdata(wd+1).index = (memdata(wd+1).MEMmean - memdata(wd+1).BASELINEmean)./(memdata(wd+1).MEMmean + memdata(wd+1).BASELINEmean);
                memdata(wd+1).index2 =  (memdata(wd+1).MEMmean - memdata(wd+1).BASELINEmean2)./(memdata(wd+1).MEMmean + memdata(wd+1).BASELINEmean2);
                
                pause(0.0001), assignin('base','memdata', memdata);
            end
        end
        
        LatencyWinMem2 = rexdata.uncommon.sameMemory{2,memBlck}{u,1}.LatencyWinMem;
        LatencyWinVIS2 =  rexdata.uncommon.sameMemory{2,visBlck}{u,1}.LatencyWinMem;
        
        LatencyWinMem2MED = rexdata.uncommon.sameMemory{2,memBlck}{u,1}.LatencyWinMemMED;
        LatencyWinVIS2MED =  rexdata.uncommon.sameMemory{2,visBlck}{u,1}.LatencyWinMemMED;
        
        if isempty(LatencyWinMem2), LatencyWinMem2 = 0; end
        if isempty(LatencyWinVIS2), LatencyWinVIS2 = 0; end
        
        if isempty(LatencyWinMem2MED), LatencyWinMem2MED = 0; end
        if isempty(LatencyWinVIS2MED), LatencyWinVIS2MED = 0; end
        
        
        
        
        LatMem4 = double(rexdata.uncommon.sameMemoryMem50Latency(u));
        
        LatVis4 =  double(rexdata.uncommon.sameMemoryVIS50Latency(u));
        %% sliding ms window MEDIAN-based latencies
        
        LatencyWinMemSliding = rexdata.uncommon.sameMemory{2,memBlck}{u,1}.BaseResRankLATENCY;
        LatencyWinVISSliding = rexdata.uncommon.sameMemory{2,visBlck}{u,1}.BaseResRankLATENCY;
        LatencyWinMemSlidingABOVE = rexdata.uncommon.sameMemory{2,memBlck}{u,1}.BaseResRankLATENCYABOVE;
        LatencyWinVISSlidingABOVE  = rexdata.uncommon.sameMemory{2,visBlck}{u,1}.BaseResRankLATENCYABOVE;
        
        RealLatMem = [];
        %             41              156                       161                163                 159
        RealLatMem = [LatencyWinMem2 LatencyWinMem2MED LatencyWinMemSliding LatencyWinMemSlidingABOVE  LatMem4];
        RealLatMem = unique(RealLatMem(find(RealLatMem < 600)));
        
        
        
        rexdata.uncommon.sameMemory{2,memBlck}{u,1}.RealLatMem = -125;
        
        if  ~isempty(LatMem4 ) && LatMem4 < 600 && ~isempty(LatencyWinMem2) && LatencyWinMem2< 600 && LatencyWinMem2 < LatMem4 && LatencyWinMem2 >= -124
            rexdata.uncommon.sameMemory{2,memBlck}{u,1}.RealLatMem  = LatMem4;
        elseif (~isempty(LatencyWinMem2) && LatencyWinMem2< 600 && LatencyWinMem2 < LatencyWinMemSliding && LatencyWinMem2 > -100) || ...
                (~isempty(LatencyWinMem2) && LatencyWinMem2< 600 && LatencyWinMem2 < LatencyWinMemSlidingABOVE && LatencyWinMem2 > -120)
            rexdata.uncommon.sameMemory{2,memBlck}{u,1}.RealLatMem = LatencyWinMem2;
        elseif (isempty(LatencyWinMem2) || LatencyWinMem2 > 600) && ~isempty(LatMem4) && LatMem4 < 600
            rexdata.uncommon.sameMemory{2,memBlck}{u,1}.RealLatMem  = LatMem4;
        elseif ~isempty(LatMem4 ) && LatMem4 < 600 && ~isempty(LatencyWinMem2) && LatencyWinMem2< 600 && abs(LatencyWinMem2 -LatMem4) <100 && LatencyWinMem2 >= -124
            disp('yey')
            rexdata.uncommon.sameMemory{2,memBlck}{u,1}.RealLatMem  = LatMem4;
        else
            if ~isempty(RealLatMem)
                rexdata.uncommon.sameMemory{2,memBlck}{u,1}.RealLatMem = round(max(RealLatMem));
            else
                rexdata.uncommon.sameMemory{2,memBlck}{u,1}.RealLatMem = -125;
            end
        end
        
        if ~isempty(RealLatMem)
            if (rexdata.uncommon.sameMemory{2,memBlck}{u,1}.RealLatMem < 0)
                RealLatMem = sort(RealLatMem,'ascend');
                posM = RealLatMem(find(RealLatMem >= rexdata.uncommon.sameMemory{2,memBlck}{u,1}.RealLatMem,1,'first'));
                if isempty(posM)
                    posM = (rexdata.uncommon.sameMemory{2,memBlck}{u,1}.RealLatMem);
                end
                rexdata.uncommon.sameMemory{2,memBlck}{u,1}.RealLatMem = posM;
                
            end
            
        end
        if LatencyWinMemSlidingABOVE <500 & LatencyWinMemSlidingABOVE> rexdata.uncommon.sameMemory{2,memBlck}{u,1}.RealLatMem
            rexdata.uncommon.sameMemory{2,memBlck}{u,1}.RealLatMem = LatencyWinMemSlidingABOVE;
        end
        
        
        RealLatVis = [];
        
        RealLatVis = [LatencyWinVIS2 LatencyWinVIS2MED LatencyWinVISSliding LatencyWinVISSlidingABOVE LatVis4];
        
        RealLatVis = unique(RealLatVis(find(RealLatVis < 600  &  RealLatVis > -123 )));
        
        
        minvs = round(min(RealLatVis));
        maxvs = round(max(RealLatVis));
        
        rexdata.uncommon.sameMemory{2,visBlck}{u,1}.RealLatVis = -125;
        if  ~isempty(LatVis4 ) && LatVis4 < 600 && ~isempty(LatencyWinVIS2) && LatencyWinVIS2< 600 && LatencyWinVIS2 <   LatVis4
            rexdata.uncommon.sameMemory{2,visBlck}{u,1}.RealLatVis = LatVis4;
        elseif ~isempty(LatencyWinVIS2) && LatencyWinVIS2< 600 && LatencyWinVIS2 > LatencyWinVISSliding
            rexdata.uncommon.sameMemory{2,visBlck}{u,1}.RealLatVis = LatencyWinVIS2;
        elseif  ~isempty(LatVis4 ) && LatVis4 < 600 && isempty(LatencyWinVIS2 || LatencyWinVIS2> 600) && LatencyWinVISSliding <  LatVis4
            rexdata.uncommon.sameMemory{2,visBlck}{u,1}.RealLatVis = LatVis4;
        end
        if rexdata.uncommon.sameMemory{2,visBlck}{u,1}.RealLatVis < -100
            if LatencyWinVIS2 <500 &  LatencyWinVIS2>rexdata.uncommon.sameMemory{2,visBlck}{u,1}.RealLatVis
                rexdata.uncommon.sameMemory{2,visBlck}{u,1}.RealLatVis = LatencyWinVIS2;
            elseif LatencyWinVISSliding <500 &  LatencyWinVISSliding>rexdata.uncommon.sameMemory{2,visBlck}{u,1}.RealLatVis & ...
                    rexdata.uncommon.sameMemory{2,visBlck}{u,1}.RealLatVis < 120
                rexdata.uncommon.sameMemory{2,visBlck}{u,1}.RealLatVis = LatencyWinVISSliding;
            elseif LatVis4 <500 &  LatVis4>rexdata.uncommon.sameMemory{2,visBlck}{u,1}.RealLatVis & ...
                    rexdata.uncommon.sameMemory{2,visBlck}{u,1}.RealLatVis < 120
                rexdata.uncommon.sameMemory{2,visBlck}{u,1}.RealLatVis = LatVis4;
            elseif LatencyWinVISSlidingABOVE <500 &  LatencyWinVISSlidingABOVE >rexdata.uncommon.sameMemory{2,visBlck}{u,1}.RealLatVis & ...
                    rexdata.uncommon.sameMemory{2,visBlck}{u,1}.RealLatVis < 120
                rexdata.uncommon.sameMemory{2,visBlck}{u,1}.RealLatVis = LatencyWinVISSlidingABOVE;
            end
            
        end
        
        
        if ~isempty(RealLatVis)
            if (rexdata.uncommon.sameMemory{2,visBlck}{u,1}.RealLatVis < -100)
                RealLatVis = sort(RealLatVis,'ascend');
                posV = RealLatVis(find(RealLatVis>rexdata.uncommon.sameMemory{2,visBlck}{u,1}.RealLatVis,1,'first'));
                if isempty(posV)
                    posV = rexdata.uncommon.sameMemory{2,visBlck}{u,1}.RealLatVis;
                end
                rexdata.uncommon.sameMemory{2,visBlck}{u,1}.RealLatVis = posV;
            end
        end
        
        
        
        %% medians - =collect for plotting
        medianColl = ...
            [rexdata.uncommon.sameMemory{2,1}{u,1}.OverAllBaseMed rexdata.uncommon.sameMemory{2,1}{u,1}.OverAllRespMed ...
            rexdata.uncommon.sameMemory{2,memBlck}{u,1}.OverAllBaseMed rexdata.uncommon.sameMemory{2,memBlck}{u,1}.OverAllRespMed ...
            rexdata.uncommon.sameMemory{2,visBlck}{u,1}.OverAllBaseMed rexdata.uncommon.sameMemory{2,visBlck}{u,1}.OverAllRespMed];
        
        medianColl(find(isnan(medianColl)))=0;
        
        %% medians -running window ranksum
        
        %% base SELF pre vs post sliding median ranksum
        if isempty(rexdata.uncommon.sameMemory{2,1}{u,1}.RespMedForRanksum)
            rexdata.uncommon.sameMemory{2,1}{u,1}.RespMedForRanksum = 0;
        end
        
        
        [pBBMEDr,hBBMEDr,statsBBMEDr] = ranksum(rexdata.uncommon.sameMemory{2,1}{u,1}.BaseMedForRanksum, ...
            rexdata.uncommon.sameMemory{2,1}{u,1}.RespMedForRanksum,'tail','left');
        if isnan(pBBMEDr),pBBMEDr = 1;end
        pause(0.0001)
        
        if ~isfield(statsBBMEDr,'zval')
            statsBBMEDr.zval = 1; end
        
        if isinf(statsBBMEDr.zval) | isnan(statsBBMEDr.zval)
            statsBBMEDr.zval = 1; end
        %% base vs MEM sliding median ranksum
        
        if isempty(rexdata.uncommon.sameMemory{2,memBlck}{u,1}.RespMedForRanksum)
            rexdata.uncommon.sameMemory{2,memBlck}{u,1}.RespMedForRanksum = 0;
        end
        
        [pBMEMMEDr,hBMEMMEDr,statsBMEMMEDr] = ranksum(rexdata.uncommon.sameMemory{2,1}{u,1}.RespMedForRanksum, ...
            rexdata.uncommon.sameMemory{2,memBlck}{u,1}.RespMedForRanksum,'tail','left');
        if isnan(pBMEMMEDr),pBMEMMEDr = 1;end
        pause(0.0001)
        
        if ~isfield(statsBMEMMEDr,'zval')
            statsBMEMMEDr.zval = 1; end
        
        if isinf(statsBMEMMEDr.zval) | isnan(statsBMEMMEDr.zval)
            statsBMEMMEDr.zval = 1; end
        
        %% base  vs VIS sliding median ranksum
        
        if isempty(rexdata.uncommon.sameMemory{2,visBlck}{u,1}.RespMedForRanksum)
            rexdata.uncommon.sameMemory{2,visBlck}{u,1}.RespMedForRanksum = 0;
        end
        
        [pBVisMEDr,hBVisMEDr,statsBVisMEDr] = ranksum(rexdata.uncommon.sameMemory{2,1}{u,1}.BaseMedForRanksum, ...
            rexdata.uncommon.sameMemory{2,visBlck}{u,1}.RespMedForRanksum,'tail','left');
        if isnan(pBVisMEDr),pBVisMEDr = 1;end
        pause(0.0001)
        
        if ~isfield(statsBVisMEDr,'zval')
            statsBVisMEDr.zval = 1; end
        
        if isinf(statsBVisMEDr.zval) | isnan(statsBVisMEDr.zval)
            statsBVisMEDr.zval = 1; end
        
        %% VIS self (pre/post)  sliding median ranksum
        
        [pBVisVIsMEDr,hBVisVIsMEDr,statsBVisVIsMEDr] = ranksum(rexdata.uncommon.sameMemory{2,visBlck}{u,1}.BaseMedForRanksum, ...
            rexdata.uncommon.sameMemory{2,visBlck}{u,1}.RespMedForRanksum,'tail','left');
        if isnan(pBVisVIsMEDr),pBVisVIsMEDr = 1;end
        pause(0.0001)
        
        if ~isfield(statsBVisVIsMEDr,'zval')
            statsBVisVIsMEDr.zval = 1; end
        
        if isinf(statsBVisVIsMEDr.zval) | isnan(statsBVisVIsMEDr.zval)
            statsBVisVIsMEDr.zval = 1; end
        
        %% parse first and last trials TABLE
        visBlck = rexdata.common.visBlck(u);
        frgtBlck = rexdata.common.frgtBlck(u);
        memBlck = rexdata.common.memBlck(u);
        mixOnBlck = rexdata.common.mixOnBlck(u);
        
        LastBaseFirstMemo(1) = rexdata.uncommon.sameMemory{2,1}{u,1}.PSTH_memMean(end);%mean 28
        LastBaseFirstMemo(2) =rexdata.uncommon.sameMemory{2,memBlck}{u,1}.PSTH_memMean(1);%29
        
        LastBaseFirstMemo2(1) =  rexdata.uncommon.sameMemory{2,1}{u,1}.PSTH_mem(end);%max 81
        LastBaseFirstMemo2(2) =  rexdata.uncommon.sameMemory{2,memBlck}{u,1}.PSTH_mem(1);%82
        
        LastBaseFirstMemo3(1) =rexdata.uncommon.sameMemory{2,1}{u,1}.PSTH_memMedian(end);%max%83
        LastBaseFirstMemo3(2) =rexdata.uncommon.sameMemory{2,memBlck}{u,1}.PSTH_memMedian(1);%84
        
        
        baseTrCount = min(5,numel(rexdata.uncommon.sameMemory{2,1}{u,1}.PSTH_memMean));
        memTrCount = min(5,numel(rexdata.uncommon.sameMemory{2,memBlck}{u,1}.PSTH_memMean));
        % base trials end and last 5
        %mean 180
        LastBaseFirstMemo4(1,1) = mean(rexdata.uncommon.sameMemory{2,1}{u,1}.PSTH_memMean(1:baseTrCount));
        %max 181
        LastBaseFirstMemo4(1,2) = mean(rexdata.uncommon.sameMemory{2,1}{u,1}.PSTH_mem(1:baseTrCount));
        
        %med 182
        LastBaseFirstMemo4(1,3) = mean(rexdata.uncommon.sameMemory{2,1}{u,1}.PSTH_memMedian(1:baseTrCount));
        
        % mem trials end and last 5
        
        %mean 183 184
        LastBaseFirstMemo4(1,4) = rexdata.uncommon.sameMemory{2,memBlck}{u,1}.PSTH_memMean(end);
        LastBaseFirstMemo4(1,5) = mean(rexdata.uncommon.sameMemory{2,memBlck}{u,1}.PSTH_memMean((end-memTrCount)+1:end));
        %max 185 186
        LastBaseFirstMemo4(1,6) = rexdata.uncommon.sameMemory{2,memBlck}{u,1}.PSTH_mem(end);
        LastBaseFirstMemo4(1,7) = mean(rexdata.uncommon.sameMemory{2,memBlck}{u,1}.PSTH_mem((end-memTrCount)+1:end));
        
        %med 187 188
        LastBaseFirstMemo4(1,8) = rexdata.uncommon.sameMemory{2,memBlck}{u,1}.PSTH_memMedian(end);
        LastBaseFirstMemo4(1,9) = mean(rexdata.uncommon.sameMemory{2,memBlck}{u,1}.PSTH_memMedian((end-memTrCount)+1:end));
        
        
        
        %% parse allattrib TABLE
        
        
        if (pMemoBase_ranksum < 0.05) & (pVisBase_ranksum < 0.05) & (pBaseBase_MED_ranksum32 > 0.05)
            rexdata.uncommon.veryGoodMem(u) = 1;
            behavior = 100;
            if rexdata.common.blocktype == 4 & (pNewSaccBase_ranksum < 0.05)
                rexdata.uncommon.veryGoodMemNewSacc(u) = 1;
            end
        end
        
        if (pMemoBase_MEAN_ranksumTWOSIDED2 < 0.05) & (pVisBase_ranksum2 < 0.05)%
            if rexdata.uncommon.sameMemory{2,1}{u,1}.PSTH_memMEAN2 > rexdata.uncommon.sameMemory{2,memBlck}{u,1}.PSTH_memMEAN2
                rexdata.uncommon.BaseLarger(u) = 1;
            end
            if rexdata.uncommon.sameMemory{2,1}{u,1}.PSTH_memMEAN2 < rexdata.uncommon.sameMemory{2,memBlck}{u,1}.PSTH_memMEAN2
                rexdata.uncommon.veryGoodMemTWOWAY(u) = 1;
            end
        end
        
        if ((pMemoBase_ranksum  > 0.05) & (pVisBase_ranksum2 < 0.05))
            rexdata.uncommon.veryBADMemONE_WAY(u) = 1;
        end
        
        if ((pMemoBase_ranksum  > 0.05) & (pVisVis_MAX_ranksum < 0.05))
            rexdata.uncommon.veryBADMemONE_WAY_MAX_VisVis(u) = 1;
        end
        
        if ((pMemoBase_MEAN_ranksumTWOSIDED2 > 0.05) & (pVisBase_ranksum2 < 0.05))
            rexdata.uncommon.veryBADMemTWOWAY(u) = 1;
        end
        
        
        if ((pMemoBase_MAX_ranksumTWOSIDED > 0.05) & (pVisBase_ranksum2 < 0.05))
            rexdata.uncommon.veryBADMemTWOWAYMAX(u) = 1;
        end
        
        if ((pMemoBase_MAX_ranksumTWOSIDED < 0.05) & (pVisBase_ranksum2 < 0.05))
            rexdata.uncommon.veryGOOODMemTWOWAYMAX(u) = 1;
        end
        
        
        if ((pMemoBase_MED_ranksum2   < 0.05) & (pVisVis_MED_ranksum < 0.05) & pBaseBaseSACCMED32 > 0.05)% med
            rexdata.uncommon.BestMemMED(u) = 1;
            behavior = 26;
        end
        
        if ((pMemoBase_ranksum2  < 0.05) & (pVisVis_MEAN_ranksum < 0.05) & pBaseBaseSACCMEAN32 > 0.05)% mean
            rexdata.uncommon.BestMemMEAN(u) = 1;
            behavior = 27;
        end
        if ((pMemoBase_ranksum  < 0.05) & (pVisVis_MAX_ranksum < 0.05) & pBaseBaseSACCMAX32 > 0.05)% max
            rexdata.uncommon.BestMemMAX(u) = 1;
            behavior = 28;
        end
        
        if ((pMemoBase_ranksum  < 0.05) & (pVisVis_MAX_ranksum < 0.05) & pBaseBaseSACCMAX32 > 0.05 & pBaseBase_MED_ranksum32 > 0.05)% max no EYE POS, VIS on,
            rexdata.uncommon.BestMemMAX_NoEyePosNoSacc(u) = 1;
            behavior = 29;
        end
        
        
        if ((pMemoBase_ranksum  < 0.05) & (pVisVis_MAX_ranksum < 0.05)  &  pBaseBase_MED_ranksum32 > 0.05)% max no EYE POS, VIS on,
            rexdata.uncommon.BestMemMAX_NoEyePos(u) = 1;
            behavior = 30;
        end
        
        
        if ((pMemoBase_ranksum  < 0.05) & (pVisVis_MAX_ranksum < 0.05) & pBaseBaseSACCMAX32 > 0.05 )% max no EYE POS, VIS on,
            rexdata.uncommon.BestMemMAXNoSacc(u) = 1;
            behavior = 31;
        end
        
        
        if ((pMemoBase_ranksum  < 0.05) & (pVisVis_MAX_ranksum < 0.05) & pBaseBaseEyPsMAX32 > 0.05 & pBaseBase_MED_ranksum32 > 0.05)% max no EYE POS, VIS on,
            rexdata.uncommon.BestMemMAX_NoEyePosNoLateEyPsVis(u) = 1;
            behavior = 32;
        end
        
        
        if ((pMemoBase_ranksum  < 0.05) & (pVisVis_MAX_ranksum < 0.05)  &  pBaseBase_MED_ranksum32 > 0.05)% max no EYE POS, VIS on,
            rexdata.uncommon.BestMemMAX_NoLateEyePosVis(u) = 1;
            behavior = 33;
        end
        
        
        if ((pMemoBase_ranksum  < 0.05) & (pVisVis_MAX_ranksum < 0.05) & pBaseBaseEyPsMAX32 > 0.05 )% max no EYE POS, VIS on,
            rexdata.uncommon.BestMemMAXNoLateEyPsVis(u) = 1;
            behavior = 34;
        end
        
        if ((pMemoBase_ranksum  < 0.05) & pBaseBaseEyPsMED32 > 0.05 )% med no EYE POS, VIS on,
            rexdata.uncommon.BestMemMAXNoLateEyPs(u) = 1;
            behavior = 35;
        end
        
        if ((pMemoBase_ranksum  < 0.05) & pBaseBaseEyPsMEAN32 > 0.05 )% mean no EYE POS,
            rexdata.uncommon.BestMemMAXNoLateEyPs(u) = 1;
            behavior = 36;
        end
        
        if ((pMemoBase_ranksum  < 0.05) & pBaseBaseEyPsMAX32 > 0.05 )% max no EYE POS,
            rexdata.uncommon.BestMemMAXNoLateEyPs(u) = 1;
            behavior = 37;
        end
        
        
        
        if ((pMemoBase_ranksum  < 0.05) & pBaseBaseMAX > 0.05 )% max
            rexdata.uncommon.BestMAXmem(u) = 1;
            behavior = 38;
        end
        
        
        
        % MEDIAN BEHAVIOR
        
        
        if ((pMemoBase_MED_ranksum2 < 0.05) & (pVISBase_MEDVIS_ranksumPOST < 0.05))
            rexdata.uncommon.veryGOOODMem_one_WAY_MED(u) = 1;
        end
        
        if ((pMemoBase_MED_ranksum2 > 0.05) & (pVISBase_MEDVIS_ranksumPOST < 0.05))
            rexdata.uncommon.veryBADMem_one_WAY_MED(u) = 1;
        end
        if ((pMemoBase_MED_ranksumTWOSIDED2 < 0.05) & (pVISBase_MEDVIS_ranksumPOST < 0.05))
            rexdata.uncommon.veryGOOODMemTWOWAY_MED(u) = 1;
        end
        
        if ((pMemoBase_MED_ranksumTWOSIDED2 > 0.05) & (pVISBase_MEDVIS_ranksumPOST < 0.05))
            rexdata.uncommon.veryBADMemTWOWAY_MED(u) = 1;
        end
        
        
        if (pMemoBase_MED_ranksumTWOSIDED2 < 0.05) & (pVISBase_MEDVIS_ranksumPOST < 0.05)%
            if rexdata.uncommon.sameMemory{2,1}{u,1}.PSTH_memMeanMEDIAN2 > rexdata.uncommon.sameMemory{2,memBlck}{u,1}.PSTH_memMeanMEDIAN2
                rexdata.uncommon.BaseLargerMED(u) = 1;
            end
        end
        
        
        
        if rexdata.uncommon.BaseLarger(u)
            behavior = -4;
        elseif rexdata.uncommon.veryBADMemONE_WAY(u)
            behavior = -3;
        elseif rexdata.uncommon.veryBADMemTWOWAY(u)
            behavior = -2;
        elseif rexdata.uncommon.veryGoodMemTWOWAY(u) & ~rexdata.uncommon.veryGoodMem(u)
            behavior = -1;
        elseif rexdata.uncommon.veryGoodMemTWOWAY(u) & rexdata.uncommon.veryGoodMem(u)
            behavior = 1;
        elseif (~rexdata.uncommon.veryGoodMemNewSacc(u) & rexdata.uncommon.veryGoodMem(u)) & ~rexdata.uncommon.veryGoodMemTWOWAY(u)
            behavior = 2;
        elseif rexdata.uncommon.veryGoodMemNewSacc(u) & rexdata.uncommon.veryGoodMem(u)
            behavior = 3;
        elseif rexdata.uncommon.veryBADMemONE_WAY_MAX_VisVis(u)
            behavior = -5;
        elseif rexdata.uncommon.veryBADMemTWOWAYMAX(u)
            behavior = -6;
        elseif rexdata.uncommon.veryGOOODMem_one_WAY_MED(u)
            behavior = 4;
        elseif rexdata.uncommon.veryBADMem_one_WAY_MED(u)
            behavior = -7;
        elseif rexdata.uncommon.veryGOOODMemTWOWAY_MED(u)
            behavior = 5;
        elseif rexdata.uncommon.veryBADMemTWOWAY_MED(u)
            behavior = -8;
        elseif rexdata.uncommon.BaseLargerMED(u)
            behavior = -9;
        elseif double(pBaseBase_ranksum32)<0.05 &  double(pBaseBase_MED_ranksum32) <0.05 %depressed baseline
            behavior = -10;
        elseif double(pBaseBase_ranksum32)<0.05 &  double(pBaseBase_MED_ranksum32) >0.05 %depressed mean
            behavior = -11;
        elseif double(pBaseBase_ranksum32)>0.05 &  double(pBaseBase_MED_ranksum32) <0.05 %depressed median
            behavior = -12;
        elseif double(pBaseBase_ranksum32)>0.05 &  double(pBaseBase_MED_ranksum32) >0.05 & rexdata.uncommon.veryGoodMem(u)%best
            behavior = 15;
            rexdata.uncommon.BestUnits(u) = 1;
        end
        
        allAttrib5 = double([]);
        rexdata.uncommon.responseprofiles_names = {'basePreEventMean','basePreEventSTD', ...% 1 2
            'basePreEventMeanRAW','basePreEventSTDRAW',... %3 4
            'visuVISmaxWin','visuVISmax','visuVISMean',... %5 6 7
            'memMEMmaxWin','memMEMmax','memMEMMean',...%8 9 10
            'visuVISmaxWinRAW','visuVISmaxRAW','visuVISMeanRAW',...%11 12 13
            'memMEMmaxWinRAW','memMEMmaxRAW','memMEMMeanRAW',...%14 15 16
            'visuVISResponseSTDfromMean','memMEMResponseSTDfromMean',...%17 18
            'visuVISResponse','memMEMResponse',...%19 20
            'fileNamStr','u','s','midWin','lastFilN',...%21 22 23 24 25
            'seriousVISResponseVISUVISResponse','memMEMResponse',... %26 27
            'LastBase','FirstMemo','tasktype',...%[28 29] %30
            '0','baseMEMmaxRAW','baseMEMMeanRAW',...;%31 32 33
            '0','pVisMemoMAX','pVisBaseMAX','pMemoBaseMAX',... %34 35 36 37
            'memPreEventMeanRAW','visuPreEventMeanRAW',...%38 39
            'baseMEMMeanRAW','LatencyWinMem2',' LatencyWinVIS2',... %40 41 42  'baselinePostRaw','memLatency','VISlatency'
            'memMEMLatencyRaw','visuvisLatencyRaw',...%43 44 PSTH calculated MEM and VIS latency
            'pVisMemo_ttest','kruskalwallisBaseMemo','pMemoBase_ttest',...%45 46 47  % 'pVisMemo_ttest', kruskalwallisBaseMemo,'pMemoBase_ttest'
            'basePSTH_PREMEAN2','basePSTH_memMEAN2',...%48 49 %basePre basePost- MAX
            'memPSTH_PREMEAN2','memPSTH_memMEAN2',...%50 51 memPre memPost- MAX
            'visuPSTH_PREMEAN2','visuPSTH_visMEAN2',...%52 53 %visPre visPost- MAX
            'basePSTH_PREMeanMEAN2','basePSTH_memMeanMEAN2',...%54 55 %basePrefromMEAN basePostfromMEAN -MEAN
            'memPSTH_PREMeanMEAN2','memPSTH_memMeanMEAN2',...%56 57 memPrefromMEAN memPostfromMEAN -MEAN
            'visuPSTH_PREMeanMEAN2','visuPSTH_visMeanMEAN2',...%58 59 %visPrefromMEAN  visPostfromMEAN -MEAN
            'pVisMemo_ranksum2','pVisBase_ranksum2','pMemoBase_ranksum2',...% 60 61 62 'pVisMemo_rank_fromMEAN','pVisBase_rank_fromMEAN','pMemoBase_rank_fromMEAN',
            'basePreEventMAXRAW','memPreEventMAXRAW',...%63 64 preEventMaxBase  preEventMaxMEM
            'basePSTHFROMEAN_mean_PRE','basePSTHFROMEAN_mean_MEM',...%65 66 basePre/post from PSTH
            'memPSTHFROMEAN_mean_PRE','memPSTHFROMEAN_mean_MEM',...%67 68 memPre/post from PSTH
            'visuPSTHFROMEAN_mean_PRE','visuPSTHFROMEAN_mean_VIS',...%69 70 VISPre/post from PSTH
            'pVisMemo_ttest2','pVisBase_ttest2','pMemoBase_ttest2',...% 71 72 73 'pVisMemo_ttest_fromMEAN','pVisBase_ttest_fromMEAN','pMemoBase_ttest_fromMEAN',
            'statsVisMemo_ranksum2zval','statsVisBase_ranksum2zval','statsMemoBase_ranksum2zval','hVisMemo_ttest2','hVisBase_ttest2','hMemoBase_ttest2','statsPreMemoBase_ranksum2zval',... %74 75 76 77 78 79 80
            'LastBase2','FirstMemo2','LastBase3','FirstMemo3','hMemoBase_kstest2',...%81 82 83 84 85
            'base_PREMEDIAN2','base_memMeanMEDIAN2',...%86 87 basePreMED/post from PSTHMED
            'memPSTH_PREMEDIAN2','memPSTH_memMeanMEDIAN2',...%88 89 memPreMED/post from PSTHMED
            'visuPSTH_PREMEDIAN2','visuPSTH_visMEDIAN2','statsMemoBase_MED_ranksum2.zval','pMemoBase_MED_ranksum2',...%90 91 92 93 memPreMED/postfrom PSTHMED medZval
            'pBaseBase_ranksum2','hBaseBase_ranksum2', ...%94 95 pBaseRanksum hBaseRanksum
            'base_memMeanMEDIAN22', ...% 96  SHORT MED basePreMED/post from PSTHMED
            'memPSTH_memMeanMEDIAN22',...% 97 SHORT MED memPreMED/post from PSTHMED
            'visuPSTH_visMEDIAN22', ... %98   SHORT MED
            'statsMemoBase_MED_ranksum212zval','pMemoBase_MED_ranksum212', ...%99 100 zvalSHortMED pBaseMEMOshortMED
            'pBaseBase_MED_ranksum2','pBaseBase_MED_ranksum212', ... %101 102 Median baseBase ps (wide narrow
            'pVISBase_MEDVIS_ranksum','pVISBase_MEDVIS_ranksumPOST', ... %103 104  median VISBASE [preBase postBase]
            'pBaseBaseGauss_MEDVIS_ranksumPOST','pVISBaseGauss_MEDVIS_ranksumPOST', ... %105 106 - GAUUSSSSSSSSSSSSSSSSSSSSSSSSS
            'pMemoBaseGauss_MEAN_ranksum2','pMemoBaseGauss_MAX_ranksum2','pMemoBaseGauss_MED_ranksum2', ... %107 108 109  mean max med
            'baseGauss_PREMeanMEAN2','baseGauss_memMeanMEAN2', ... %110 111  base pre post MEAN
            'memPSTHGauss_PREMeanMEAN2','memPSTHGauss_memMeanMEAN2', ...% 112 113 mem pre post MEAN
            'visuPSTHGauss_PREMeanMEAN2','visuPSTHGauss_memMeanMEAN2', ...%114 115  vis pre post MEAN
            'baseGauss_PREMEAN2','baseGauss_memMEAN2', ...%116 117 base pre post MAX
            'memPSTHGauss_PREMEAN2','memPSTHGauss_memMEAN2', ...% 118 119 mem pre post MAX
            'visuPSTHGauss_PREMEAN2','visuPSTHGauss_memMEAN2', ...%120 121 vis pre post MAX
            'baseGauss_PREMEDIAN2','baseGauss_memMeanMEDIAN2', ...%122 123 base pre post MEDIAN
            'memPSTHGauss_PREMEDIAN2','memPSTHGauss_memMeanMEDIAN2', ...% 124 125 mem pre post MEDIAN
            'visuPSTHGauss_PREMEDIAN2','visuPSTHGauss_memMeanMEDIAN2', ...%126 127 vis pre post MEDIAN
            'baseGauss_memMEAN22',...%128 base post SHORT MEAN
            'memPSTHGauss_memMEAN22',...% 129 mem post  SHORT MEAN
            'visuPSTHGauss_visMEAN2222',...%130 vis post  SHORT MEAN
            'baseGauss_mem232',...%131 base post SHORT MAX
            'memPSTHGauss_mem232',...% 132 mem post  SHORT MAX
            'visuPSTHGauss_vis232',...%133 vis post  SHORT MAX
            'baseGauss_memMeanMEDIAN22', ...%134 base post SHORT MEDIAN
            'memPSTHGauss_memMeanMEDIAN22', ...% 135 mem post  SHORT MEDIAN
            'visuPSTHGauss_visMEDIAN22', ...%136 vis post  SHORT MEDIAN
            'pMemoBaseGauss_MEAN_ranksum212','pMemoBaseGauss_MAX_ranksum212','pMemoBaseGauss_MED_ranksum212', ... %137 138 139
            'pVisBase_MEANGAUSS_SHORT_ranksum','pVisBase_MAXGAUSS_SHORT_ranksum','pVisBase_MEDIANGAUSS_SHORT_ranksum','pVisBase_ranksum2BLCK1', ... %140 141 142 143
            'pfirstLastQMEM_ranksum2','pfirstLastQVIS_ranksum2','pNewSaccBase_ranksum', ...%144 145 146
            'base_PREGEOMeanMEAN2','base_memGEOMeanMEAN2',  ...%147 148 GEObasePRE POST
            'memPSTH_PREGEOMeanMEAN2','memPSTH_memGEOMeanMEAN2', ... %149 150 GEO_MEMpre post
            'visuPSTH_PREGEOMeanMEAN2','visuPSTH_visGEOMeanMEAN2', ...   %151 152 geoVisPre post
            'pBaseMEMOGEORankSum','pvisVisGEORankSum','pVisBase_GEOranksum2BLCK1','LatencyWinMem2MED', ...% 153 154 155 156
            'LatencyWinVIS2MED','pVISBaseline_MEDVIS_ranksum', ... % 157 158 medianLatencies pVISBase_MEDVIS_ranksum
            'Mem50Latency','VIS50Latency',...%159 160 med50latMEM med50latVIS
            'LatencyWinMemSliding','LatencyWinVISSliding','LatencyWinMemSlidingABOVE','LatencyWinVISSlidingABOVE', ... % 161 162 163 164 SLIDING latencies
            'memRealLatMem','visuRealLatVis', ...%165 166
            'baseOverAllBaseMed','baseOverAllRespMed', 'memOverAllBaseMed','memOverAllRespMed', 'visuOverAllBaseMed','visuOverAllRespMed', ...%167/8     169/170     171/172 (medians)
            'pBBMEDr','pBMEMMEDr','pBVisMEDr','pBVisVIsMEDr', ...%173 174 175 176   slidingMedianRanksums baseBase baseMEM  baseVis visVis
            'pMemoBase_MAX_ranksumTWOSIDED','pMemoBase_MEAN_ranksumTWOSIDED2','pMemoBase_MED_ranksumTWOSIDED2', ... %177 178 179
            'basePSTH_memStrtSingleMEAN','basePSTH_memStrtAvMEAN','basePSTH_memMedianAvStrtMED',...%180 181 182
            'memPSTH_memendMEAN','memPSTH_memAvEndMEAN','memPSTH_memSingleEndMAX','memPSTH_memAvEndMAX',...%183 184 185 186
            'memPSTH_memMedianSingleEndMED','memPSTH_memMedianAvEndMED',...%187 188
            'pVisVis_MAX_ranksum','behavior', ... 189 190 %MEAN OF 5: baseMean180 baseMax181 baseMedian182  MemMeanEnd183 MemMeanENDS184   MemMAXEnd185 MemMAXENDS186   MemMEDEnd187 MemMEDENDS188
            'baseMEM_PRE_MEDI_RAW','baseMEM_MEDI_RAW', ...  %191 192 pre/post baseline RAW MEDIAN
            'memMEM_PRE_MEDI_RAW','memMEM_MEDI_RAW',  ...  %193 194 pre/post memBlck RAW MEDIAN
            'visuMEM_PRE_MEDI_RAW','visuMEM_MEDI_RAW', ...%195 196 pre/post visBlock RAW MEDIAN
            'pBaseBase_ranksum32','pBaseBase_MED_ranksum32',...%197 198
            'baseShortPreMED','baseShorMED', ... %199 200 short MEDIAN baseline -pre
            'baseShortPreMEAN','baseShorMEAN', ...    %201 202 short mean baseline -pre post
            'baseShortPreMAX','baseShorMAX', ...   %203 204 short max baseline -pre post
            'visShortMED', ...%205 visShortMED
            'visShortPreMEAN','visShorMEAN', ...  %206 207short mean vis -pre post
            'visShortPreMAX','visShorMAX',  ...%208 209 short max vis -pre post
            'memShorMED', ...% 210 memShortMED',
            'memShortPreMEAN','memShorMEAN',...%211 212 short mean mem -pre post
            'memShortPreMAX','memShorMAX', ...  %213 214 short mean mem -pre post
            'pBaseBaseShortMED','pBaseBaseShortMEAN','pBaseBaseShortMAX',...  % 215 216 217 pBaseBaseShortMED pBaseBaseShortMEAN pBaseBaseShortMAX
            'pVisVisShortMED','pVisVisShortMEAN','pVisVisShortMAX', ...      % 218 219 220 pVisVisShortMED pVisVisShortMEAN pVisVisShortMAX
            'pVisBaseShortMED','pVisBaseShortMEAN','pVisBaseShortMAX', ...       % 221 222 223 pVisVisShortMED pVisVisShortMEAN pVisVisShortMAX
            'pMemBasesShortMED','pMemBaseShortMEAN','pMemBaseShortMAX',...    % 224 225 226 pMemBasesShortMED pMemBaseShortMEAN pMemBaseShortMAX
            'pBaseBaseSACCMED', 'pBaseBaseSACCMEAN', 'pBaseBaseSACCMAX',...%227 228 229
            'pVisVis_MED_ranksum', 'pVisVis_MEAN_ranksum', ...%230 231
            'pBaseBaseEyPsMED32', 'pBaseBaseEyPsMEAN32', 'pBaseBaseEyPsMAX32','pBaseBaseMAX'};%232 233 234 235
        pause(0.1)
        allAttrib5 = ([(rexdata.uncommon.sameMemory{2,1}{u,1}.PreEventMean) (rexdata.uncommon.sameMemory{2,1}{u,1}.PreEventSTD) ...% 1 2
            double(rexdata.uncommon.sameMemory{2,1}{u,1}.PreEventMeanRAW) double(rexdata.uncommon.sameMemory{2,1}{u,1}.PreEventSTDRAW) ... %3 4
            double(rexdata.uncommon.sameMemory{2,visBlck}{u,1}.VISmaxWin) (rexdata.uncommon.sameMemory{2,visBlck}{u,1}.VISmax) (rexdata.uncommon.sameMemory{2,visBlck}{u,1}.VISMean) ... %5 6 7
            double(rexdata.uncommon.sameMemory{2,memBlck}{u,1}.MEMmaxWin) (rexdata.uncommon.sameMemory{2,memBlck}{u,1}.MEMmax) (rexdata.uncommon.sameMemory{2,memBlck}{u,1}.MEMMean) ...%8 9 10
            double(rexdata.uncommon.sameMemory{2,visBlck}{u,1}.VISmaxWinRAW) (rexdata.uncommon.sameMemory{2,visBlck}{u,1}.VISmaxRAW) double(rexdata.uncommon.sameMemory{2,visBlck}{u,1}.VISMeanRAW) ...%11 12 13
            double(rexdata.uncommon.sameMemory{2,memBlck}{u,1}.MEMmaxWinRAW) (rexdata.uncommon.sameMemory{2,memBlck}{u,1}.MEMmaxRAW) double(rexdata.uncommon.sameMemory{2,memBlck}{u,1}.MEMMeanRAW) ...%14 15 16
            (rexdata.uncommon.sameMemory{2,visBlck}{u,1}.VISResponseSTDfromMean) (rexdata.uncommon.sameMemory{2,memBlck}{u,1}.MEMResponseSTDfromMean) ...%17 18
            (rexdata.uncommon.sameMemory{2,visBlck}{u,1}.VISResponse) (rexdata.uncommon.sameMemory{2,memBlck}{u,1}.MEMResponse) ...%19 20
            (fileNamStr) double(u) double(s) double(midWin) lastFilN ...%21 22 23 24 25
            double(rexdata.uncommon.seriousVISResponse{2,visBlck}{u,1}.VISResponse) double(rexdata.uncommon.seriousMEMResponse{2,memBlck}{u,1}.MEMResponse) ... %26 27
            (LastBaseFirstMemo) double(rexdata.common.blocktype) ...%[28 29] %30
            0 (rexdata.uncommon.sameMemory{2,1}{u,1}.MEMmaxRAW) (rexdata.uncommon.sameMemory{2,1}{u,1}.MEMMeanRAW)...;%31 32 33
            0 (pVisMemo_ranksum) (pVisBase_ranksum) (pMemoBase_ranksum) ... %34 35 36 37
            rexdata.uncommon.sameMemory{2,memBlck}{u,1}.PreEventMeanRAW rexdata.uncommon.sameMemory{2,visBlck}{u,1}.PreEventMeanRAW ...%38 39
            (rexdata.uncommon.sameMemory{2,1}{u,1}.MEMMeanRAW)  double(LatencyWinMem2)  double(LatencyWinVIS2) ... %40 41 42  'baselinePostRaw','memLatency','VISlatency'
            double(rexdata.uncommon.sameMemory{2,memBlck}{u,1}.MEMLatencyRaw) double(rexdata.uncommon.sameMemory{2,visBlck}{u,1}.visLatencyRaw) ...%43 44 PSTH calculated MEM and VIS latency
            pVisMemo_ttest  kruskalwallisBaseMemo pMemoBase_ttest ...%45 46 47  % 'pVisMemo_ttest', kruskalwallisBaseMemo,'pMemoBase_ttest'
            rexdata.uncommon.sameMemory{2,1}{u,1}.PSTH_PREMEAN2 rexdata.uncommon.sameMemory{2,1}{u,1}.PSTH_memMEAN2 ...%48 49 %basePre basePost- MAX
            rexdata.uncommon.sameMemory{2,memBlck}{u,1}.PSTH_PREMEAN2 rexdata.uncommon.sameMemory{2,memBlck}{u,1}.PSTH_memMEAN2 ...%50 51 memPre memPost- MAX
            rexdata.uncommon.sameMemory{2,visBlck}{u,1}.PSTH_PREMEAN2  rexdata.uncommon.sameMemory{2,visBlck}{u,1}.PSTH_visMEAN2 ...%52 53 %visPre visPost- MAX
            rexdata.uncommon.sameMemory{2,1}{u,1}.PSTH_PREMeanMEAN2 rexdata.uncommon.sameMemory{2,1}{u,1}.PSTH_memMeanMEAN2 ...%54 55 %basePrefromMEAN basePostfromMEAN -MEAN
            rexdata.uncommon.sameMemory{2,memBlck}{u,1}.PSTH_PREMeanMEAN2 rexdata.uncommon.sameMemory{2,memBlck}{u,1}.PSTH_memMeanMEAN2 ...%56 57 memPrefromMEAN memPostfromMEAN -MEAN
            rexdata.uncommon.sameMemory{2,visBlck}{u,1}.PSTH_PREMeanMEAN2 rexdata.uncommon.sameMemory{2,visBlck}{u,1}.PSTH_visMeanMEAN2 ...%58 59 %visPrefromMEAN  visPostfromMEAN -MEAN
            (pVisMemo_ranksum2) (pVisBase_ranksum2) (pMemoBase_ranksum2) ...% 60 61 62 'pVisMemo_rank_fromMEAN','pVisBase_rank_fromMEAN','pMemoBase_rank_fromMEAN',
            rexdata.uncommon.sameMemory{2,1}{u,1}.PreEventMAXRAW rexdata.uncommon.sameMemory{2,memBlck}{u,1}.PreEventMAXRAW ...%63 64 preEventMaxBase  preEventMaxMEM
            rexdata.uncommon.sameMemory{2,1}{u,1}.PSTHFROMEAN_mean_PRE rexdata.uncommon.sameMemory{2,1}{u,1}.PSTHFROMEAN_mean_MEM ...%65 66 basePre/post from PSTH
            rexdata.uncommon.sameMemory{2,memBlck}{u,1}.PSTHFROMEAN_mean_PRE rexdata.uncommon.sameMemory{2,memBlck}{u,1}.PSTHFROMEAN_mean_MEM ...%67 68 memPre/post from PSTH
            rexdata.uncommon.sameMemory{2,visBlck}{u,1}.PSTHFROMEAN_mean_PRE rexdata.uncommon.sameMemory{2,visBlck}{u,1}.PSTHFROMEAN_mean_VIS ...%69 70 VISPre/post from PSTH
            pVisMemo_ttest2 pVisBase_ttest2 pMemoBase_ttest2 ...% 71 72 73 'pVisMemo_ttest_fromMEAN','pVisBase_ttest_fromMEAN','pMemoBase_ttest_fromMEAN',
            statsVisMemo_ranksum2.zval statsVisBase_ranksum2.zval statsMemoBase_ranksum2.zval hVisMemo_ttest2 hVisBase_ttest2 hMemoBase_ttest2 statsPreMemoBase_ranksum2.zval ... %74 75 76 77 78 79 80
            LastBaseFirstMemo2  LastBaseFirstMemo3 hMemoBase_kstest2 ... % 81 82   83 84   85 last base firstMemo from [PSTH_mem PSTH_memMean kstest_hvalue]
            rexdata.uncommon.sameMemory{2,1}{u,1}.PSTH_PREMEDIAN2 rexdata.uncommon.sameMemory{2,1}{u,1}.PSTH_memMeanMEDIAN2 ...%86 87 basePreMED/post from PSTHMED
            rexdata.uncommon.sameMemory{2,memBlck}{u,1}.PSTH_PREMEDIAN2 rexdata.uncommon.sameMemory{2,memBlck}{u,1}.PSTH_memMeanMEDIAN2...%88 89 memPreMED/post from PSTHMED
            rexdata.uncommon.sameMemory{2,visBlck}{u,1}.PSTH_PREMEDIAN2 rexdata.uncommon.sameMemory{2,visBlck}{u,1}.PSTH_visMEDIAN2 statsMemoBase_MED_ranksum2.zval pMemoBase_MED_ranksum2 ...%90 91 92 93 memPreMED/postfrom PSTHMED medZval
            pBaseBase_ranksum2 hBaseBase_ranksum2 ...%94 95 pBaseRanksum hBaseRanksum
            rexdata.uncommon.sameMemory{2,1}{u,1}.PSTH_memMeanMEDIAN22 ...% 96  SHORT MED basePreMED/post from PSTHMED
            rexdata.uncommon.sameMemory{2,memBlck}{u,1}.PSTH_memMeanMEDIAN22...% 97 SHORT MED memPreMED/post from PSTHMED
            rexdata.uncommon.sameMemory{2,visBlck}{u,1}.PSTH_visMEDIAN22 ... %98   SHORT MED
            statsMemoBase_MED_ranksum212.zval pMemoBase_MED_ranksum212 ...%99 100 zvalSHortMED pBaseMEMOshortMED
            pBaseBase_MED_ranksum2 double(pBaseBaseShortMED32) ... %101 102 Median baseBase ps (wide narrow
            pVISBase_MEDVIS_ranksum pVISBase_MEDVIS_ranksumPOST ... %103 104  median VISBASE [preBase postBase]
            pBaseBaseGauss_MEDVIS_ranksumPOSTb pVISBaseGauss_MEDVIS_ranksumPOST ... %105 106 - GAUUSSSSSSSSSSSSSSSSSSSSSSSSS
            pMemoBaseGauss_MEAN_ranksum2 pMemoBaseGauss_MAX_ranksum2 pMemoBaseGauss_MED_ranksum2 ... %107 108 109  mean max med
            rexdata.uncommon.sameMemory{2,1}{u,1}.PSTHGauss_PREMeanMEAN2 rexdata.uncommon.sameMemory{2,1}{u,1}.PSTHGauss_memMeanMEAN2 ... %110 111  base pre post MEAN
            rexdata.uncommon.sameMemory{2,memBlck}{u,1}.PSTHGauss_PREMeanMEAN2 rexdata.uncommon.sameMemory{2,memBlck}{u,1}.PSTHGauss_memMeanMEAN2 ...% 112 113 mem pre post MEAN
            rexdata.uncommon.sameMemory{2,visBlck}{u,1}.PSTHGauss_PREMeanMEAN2 rexdata.uncommon.sameMemory{2,visBlck}{u,1}.PSTHGauss_memMeanMEAN2 ...%114 115  vis pre post MEAN
            rexdata.uncommon.sameMemory{2,1}{u,1}.PSTHGauss_PREMEAN2 rexdata.uncommon.sameMemory{2,1}{u,1}.PSTHGauss_memMEAN2 ...%116 117 base pre post MAX
            rexdata.uncommon.sameMemory{2,memBlck}{u,1}.PSTHGauss_PREMEAN2 rexdata.uncommon.sameMemory{2,memBlck}{u,1}.PSTHGauss_memMEAN2 ...% 118 119 mem pre post MAX
            rexdata.uncommon.sameMemory{2,visBlck}{u,1}.PSTHGauss_PREMEAN2 rexdata.uncommon.sameMemory{2,visBlck}{u,1}.PSTHGauss_memMEAN2 ...%120 121 vis pre post MAX
            rexdata.uncommon.sameMemory{2,1}{u,1}.PSTHGauss_PREMEDIAN2 rexdata.uncommon.sameMemory{2,1}{u,1}.PSTHGauss_memMeanMEDIAN2 ...%122 123 base pre post MEDIAN
            rexdata.uncommon.sameMemory{2,memBlck}{u,1}.PSTHGauss_PREMEDIAN2 rexdata.uncommon.sameMemory{2,memBlck}{u,1}.PSTHGauss_memMeanMEDIAN2 ...% 124 125 mem pre post MEDIAN
            rexdata.uncommon.sameMemory{2,visBlck}{u,1}.PSTHGauss_PREMEDIAN2 rexdata.uncommon.sameMemory{2,visBlck}{u,1}.PSTHGauss_memMeanMEDIAN2 ...%126 127 vis pre post MEDIAN
            rexdata.uncommon.sameMemory{2,1}{u,1}.PSTHGauss_memMEAN22...%128 base post SHORT MEAN
            rexdata.uncommon.sameMemory{2,memBlck}{u,1}.PSTHGauss_memMEAN22...% 129 mem post  SHORT MEAN
            rexdata.uncommon.sameMemory{2,visBlck}{u,1}.PSTHGauss_visMEAN2222...%130 vis post  SHORT MEAN
            rexdata.uncommon.sameMemory{2,1}{u,1}.PSTHGauss_mem232...%131 base post SHORT MAX
            rexdata.uncommon.sameMemory{2,memBlck}{u,1}.PSTHGauss_mem232...% 132 mem post  SHORT MAX
            rexdata.uncommon.sameMemory{2,visBlck}{u,1}.PSTHGauss_vis232...%133 vis post  SHORT MAX
            rexdata.uncommon.sameMemory{2,1}{u,1}.PSTHGauss_memMeanMEDIAN22 ...%134 base post SHORT MEDIAN
            rexdata.uncommon.sameMemory{2,memBlck}{u,1}.PSTHGauss_memMeanMEDIAN22 ...% 135 mem post  SHORT MEDIAN
            rexdata.uncommon.sameMemory{2,visBlck}{u,1}.PSTHGauss_visMEDIAN22 ...%136 vis post  SHORT MEDIAN
            pMemoBaseGauss_MEAN_ranksum212 pMemoBaseGauss_MAX_ranksum212 pMemoBaseGauss_MED_ranksum212 ... %137 138 139
            pVisBase_MEANGAUSS_SHORT_ranksum pVisBase_MAXGAUSS_SHORT_ranksum pVisBase_MEDIANGAUSS_SHORT_ranksum pVisBase_ranksum2BLCK1 ... %140 141 142 143
            pfirstLastQMEM_ranksum2 pfirstLastQVIS_ranksum2 pNewSaccBase_ranksum ...%144 145 146
            double(rexdata.uncommon.sameMemory{2,1}{u,1}.PSTH_PREGEOMeanMEAN2) double(rexdata.uncommon.sameMemory{2,1}{u,1}.PSTH_memGEOMeanMEAN2)  ...%147 148 GEObasePRE POST
            double(rexdata.uncommon.sameMemory{2,memBlck}{u,1}.PSTH_PREGEOMeanMEAN2) double(rexdata.uncommon.sameMemory{2,memBlck}{u,1}.PSTH_memGEOMeanMEAN2) ... %149 150 GEO_MEMpre post
            double(rexdata.uncommon.sameMemory{2,visBlck}{u,1}.PSTH_PREGEOMeanMEAN2) double(rexdata.uncommon.sameMemory{2,visBlck}{u,1}.PSTH_visGEOMeanMEAN2) ...   %151 152 geoVisPre post
            double(pBaseMEMOGEORankSum) double(pvisVisGEORankSum) double(pVisBase_GEOranksum2BLCK1) double(LatencyWinMem2MED) ...% 153 154 155 156
            double(LatencyWinVIS2MED) double(pVISBaseline_MEDVIS_ranksum) ... % 157 158 medianLatencies pVISBase_MEDVIS_ranksum
            double(rexdata.uncommon.sameMemoryMem50Latency(u)) double(rexdata.uncommon.sameMemoryVIS50Latency(u))...%159 160 med50latMEM med50latVIS
            double(LatencyWinMemSliding)   double(LatencyWinVISSliding) double(LatencyWinMemSlidingABOVE)  double(LatencyWinVISSlidingABOVE) ... % 161 162 163 164 SLIDING latencies
            double(rexdata.uncommon.sameMemory{2,memBlck}{u,1}.RealLatMem) double(rexdata.uncommon.sameMemory{2,visBlck}{u,1}.RealLatVis) ...%165 166
            double(medianColl) ... %167/8     169/170     171/172 (medians)
            double([pBBMEDr pBMEMMEDr pBVisMEDr pBVisVIsMEDr]) ...%173 174 175 176   slidingMedianRanksums baseBase baseMEM  baseVis visVis
            double(pMemoBase_MAX_ranksumTWOSIDED)  double(pMemoBase_MEAN_ranksumTWOSIDED2) double(pMemoBase_MED_ranksumTWOSIDED2) ... %177 178 179
            LastBaseFirstMemo4 double(pVisVis_MAX_ranksum) double(behavior) ... %180-188 189 190 %MEAN OF 5: baseMean180 baseMax181 baseMedian182  MemMeanEnd183 MemMeanENDS184   MemMAXEnd185 MemMAXENDS186   MemMEDEnd187 MemMEDENDS188
            double(rexdata.uncommon.sameMemory{2,1}{u,1}.MEM_PRE_MEDI_RAW) double(rexdata.uncommon.sameMemory{2,1}{u,1}.MEM_MEDI_RAW) ...  %191 192 pre/post baseline RAW MEDIAN
            double(rexdata.uncommon.sameMemory{2,memBlck}{u,1}.MEM_PRE_MEDI_RAW) double(rexdata.uncommon.sameMemory{2,memBlck}{u,1}.MEM_MEDI_RAW)  ...  %193 194 pre/post memBlck RAW MEDIAN
            double(rexdata.uncommon.sameMemory{2,visBlck}{u,1}.MEM_PRE_MEDI_RAW) double(rexdata.uncommon.sameMemory{2,visBlck}{u,1}.MEM_MEDI_RAW) ...%195 196 pre/post visBlock RAW MEDIAN
            double(pBaseBase_ranksum32) double(pBaseBase_MED_ranksum32)...%197 meanBoth %198 medianBoth
            double(rexdata.uncommon.sameMemory{2,1}{u,1}.meanPSTH_PREmemMedian212)  double(rexdata.uncommon.sameMemory{2,1}{u,1}.PSTH_memMeanMEDIAN22)... %199 200 short MEDIAN baseline -pre
            double(rexdata.uncommon.sameMemory{2,1}{u,1}.meanPSTH_PREmemMean212)  double(rexdata.uncommon.sameMemory{2,1}{u,1}.PSTH_memMeanMEAN22) ...    %201 202 short MEAN baseline -pre post
            double(rexdata.uncommon.sameMemory{2,1}{u,1}.meanPSTH_PREmemMax212)  double(rexdata.uncommon.sameMemory{2,1}{u,1}.PSTH_memMeanMAX22) ...   %203 204 short MAX baseline -pre post
            double(rexdata.uncommon.sameMemory{2,visBlck}{u,1}.PSTH_visMEDIAN22) ...%205 visShortMED
            double(rexdata.uncommon.sameMemory{2,visBlck}{u,1}.meanPSTH_PREmemMean212) double(rexdata.uncommon.sameMemory{2,visBlck}{u,1}.PSTH_visMEAN22) ...  %206 207short MEAN vis -pre post
            double(rexdata.uncommon.sameMemory{2,visBlck}{u,1}.meanPSTH_PREmemMax212) double(rexdata.uncommon.sameMemory{2,visBlck}{u,1}.PSTH_visMeanMAX22) ...%208 209 short MAX vis -pre post
            double(rexdata.uncommon.sameMemory{2,memBlck}{u,1}.PSTH_memMeanMEDIAN22) ...% 210 memShortMED
            double(rexdata.uncommon.sameMemory{2,memBlck}{u,1}.meanPSTH_PREmemMean212)  double(rexdata.uncommon.sameMemory{2,memBlck}{u,1}.PSTH_memMeanMEAN22) ...%211 212 short MEAN mem -pre post
            double(rexdata.uncommon.sameMemory{2,memBlck}{u,1}.meanPSTH_PREmemMax212)  double(rexdata.uncommon.sameMemory{2,memBlck}{u,1}.PSTH_memMeanMAX22) ...  %213 214 short MAX mem -pre post
            double(pBaseBaseShortMED32) double(pBaseBaseShortMEAN32) double(pBaseBaseShortMAX32) ...  % 215 216 217 pBaseBaseShortMED pBaseBaseShortMEAN pBaseBaseShortMAX
            double(pVisVisShortMED) double(pVisVisShortMEAN) double(pVisVisShortMAX)   ...      % 218 219 220 pVisVisShortMED pVisVisShortMEAN pVisVisShortMAX
            double(pVisBaseShortMED) double(pVisBaseShortMEAN) double(pVisBaseShortMAX)  ...       % 221 222 223 pVisBaseShortMED pVisBaseShortMEAN pVisBaseShortMAX
            double(pMemBaseShortMED) double(pMemBaseShortMEAN) double(pMemBaseShortMAX) ...   % 224 225 226 pMemBasesShortMED pMemBaseShortMEAN pMemBaseShortMAX
            double(pBaseBaseSACCMED32) double(pBaseBaseSACCMEAN32) double(pBaseBaseSACCMAX32) ... %227 228 229
            double(pVisVis_MED_ranksum) double(pVisVis_MEAN_ranksum) ...%230 231
            double(pBaseBaseEyPsMED32) double(pBaseBaseEyPsMEAN32) double(pBaseBaseEyPsMAX32) double(pBaseBaseMAX)]);%232 233 234 235
        
        rexdata.uncommon.sameMemory_pfirstLastQMEM_ranksum2(u) = pfirstLastQMEM_ranksum2;
        rexdata.uncommon.sameMemory_pfirstLastQVIS_ranksum2(u) = pfirstLastQVIS_ranksum2;
        lastFilN33 =[];
        
        if ismember('_',FileN)
            fileNamStr = FileN(1:end-1);
            [bd, firstU]=find(fileNamStr=='_',1,'first');
            fileNamStr1 = fileNamStr(1:firstU);
            fileNamStr33 = str2double(fileNamStr(4:9));
            lastFilN33 = fileNamStr(10:end);
        else
            [hn nn] = find(isletter(FileN),1,'first');
            fileNamStr33 = str2double(FileN(1:nn-1));
            [hn4 nn4] = find(isletter(FileN),1,'last');
            lastFilN33 = FileN(nn:end);
        end
        
        
        popPSTH2 = evalin('base','popPSTH2');
        popPSTH2 = [popPSTH2;[{popPSTH} {double(rexdata.common.blocktype)} {(fileNamStr33)} {lastFilN33} {double(u)} {double(round(abs(rexdata.uncommon.minSpikeTime(u))/rexdata.common.PSTH_Binsize))} {rexdata.common.PSTH_Binsize} ...
            {rexdata.common.PSTH_SmoothWindow} {pVisBase_ranksum2} {pMemoBase_ranksum2}]];
        assignin('base','popPSTH2',popPSTH2);
        %1      2       3       4    5      6       7   8
        %FileN blck fileNstr fileNId u minspiktime bin smth
        if ~isempty(allAttrib5)
            if exist('AnalayzedGoodFiles')
                AnalayzedGoodFiles = evalin('base','AnalayzedGoodFiles');
            else
                AnalayzedGoodFiles =[];
            end
            AnalayzedGoodFiles  =[AnalayzedGoodFiles; [{[ num2str(FileN)  ' -Unit ' num2str(u) '']} {rexdata.common.blocktype} {(fileNamStr33)} {lastFilN33} {double(u)} {double(round(abs(rexdata.uncommon.minSpikeTime(u))/rexdata.common.PSTH_Binsize))} {rexdata.common.PSTH_Binsize} ...
                {rexdata.common.PSTH_SmoothWindow}]];
            assignin('base','AnalayzedGoodFiles',AnalayzedGoodFiles);
        end
        
        pause(.01)
        rexdata.uncommon.allAttrib5{u,1} = allAttrib5;
        pause(.01)
        FiN = fileNamStr;
        
        
        if rexdata.common.blocktype == 4
            meanMaxMedians = [{[rexdata.uncommon.sameMemory{2,4}{u,1}.PSTH_memMean';rexdata.uncommon.sameMemory{2,5}{u,1}.PSTH_memMean';rexdata.uncommon.sameMemory{2,6}{u,1}.PSTH_memMean']} ...
                {[rexdata.uncommon.sameMemory{2,4}{u,1}.PSTH_mem';rexdata.uncommon.sameMemory{2,5}{u,1}.PSTH_mem';rexdata.uncommon.sameMemory{2,6}{u,1}.PSTH_mem']} ...
                {[rexdata.uncommon.sameMemory{2,4}{u,1}.PSTH_memMedian';rexdata.uncommon.sameMemory{2,5}{u,1}.PSTH_memMedian';rexdata.uncommon.sameMemory{2,6}{u,1}.PSTH_memMedian']} ...
                {[rexdata.uncommon.sameMemory{2,4}{u,1}.PSTHGauss_memMean';rexdata.uncommon.sameMemory{2,5}{u,1}.PSTHGauss_memMean';rexdata.uncommon.sameMemory{2,6}{u,1}.PSTHGauss_memMean']} ...
                {[rexdata.uncommon.sameMemory{2,4}{u,1}.PSTHGauss_mem';rexdata.uncommon.sameMemory{2,5}{u,1}.PSTHGauss_mem';rexdata.uncommon.sameMemory{2,6}{u,1}.PSTHGauss_mem']} ...
                {[rexdata.uncommon.sameMemory{2,4}{u,1}.PSTHGauss_memMedian';rexdata.uncommon.sameMemory{2,5}{u,1}.PSTHGauss_memMedian';rexdata.uncommon.sameMemory{2,6}{u,1}.PSTHGauss_memMedian']}];
            ForgetGEOMean = {[rexdata.uncommon.sameMemory{2,4}{u,1}.PSTH_memGEOMean rexdata.uncommon.sameMemory{2,5}{u,1}.PSTH_memGEOMean ...
                rexdata.uncommon.sameMemory{2,6}{u,1}.PSTH_memGEOMean]};
        else
            meanMaxMedians = [{rexdata.uncommon.sameMemory{2,frgtBlck}{u,1}.PSTH_memMean} {rexdata.uncommon.sameMemory{2,frgtBlck}{u,1}.PSTH_mem} ...
                {rexdata.uncommon.sameMemory{2,frgtBlck}{u,1}.PSTH_memMedian} ...
                {rexdata.uncommon.sameMemory{2,frgtBlck}{u,1}.PSTHGauss_memMean} {rexdata.uncommon.sameMemory{2,frgtBlck}{u,1}.PSTHGauss_mem} ...
                {rexdata.uncommon.sameMemory{2,frgtBlck}{u,1}.PSTHGauss_memMedian}];%15 16 17 18 19 20
            ForgetGEOMean = {rexdata.uncommon.sameMemory{2,frgtBlck}{u,1}.PSTH_memGEOMean};
        end
        
        BuildUp_meanMaxMedians =[{rexdata.uncommon.sameMemory{2,memBlck}{u,1}.PSTH_memMean} {rexdata.uncommon.sameMemory{2,memBlck}{u,1}.PSTH_mem}...
            {rexdata.uncommon.sameMemory{2,memBlck}{u,1}.PSTH_memMedian}];%
        BuildUPGEOMean = {rexdata.uncommon.sameMemory{2,memBlck}{u,1}.PSTH_memGEOMean};
        
        
        if rexdata.common.decayMemMethod == 1
            DecayAct2 = [];
            disp(['---           in MemDecay - block ' num2str(s) '        --- MTHD 1 -'])
            if isempty({rexdata.uncommon.sameMemory{2,frgtBlck}{u,1}.PSTH_memMean})
                DecayAct2 = [{rexdata.uncommon.sameMemory{2,frgtBlck}{u,1}.PSTH_memMean} ...%1
                    {rexdata.uncommon.sameMemory{2,frgtBlck}{u,1}.PSTH_memMean} ...%2
                    rexdata.uncommon.sameMemory{2,memBlck}{u,1}.MEMResponse  FiN u frgtBlck midWin lastFilN ...%3 4 5 6 7 8
                    rexdata.uncommon.seriousVISResponse{2,visBlck}{u,1}.VISResponse rexdata.uncommon.seriousMEMResponse{2,memBlck}{u,1}.MEMResponse LastBaseFirstMemo double(rexdata.common.blocktype) ...%9 10 11 12
                    0 0 meanMaxMedians 0 BuildUp_meanMaxMedians BuildUPGEOMean ForgetGEOMean rexdata.uncommon.sameMemory{2,frgtBlck}{u,1}.RespMedForRanksum]; %13 14      15 16 17, 19 20 21  pval mean max median,  buildups
                %22 23 GEOMEANbuild GEOMEANforget
            else
                DecayAct2 = [{rexdata.uncommon.sameMemory{2,frgtBlck}{u,1}.PSTH_memMean} ...
                    {rexdata.uncommon.sameMemory{2,frgtBlck}{u,1}.PSTH_memMean} ...
                    rexdata.uncommon.sameMemory{2,memBlck}{u,1}.MEMResponse  FiN u frgtBlck midWin lastFilN ...% 4FiN 5u 6frgtBlck 7midWin 8lastFilN
                    rexdata.uncommon.seriousVISResponse{2,visBlck}{u,1}.VISResponse rexdata.uncommon.seriousMEMResponse{2,memBlck}{u,1}.MEMResponse LastBaseFirstMemo double(rexdata.common.blocktype) ... %8 9 10 11/12
                    0 0 meanMaxMedians 0 BuildUp_meanMaxMedians  BuildUPGEOMean ForgetGEOMean  rexdata.uncommon.sameMemory{2,frgtBlck}{u,1}.RespMedForRanksum]; %13 14 15 16 17  ind pval mean max median,  19 20 21 are buildups
                %22 23 GEOMEANbuild GEOMEANforget
            end
            DecayAct = evalin('base','DecayAct');
            DecayAct = [DecayAct;DecayAct2];
            assignin('base','DecayAct',DecayAct);
        else
            DecayAct2 = [];
            disp(['---           in MemDecay - block ' num2str(s) '        --- MTHD 2 -'])
            if isempty({rexdata.uncommon.sameMemory{2,frgtBlck}{u,1}.PSTH_memMean})
                DecayAct2 = [{rexdata.uncommon.sameMemory{2,frgtBlck}{u,1}.PSTH_memMean} ...
                    {rexdata.uncommon.sameMemory{2,frgtBlck}{u,1}.PSTH_memMean} ...
                    rexdata.uncommon.seriousMEMResponse{2,memBlck}{u,1}.MEMResponse  FiN u s midWin lastFilN ...
                    rexdata.uncommon.seriousVISResponse{2,visBlck}{u,1}.VISResponse rexdata.uncommon.seriousMEMResponse{2,memBlck}{u,1}.MEMResponse LastBaseFirstMemo double(rexdata.common.blocktype) ... %3  4 5 6 7 8
                    0 0 meanMaxMedians 0 BuildUp_meanMaxMedians  BuildUPGEOMean ForgetGEOMean  rexdata.uncommon.sameMemory{2,frgtBlck}{u,1}.RespMedForRanksum]; %13 14     15:20  0  22 23 24 ind pval mean max median,  19 20 21 are buildups
                %22 23 GEOMEANbuild GEOMEANforget
            else
                DecayAct2 = [{rexdata.uncommon.sameMemory{2,frgtBlck}{u,1}.PSTH_memMean} ...
                    {rexdata.uncommon.sameMemory{2,frgtBlck}{u,1}.PSTH_memMean} ...
                    rexdata.uncommon.seriousMEMResponse{2,memBlck}{u,1}.MEMResponse  FiN u frgtBlck midWin lastFilN ...
                    rexdata.uncommon.seriousVISResponse{2,visBlck}{u,1}.VISResponse rexdata.uncommon.seriousMEMResponse{2,memBlck}{u,1}.MEMResponse LastBaseFirstMemo double(rexdata.common.blocktype) ...%3  4 5 6 7 8
                    0 0 meanMaxMedians 0 BuildUp_meanMaxMedians  BuildUPGEOMean ForgetGEOMean  rexdata.uncommon.sameMemory{2,frgtBlck}{u,1}.RespMedForRanksum]; %13 14 15 16 17  ind pval mean max median,  19 20 21 are buildups
                %22 23 GEOMEANbuild GEOMEANforget
            end
            DecayAct = evalin('base','DecayAct');
            DecayAct = [DecayAct;DecayAct2];
            assignin('base','DecayAct',DecayAct);
        end
        
        
        %'0 for positive indices','Memo_vs_Vis_p_ranksum','baseline_vs_Vis_p_ranksum','Memo_vs_baseline_p_ranksum'};%34 35 36 37
        allAttrib = (evalin('base','allAttrib'));
        pause(.01)
        allAttrib = [allAttrib;allAttrib5];
        assignin('base','allAttrib',allAttrib);
        pause(.01)
        
        rexdata.uncommon.ALLUNitresponseprofiles_names = {'bsePre','basePreM','basePost','basePostM','memPre','memPreM',...% 1 2 3 4 5 6
            'memPost','memPostM','visPre','visPreM','visPost','visPostM',...% 7 8 9 10 11 12
            'basePreMean','basePreMeanM','basePostMean','basePostMeanM','memMPre','memMPreM',...%13 14 15 16 17 18
            'memMPost','memMPostM','visMPre','visMPreM','visMPost','visMPostM',...%19 20 21 22 23 24
            'unit','blocktype'};% 25 26
        perUnitzMinMax = (evalin('base','perUnitzMinMax'));
        perUnitzMinMax2 = [];
        perUnitzMinMax2 =  [{rexdata.uncommon.sameMemory{2,1}{u,1}.PSTH_PRE} rexdata.uncommon.sameMemory{2,1}{u,1}.PSTH_PREMEAN2 ...%1 2 basePre basePreMean
            {rexdata.uncommon.sameMemory{2,1}{u,1}.PSTH_mem} rexdata.uncommon.sameMemory{2,1}{u,1}.PSTH_memMEAN2 ... %3 4 basePost basePostMean
            {rexdata.uncommon.sameMemory{2,memBlck}{u,1}.PSTH_PRE} rexdata.uncommon.sameMemory{2,memBlck}{u,1}.PSTH_PREMEAN2 ...  %5 6 memPre memPreMean
            {rexdata.uncommon.sameMemory{2,memBlck}{u,1}.PSTH_mem} rexdata.uncommon.sameMemory{2,memBlck}{u,1}.PSTH_memMEAN2 ...% 7 8 mem memMean
            {rexdata.uncommon.sameMemory{2,visBlck}{u,1}.PSTH_PRE} rexdata.uncommon.sameMemory{2,visBlck}{u,1}.PSTH_PREMEAN2 ...% 9 10 visPre visPreMean
            {rexdata.uncommon.sameMemory{2,visBlck}{u,1}.PSTH_vis} rexdata.uncommon.sameMemory{2,visBlck}{u,1}.PSTH_memMEAN2 ... %11 12 vis visMean
            {rexdata.uncommon.sameMemory{2,1}{u,1}.PSTH_PREMean} rexdata.uncommon.sameMemory{2,1}{u,1}.PSTH_PREMeanMEAN2 ...%13 14 basePre basePreMean
            {rexdata.uncommon.sameMemory{2,1}{u,1}.PSTH_memMean} rexdata.uncommon.sameMemory{2,1}{u,1}.PSTH_memMeanMEAN2 ... %15 16 basePost basePostMean
            {rexdata.uncommon.sameMemory{2,memBlck}{u,1}.PSTH_PREMean} rexdata.uncommon.sameMemory{2,memBlck}{u,1}.PSTH_PREMeanMEAN2 ...  %17 18 memPre memPreMean
            {rexdata.uncommon.sameMemory{2,memBlck}{u,1}.PSTH_memMean} rexdata.uncommon.sameMemory{2,memBlck}{u,1}.PSTH_memMeanMEAN2 ...% 19 20 mem memMean
            {rexdata.uncommon.sameMemory{2,visBlck}{u,1}.PSTH_PREMean} rexdata.uncommon.sameMemory{2,visBlck}{u,1}.PSTH_PREMeanMEAN2 ...% 21 22 visPre visPreMean
            {rexdata.uncommon.sameMemory{2,visBlck}{u,1}.PSTH_visMean} rexdata.uncommon.sameMemory{2,visBlck}{u,1}.PSTH_memMeanMEAN2 ... %23 24 vis visMean
            u rexdata.common.blocktype ...%25 26 u blocktype
            double(rexdata.uncommon.sameMemory{2,1}{u,1}.PreEventMeanRAW) double(rexdata.uncommon.sameMemory{2,1}{u,1}.MEMMeanRAW) ...%27 28
            rexdata.uncommon.sameMemory{2,memBlck}{u,1}.PreEventMeanRAW  double(rexdata.uncommon.sameMemory{2,memBlck}{u,1}.MEMMeanRAW) ...%29 30
            rexdata.uncommon.sameMemory{2,visBlck}{u,1}.PreEventMeanRAW double(rexdata.uncommon.sameMemory{2,visBlck}{u,1}.VISMeanRAW) ...%31 32
            statsMemoBase_ranksum2.zval statsPreMemoBase_ranksum2.zval  ...%33 34
            {rexdata.uncommon.sameMemory{2,1}{u,1}.PSTH_PREMedian} rexdata.uncommon.sameMemory{2,1}{u,1}.PSTH_PREMEDIAN2 ...%35 36 %pre base
            {rexdata.uncommon.sameMemory{2,1}{u,1}.PSTH_memMedian} rexdata.uncommon.sameMemory{2,1}{u,1}.PSTH_memMeanMEDIAN2...%37 38  %post base
            {rexdata.uncommon.sameMemory{2,memBlck}{u,1}.PSTH_PREMedian} rexdata.uncommon.sameMemory{2,memBlck}{u,1}.PSTH_PREMEDIAN2 ...%39 40 %pre mem
            {rexdata.uncommon.sameMemory{2,memBlck}{u,1}.PSTH_memMedian} rexdata.uncommon.sameMemory{2,memBlck}{u,1}.PSTH_memMeanMEDIAN2...%41 42  post mem
            {rexdata.uncommon.sameMemory{2,visBlck}{u,1}.PSTH_PREMedian} rexdata.uncommon.sameMemory{2,visBlck}{u,1}.PSTH_PREMEDIAN2 ...%43 44   pre vis
            {rexdata.uncommon.sameMemory{2,visBlck}{u,1}.PSTH_memMedian} rexdata.uncommon.sameMemory{2,visBlck}{u,1}.PSTH_memMeanMEDIAN2 ...%45 46 post vis
            {rexdata.uncommon.sameMemory{2,1}{u,1}.PSTHFROMEAN} {rexdata.uncommon.sameMemory{2,memBlck}{u,1}.PSTHFROMEAN} ... %47 48 rawpsth base memo
            {rexdata.uncommon.sameMemory{2,visBlck}{u,1}.PSTHFROMEAN}  {rexdata.uncommon.sameMemory{2,frgtBlck}{u,1}.PSTHFROMEAN}];%49 50 rawpsth vis frgt
        %7 8 9 10 % postVISTrials postVISmean unit blocktype
        
        perUnitzMinMax = [perUnitzMinMax;perUnitzMinMax2];
        assignin('base','perUnitzMinMax',perUnitzMinMax);
        
        disp('memories done')
        
        clear nufSpk nfs1 nufSpike
        assignin('base','rexdata',rexdata);pause(0.001),
        [u rexdata.common.blocktype size(allAttrib) size(DecayAct) size(perUnitzMinMax)]
        
        pause(1)
        
        disp('now working on YLIMITS and panel colors')
    end
end
