# Supplementary material for: A spatial memory signal shows that the parietal cortex has access to a craniotopic representation of space
Source: eLife. 2018 Feb 16;7:e30762. doi: 10.7554/eLife.30762 (PMC5834243; doi:10.7554/eLife.30762)
Supplement: Source Code 1. — The zip file contains all Matlab scripts used in converting raw spike and analog data from NIH’s REX files to Matlab, analyzing neural activities such as firing rates, decay activities etc. and creating spreadsheets and figures. [file elife-30762-code1.zip › decayActAnalysis_SINGLE.m]

%% if plotDecay
% function decayActAnalysis_SIMPLE(fitMeth)
fitMeth = evalin('base','fitMeth');
plotIndiv = 0;


gdT = [];
if plotDecay == 1
    
    ticD = tic;
    %% Normalized decay activity
    %for lngth = fitUpTo:50
    %
    ylabel('Normalized activity (sp/sec)')
    xlabel('Total number (starting from last stimulus trial)')
    %            title({'Normalized decay activity'; [num2str(cell2mat(DecayAct7(d,4)))  char(cell2mat(DecayAct7(d,8)))  ' -Unit ' num2str(cell2mat(DecayAct7(d,5))) '']} )
    hold on
    
    DecayAct7 = DecayActSINGLE;
    disp('Working on SINGLE task decay activity...')
    
    lngths = cellfun(@numel,DecayAct7(:,1));
    
    RowLn = max(cellfun(@numel,DecayAct7(:,decayCol)));
    if useWideFit, fitUpTo =  RowLn; end
    [dr,~]= size(DecayAct7);
    
    if ~plotlast10trials, desiredLen = fitUpTo;end
    useMaxpop = 0;
    trlsMtrx = [];
    clear gof gof1 gof2
    
    popSINGLE = zeros(dr,desiredLen);
    allDecsSINGLE =  [];
    decayR =1;
    
    binMeans_single =[]; binStds_single = [];
    binMeans_singleUP =[]; binStds_singleUP = [];
    for dear = 1:dr
        
        lengDec = numel(DecayAct7{dear,decayCol}(1:end));
        lengDec2 = numel(DecayAct7{dear,decayCol}(1:end));
        if zscoreDecays
            
            pop5 = zscore(DecayAct7{dear,decayCol});
        else
            pop5 = (DecayAct7{dear,decayCol});
        end
        
        pop5 = (DecayAct7{dear,decayCol});
        
        dvi = DecayAct7{dear,maxCol};
        
        
        if  divideByMax
            pop66 = pop5/dvi;
        else
            pop66 = pop5;
        end
        
        %% decay trend
        
        DecayTrend = all(sign(diff(pop66([1: diffSpacer:end]))) < 0);
        DecayTrend1 = all(sign(diff(pop66([1: diffSpacer:end]))) > 0);
        if ~isnan(sum(pop66))
            
            dBns = [1 round(decayBins*max(lengDec))];
            for db = 1:numel(dBns)-1
                
                binMeans_single1(db) = mean(pop66(dBns(db):dBns(db+1)-1));
                binStds_single1(db) = nanstd(pop66(dBns(db):dBns(db+1)-1));
            end
            if usedecaytrend
                if DecayTrend1
                    binMeans_singleUP = [binMeans_singleUP;binMeans_single1];
                    binStds_singleUP = [binStds_singleUP;binStds_single1];
                elseif DecayTrend
                    binMeans_single = [binMeans_single;binMeans_single1];
                    binStds_single = [binStds_single;binStds_single1];
                else
                    binMeans_single = [binMeans_single;binMeans_single1];
                    binStds_single = [binStds_single;binStds_single1];
                end
            end
        end
        
        %%
        if (lengDec < desiredLen)
            patchL = desiredLen-lengDec;
            dcv = DecayAct7{dear,decayCol}(1:end);
            [drrr dccc ] = size(dcv);
            if drrr > dccc, dcv= dcv'; end
            pop = [dcv repmat(0,1,patchL)];
            
        else
            pop = DecayAct7{dear,decayCol}(1:desiredLen)';
        end
        lengDec = desiredLen;
        %%
        
        pop = pop66;
        [bl bllbl] = size(pop);
        if numel(pop) < desiredLen
            
            if bllbl > bl
                pop= [pop zeros(1,desiredLen-numel(pop))];
            else
                pop= [pop; zeros(desiredLen-numel(pop),1)];
            end
        end
        
        
        
        cdate = (1:desiredLen)';
        
        pop(isinf(pop))= mean(pop(find(isfinite(pop))));
        pop(isnan(pop))= mean(pop(find(isfinite(pop))));
        
        [prw pcl]= size(pop);
        if prw < pcl, pop = pop';end
        
        for  dd =1:2
            meth = ['exp' num2str(dd)];
            [population,gof1] = fit(cdate(1:desiredLen),pop(1:desiredLen),fitMeth);
            gof2(dd) = gof1.sse;
        end
        [~,gof(dear)] = (min(gof2));
        
        
        
        cdate = (1:numel(pop))';
        [prw pcl]=  size(pop);
        if prw < pcl, pop = pop';end
        if fitOnly40
            
            population = fit(cdate(1:40),(pop(1:40)),fitMeth);
        else
            
            population = fit(cdate(1:desiredLen),(pop(1:desiredLen)),fitMeth);
        end
        
        population = double(population(1:200));
        sign(diff(population([1: diffSpacer:end])));
        DecayTrend = all(sign(diff(population([1: diffSpacer:end]))) < 0);
        if DecayGoodOnly & numel(pop66) >= desiredLen
            
            pop=pop66;
            if DecayTrend
                
                DecayAct7{dear,30} = double(pop(1:desiredLen));
                meth = ['exp' num2str(gof(dear))];
                population = fit(cdate(1:desiredLen),smooth(pop(1:desiredLen),3),fitMeth);
                pause(0.001)
                allDecsSINGLE(decayR ,:) = double(pop(1:desiredLen));
                trlsMtrx(decayR,1:desiredLen) = zeros(1,desiredLen);
                trlsMtrx(decayR,1:lengDec2) = 1;
                decayR = decayR +1;
                gdT = [gdT;dear];
                pause(0.001)
            end
        else
            
            meth = ['exp' num2str(gof(dear))];
            population = fit(cdate(1:desiredLen),smooth(pop(1:desiredLen),3),fitMeth);
            DecayAct7{dear,30} = double(pop(1:desiredLen));
            pause(0.001)
            
            allDecsSINGLE(decayR,:) =  double(pop(1:desiredLen));
            
            trlsMtrx(decayR,1:desiredLen) = zeros(1,desiredLen);
            trlsMtrx(decayR,1:lengDec2) = 1;
            decayR = decayR +1;
            gdT = [gdT;dear];
            pause(0.001)
        end
        
    end
    %%
    if ~isempty(allDecsSINGLE)
        figure(222),hold on
        subplot(2,3,2),cla
        [neuronC,nc ] = size(allDecsSINGLE);
        PpopSINGLETD = [];  popMean = [];
        PpopSINGLETD = zeros(RowLn,1);
        popMean = zeros(RowLn,1);
        [RowLn2, rn] = size(allDecsSINGLE);
        if  ~doNotChooseDecatTrials
            popMean = mean(allDecsSINGLE);
            PpopSINGLETD= nanstd(allDecsSINGLE)/sqrt(numel(neuronC));
        else
            
            for m = 1:rn
                goodNs1=[];
                goodNs1 = find(trlsMtrx(:,m) == 1);
                
                if meanGoodsOnly
                    popMean(m) = mean(allDecsSINGLE(goodNs1,m));
                    PpopSINGLETD(m) = nanstd(allDecsSINGLE(goodNs1,m))/sqrt(numel(goodNs1));
                else
                    popMean(m) = mean(allDecsSINGLE(:,(m)));
                    PpopSINGLETD(m) = nanstd(allDecsSINGLE(:,m))/sqrt(neuronC);
                end
            end
        end
        if divideByFirst
            popMean = popMean/popMean(1);
        end
        [prw pcl]=  size(popMean);if prw < pcl; popMean = popMean'; end
        [prw pcl]=  size(PpopSINGLETD);if prw < pcl; PpopSINGLETD = PpopSINGLETD'; end
        if numel(popMean) < desiredLen,popMean=[popMean;zeros(desiredLen-numel(popMean),1)]; end
        if numel(PpopSINGLETD) < desiredLen,PpopSINGLETD=[PpopSINGLETD;zeros(desiredLen-numel(PpopSINGLETD),1)]; end
        
        
        cdate =  1:rn;
        [prw pcl]=  size( cdate);if prw < pcl;  cdate =  cdate'; end
        
        popMean(isnan(popMean))=0;
        
        [population,gof1] = fit(cdate(1:rn),popMean(1:rn),fitMeth,'Normalize','on','Robust','Bisquare');
        errorbar(popMean(1:rn),PpopSINGLETD(1:rn),'ob','LineWidth',0.5,'MarkerFaceColor','b'),hold on
        plot(popMean(1:rn),'ob'),hold on
        plot(population(1:rn),'LineWidth',4)
        xlim([1 fitUpTo])
        axis tight
        
        title(['SINGLE  (rsquare = ' num2str(gof1.rsquare) ' ) (n = ' num2str(neuronC) ' )'])
        
    end
    pause(0.001)
    popDecay = evalin('base','popDecay');
    pause(0.001)
    
    [ns, ~] = size(binMeans_single);
    [nsUP, ~] = size(binMeans_singleUP);
    if ~isempty(allDecsSINGLE)
        if BeniDecay
            popDecay.Sara.SINGLEpopMean =  popMean;
            popDecay.Sara.SINGLE = allDecsSINGLE;
            popDecay.Sara.SINGLESTD = PpopSINGLETD;
            popDecay.Sara.SINGLEpopulation = population;
            popDecay.Sara.SINGLErsquare = gof1.rsquare;
            popDecay.Sara.binned_single = (binMeans_single);
            popDecay.Sara.binned_singleUP = (binMeans_singleUP);
            
            if ns > 1
                popDecay.Sara.binMeans_single = nanmean(binMeans_single)/sqrt(ns);
                popDecay.Sara.binSTDs_single = nanstd(binMeans_single)/sqrt(ns);
                [popDecay.Sara.PA_ranksum_single,popDecay.Sara.hA_ranksum_single] = ranksum(binMeans_single(:,1), binMeans_single(:,10));
            else
                popDecay.Sara.binMeans_single =(binMeans_single);
                popDecay.Sara.binSTDs_single = binStds_single;
                [popDecay.Sara.PA_ranksum_single,popDecay.Sara.hA_ranksum_single] = ranksum(binMeans_single(1), binMeans_single(10));
            end
            
            if nsUP > 1
                popDecay.Sara.binMeans_singleUP = nanmean(binMeans_singleUP);
                popDecay.Sara.binSTDs_singleUP = nanstd(binMeans_singleUP)/sqrt(nsUP);
                if ~isempty(binMeans_single)
                    [popDecay.Sara.PA_ranksum_singleUP,popDecay.Sara.hA_ranksum_singleUP] = ranksum(binMeans_singleUP(:,1), binMeans_singleUP(:,10));
                end
            else
                popDecay.Sara.binMeans_singleUP = (binMeans_singleUP);
                popDecay.Sara.binSTDs_singleUP = binStds_singleUP;
                if ~isempty(binMeans_singleUP)
                    [popDecay.Sara.PA_ranksum_singleUP,popDecay.Sara.hA_ranksum_singleUP] = ranksum(binMeans_singleUP(1), binMeans_singleUP(10));
                end
            end
        else
            popDecay.Andre.SINGLEpopMean = popMean;
            popDecay.Andre.SINGLE = allDecsSINGLE;
            popDecay.Andre.SINGLESTD = PpopSINGLETD;
            popDecay.Andre.SINGLEpopulation = population;
            popDecay.Andre.SINGLErsquare = gof1.rsquare;
            popDecay.Andre.binned_single = (binMeans_single);
            popDecay.Andre.binned_singleUP = (binMeans_singleUP);
            
            if ns > 1
                popDecay.Andre.binMeans_single = nanmean(binMeans_single)/sqrt(ns);
                popDecay.Andre.binSTDs_single = nanstd(binMeans_single)/sqrt(ns);
                if ~isempty(binMeans_single)
                    [popDecay.Andre.PA_ranksum_single,popDecay.Andre.hA_ranksum_single] = ranksum(binMeans_single(:,1), binMeans_single(:,10));
                end
            else
                popDecay.Andre.binMeans_single =(binMeans_single);
                popDecay.Andre.binSTDs_single = binStds_single;
                if ~isempty(binMeans_single)
                    [popDecay.Andre.PA_ranksum_single,popDecay.Andre.hA_ranksum_single] = ranksum(binMeans_single(1), binMeans_single(10));
                end
            end
            
            if nsUP > 1
                popDecay.Andre.binMeans_singleUP = nanmean(binMeans_singleUP);
                popDecay.Andre.binSTDs_singleUP = nanstd(binMeans_singleUP)/sqrt(nsUP);
                if ~isempty(binMeans_single)
                    [popDecay.Andre.PA_ranksum_singleUP,popDecay.Andre.hA_ranksum_singleUP] = ranksum(binMeans_singleUP(:,1), binMeans_singleUP(:,10));
                end
            else
                popDecay.Andre.binMeans_singleUP = (binMeans_singleUP);
                popDecay.Andre.binSTDs_singleUP = binStds_singleUP;
                if ~isempty(binMeans_singleUP)
                    [popDecay.Andre.PA_ranksum_singleUP,popDecay.Andre.hA_ranksum_singleUP] = ranksum(binMeans_singleUP(1), binMeans_singleUP(10));
                end
            end
        end
    end
    pause(0.001)
    assignin('base','popDecay', popDecay);
    assignin('base','allDecsSINGLE',allDecsSINGLE);
end
disp('SINGLE population decay analysed')

disp({'';'S II mmmmmmmp LL EEE population decay analysed';''})
