# Supplementary material for: A spatial memory signal shows that the parietal cortex has access to a craniotopic representation of space
Source: eLife. 2018 Feb 16;7:e30762. doi: 10.7554/eLife.30762 (PMC5834243; doi:10.7554/eLife.30762)
Supplement: Source Code 1. — The zip file contains all Matlab scripts used in converting raw spike and analog data from NIH’s REX files to Matlab, analyzing neural activities such as firing rates, decay activities etc. and creating spreadsheets and figures. [file elife-30762-code1.zip › mulurex2Or.m]

%function  mulurex2Or

clc
sTaRtAnalysisFile = tic;
tic

%% FILE SELECTION

datadir = evalin('base','datadir');
FileN = evalin('base','FileN');
%% do not analayze these units
badUnitsList = {};
%{'03172016G1-unit-3','03242016S1-unit-3','03252016S1-unit-5', ...
%     '02052016K-unit-1','02062015D-unit-1','02062015D-unit-2','02112016D-unit-2',...
%     '02172016G-unit-1'};


%%
rexdata.common.saraFile = 0;
rexdata.common.subplotson = 0;
rexdata.common.badU = zeros(30,1);
% if exist('allAttrib','var')
%     allAttrib = evalin('base','allAttrib');
% else
%     allAttrib = [];
% end

if ismember('C',FileN), rexdata.common.subplotson = 1; end

if (any(ismember('lip',FileN)) | any(ismember('be',FileN)) | any(ismember('ch',FileN))) , rexdata.common.saraFile = 1; end


% block type, to decideblock colors
% rexdata.common.blocktype = 3; %2 means [base VIS 50% on 50% off], 3 means [base 50% on 50% VIS off]

%FileNSpike = evalin('base','FileNSpike');
% rexdata.common.CatenateSaraFile = evalin('base','CatenateSaraFile');
fileAn = evalin('base','fileAn');
FileNames = evalin('base','FileNames');
FileNames2 = evalin('base','FileNames2');
platform = evalin('base','platform');%platform==1 means this code is run on a mac, 0 is PC
rexdata.common.TrialsToAnalayze = evalin('base','TrialsToAnalayze');% decide to
rexdata.common.concatenate = 0;

%% bin sizes

if rexdata.common.saraFile
    rexdata.common.PSTH_Binsize = 2;
    rexdata.common.PSTH_SmoothWindow = 10;
    
    rexdata.common.SEM_SmoothWindow = rexdata.common.PSTH_Binsize;
    
else
    rexdata.common.PSTH_Binsize = 2;
    rexdata.common.PSTH_SmoothWindow = 10;
    
    rexdata.common.SEM_SmoothWindow = rexdata.common.PSTH_Binsize;
    
end
%% plotting parameters
rexdata.common.doMeanLatency = 1;
rexdata.common.plotQs = 0;
rexdata.common.smootheyepos = 0;
rexdata.common.smoothEyePosWin = 20;
rexdata.common.plotAvEyeTrace = 0;
rexdata.common.plotMaxMeanLat = 0;
if rexdata.common.plotMaxMeanLat, rexdata.common.smootheyepos = 0; end
rexdata.common.RFsonly = 1; %to plot only RF visual responses
rexdata.common.UseMemWin90To300 = 0;
rexdata.common.flipblocks = 0;
% rexdata.common.baselineStartTime = round(800/rexdata.common.PSTH_Binsize);% to  calculate baseline
rexdata.common.baselineEndTime = round(300/rexdata.common.PSTH_Binsize);% ms before alignment ,to  calculate baseline
rexdata.common.baselineStartTime = (round(500/rexdata.common.PSTH_Binsize));% ms before alignment ,to  calculate baseline
rexdata.common.VISStartTime = round(40/rexdata.common.PSTH_Binsize);% to  calculate VIS responses
rexdata.common.VISStartTimeForMemoryExp = round(126/rexdata.common.PSTH_Binsize);% to  calculate VIS responses
rexdata.common.VISEndTime = round(1500/rexdata.common.PSTH_Binsize);%
rexdata.common.MEMStartTime = round(90/rexdata.common.PSTH_Binsize);% to  calculate MEM responses
rexdata.common.MEMEndTimeAbsolute = 500;

rexdata.common.MEMEndTime = round(5000/rexdata.common.PSTH_Binsize);
rexdata.common.SustainedResponseTime = round(10/rexdata.common.PSTH_Binsize);
rexdata.common.PlotZScordedPSTH = 0;
rexdata.common.goodMem = zeros(30,1);
rexdata.common.plotallPSTH = 0;
rexdata.common.plotDoubleColumuns = 1;

rexdata.common.nufSpikeGdOnly = 0;

rexdata.common.nufSpikeGdOnlySTD = 2;

rexdata.common.nufSpikeGdSTDS = [200 1000 1000 10 1000 1000 10];%base    vis50/100   50on/off   mem/forget  vis/mem    mem  VIS
rexdata.common.smoothImages = 1;
rexdata.common.smoothImagesWin = 10;
if rexdata.common.subplotson, rexdata.common.plotallPSTH = 0; end
rexdata.common.CatenateSaraFile = 0;

if rexdata.common.CatenateSaraFile
    if exist('memdata','var')
        memdata = evalin('base','memdata');
    else
        if any(ismember('\',pwd))
            load('C:\Users\ms\Dropbox\TEMP\memdata.mat')
        else
            load('/Users/mulugetasemework/Dropbox/TEMP/memdata.mat')
        end
    end
    assignin('base','memdata',memdata);
end


%assignin('base','rexdata.common.plotallPSTH',rexdata.common.plotallPSTH);


% allAttrib = evalin('base','allAttrib');
% allAttrib5=allAttrib;
% DecayAct = evalin('base','DecayAct');
% errMess = evalin('base','errMess');
% MetaData = evalin('base','MetaData');

rexdata.common.DecayMethod = 1; % means the right way, 0 means the old (Sara) way.
rexdata.common.decayMemMethod = 0;% when 0 use lapse method for decay alos
smoothManual = 1;

if exist('AnalayzedFiles')
    AnalayzedFiles = evalin('base','AnalayzedFiles');
    for h=1:numel(AnalayzedFiles);AnalayzedFiles2{h}=AnalayzedFiles{h}(1:end-8);end
else
    AnalayzedFiles = [];
end
assignin('base','AnalayzedFiles', AnalayzedFiles);
%
% if exist('metaRex')
%     metaRex = evalin('base','metaRex');
% else
%     metaRex = [];
% end
% assignin('base','metaRex', metaRex);


% if isempty(AnalayzedFiles) | all(ismember(FileN,cell2mat(AnalayzedFiles2))) == 0
%     disp([FileN '  was not analyzed before. So we do that noww...'])
%     pause(0.01)
if (str2double(FileN(1:4)) <= 1115) | rexdata.common.saraFile
    rexdata.common.newMemoryfile = 0;
else
    rexdata.common.newMemoryfile = 1; %files recorded after 11/15/2015 have RF on both array 1 & 2, so this parameter should be set to 1 for them
end
%FileN = '01302013B';
%FileN = '04252013F'; %SEEMS TO HAVE SACCADIC RESPONSE
%FileN = '01282013AE';
%rexdata.common.RawRexData = mrdr('-d',['E:\BeniData\' num2str(FileN) '']);
%rexdata.common.RawRexData = mrdr('-d','e:\benidata\beniaftermri\beni07182012b');
%rexdata.common.RawRexData = mrdr('-d','C:\users\mulugetasemework\dropbox\BeniData\04232013F');
%rexdata.common.RawRexData = mrdr('-d','\\192.168.35.100\msa2161\02132013D');
%rexdata.common.RawRexData = mrdr('-d',['Desktop\' num2str(FileN) '']);
%rexdata.common.RawRexData = mrdr('-d',['L:\Beni_DATA\' num2str(FileN) '']);
%rexdata.common.RawRexData = mrdr('-d',['Z:\NOV_DEC_2012\' num2str(FileN) '']);
%rexdata.common.RawRexData = mrdr('-d',['Z:\CORRUPTED\' num2str(FileN) '']);
%rexdata.common.RawRexData = mrdr('-d',['Z:\CORRUPTED\NOV_DEC_2012\' num2str(FileN) '']);

if platform & ~rexdata.common.saraFile %platform==1 means this code is run on a mac
    rexdata.common.RawRexData11 =  mrdr('-d',[datadir '/' num2str(FileN) '']);
    rexdata.common.RawRexData112 =  mrdr('-d',[datadir '/' num2str(FileN) '']);
elseif platform==0 & ~rexdata.common.saraFile
    rexdata.common.RawRexData11 =  mrdr('-d',[datadir '\' num2str(FileN) '']);
    rexdata.common.RawRexData112 =  mrdr('-d',[datadir '\' num2str(FileN) '']);
elseif platform & rexdata.common.saraFile
    rexdata.common.RawRexData11 =  mrdr('-s', '800','-d',[datadir '/' num2str(FileN) '']);
    rexdata.common.RawRexData112 =  mrdr('-s', '800','-d',[datadir '/' num2str(FileN) '']);
else
    rexdata.common.RawRexData11 =  mrdr('-d',[datadir '/' num2str(FileN) '']);
    rexdata.common.RawRexData112 =  mrdr('-d',[datadir '/' num2str(FileN) '']);
end
%% concatenate files
if rexdata.common.concatenate
    if platform %platform==1 means this code is run on a mac
        rexdata.common.RawRexData11 =  mrdr('-d','11162015J','-d','11162015K');
        rexdata.common.RawRexData112 =  mrdr('-a','-d','11162015J','-d','11162015K');
    else
        rexdata.common.RawRexData11 =  mrdr('-d',[datadir '\' num2str(FileN) '']);
        %   rexdata.common.RawRexData112 =  mrdr('-a','-d','11162015J','-d','11162015K');
    end
end

disp('REX Data brung');
%%
rexdata.common.responseprofiles_names = {'PreEventMean','PreEventSTD','PreEventMeanRAW','PreEventSTDRAW','VISmaxWin',...
    'VISmax','VISMean','MEMmaxWin', 'MEMmax','MEMMean',...
    'VISmaxWinRAW','VISmaxRAW','VISMeanRAW','MEMmaxWinRAW','MEMmaxRAW',...
    'MEMMeanRAW','VISResponseSTDfromMean','MEMResponseSTDfromMean','VISResponse',...
    'MEMResponse','date','unit','block','midWin','filename', 'seriousVISResponse', 'seriousMEMResponse'};%27
%% Bring raw waveform (mex spike data), or not

rexdata.common.bringRawSpikeData = 0;

%% check which one has absolute time, apparently (option '-a' is not realiable)
clc, clear dataT dataT2
dataT = cell(1,length(rexdata.common.RawRexData11));
dataT = cell(1,length(rexdata.common.RawRexData11));
for r = 1:length(rexdata.common.RawRexData11)
    if isfield(rexdata.common.RawRexData11(r).Units,'Times')
        dataT{r} = rexdata.common.RawRexData11(r).Units.Times;
        dataT2{r} = rexdata.common.RawRexData112(r).Units.Times;
    else
        dataT{r} = int32(1);
        dataT2{r} = int32(1);
    end
end

dataT = double(cell2mat(dataT));
for r = 1:length(dataT)
    digitCountDataT(r) = floor(log10(double(dataT(r)))+1);
end

dataT2 = double(cell2mat(dataT2));
for r = 1:length(dataT2)
    digitCountDataT2(r) = floor(log10(double(dataT2(r)))+1);
end

maxdigitCountDataT = max(digitCountDataT);
maxdigitCountDataT2 = max(digitCountDataT2);

if maxdigitCountDataT > maxdigitCountDataT2
    rexdata.common.RawRexData = rexdata.common.RawRexData112;
    rexdata.common.RawRexData2 = rexdata.common.RawRexData11;
else
    rexdata.common.RawRexData = rexdata.common.RawRexData11;
    rexdata.common.RawRexData2 = rexdata.common.RawRexData112;
end


pause(0.001)
% assignin('base',' rexdata', rexdata.common.RawRexData);
%
% rexdata = evalin('base','rexdata');

[lnf lnf2] = size(FileN);

if lnf > 1
    FileN = FileN';
end

[fk fsk] = find(FileN =='_',1,'first');
FileNSpike = ([FileN(1:fsk-1) 'M']);
if isempty(fsk)
    FileNSpike = ([FileN(1:end-1) 'M']);
end

%% check on the presence of analog file, if not create it.
if exist([FileN(1:end-1) 'A'],'file') == 0
    rigtAnlgFileN = [FileN(1:end-1) 'A'];
    [fm fsm] = find(FileN == '_',1,'first');
    FileNAnlg = ([FileN(1:fsm-1) 'A']);
    if isempty(fsm)
        FileNAnlg = ([FileN(1:end-1) 'A']);
    end
    if exist(FileNAnlg ,'file')
        copyfile(FileNAnlg,rigtAnlgFileN);
    end
end
pause(0.001)
%% bring in MEX data
% addpath('C:\Users\MulugetaSemework\Dropbox\MatlabCodes\rex')
% addpath(datadir)
% cd(datadir)
if rexdata.common.bringRawSpikeData
    if exist(FileNSpike,'file')
        currdir = pwd;
        if strmatch(datadir(1:end-1),currdir)
            % RawSpikeData = eval(['mmdr(''' num2str(FileNSpike) ''')' ]);
            rexdata.common.RawSpikeData = (mmdr([num2str(FileNSpike)]));
        else
            rexdata.common.RawSpikeData = (mmdr(['' datadir '' num2str(FileNSpike) '' ]));
            %  RawSpikeData = eval(['mmdr(''' datadir  num2str(FileNSpike) ''')' ]);
        end
        assignin('base','RawSpikeData',RawSpikeData);
        disp('MEX Data (raw waveforms) brung');
    else
        disp('Could not find waveform file (MEX), spikes not imported')
    end
end

%%
% if rexdata.common.bringRawSpikeData
%     rexdata.common.RawSpikeData = evalin('base','RawSpikeData');
% end
%rexdata.common.RawSpikeData = (mmdr (['' datadir '' num2str(FileNSpike) '' ]));
%disp('MEX Data (raw waveforms) brung');
%muluMex([''' ['' datadir '' num2str(FileNSpike) ''] ''']);
%= mmdr([datadir '\' num2str(FileNSpike) '']);

%rexdata.common.RawRexData = mrdr('-d','Z:\muluData\Andre2014\10142014C');
%rexdata.common.RawRexData = mrdr('-d',['Z:\muluData\' num2str(FileN) '']);
%rexdata.common.RawRexData = mrdr('-d',['Z:\SORTED\' num2str(FileN) '']);
%rexdata.common.RawRexData = mrdr('-d',['\\192.168.35.100\msa2161\' num2str(FileN) '']);

disp('Please wait for REX to Matlab conversion ...');
pause(0.001)
%rexdata.common.RawRexData = mrdr('-d','\\192.168.35.100\msa2161\02052013B');
%rexdata.common.RawRexData = mrdr('-d','C:\Users\MulugetaSemework\Dropbox\BeniData\02072013C');


pause(0.001)

%metaRex.Filename = num2str(FileN);
rexdata.common.Filename = num2str(FileN);%metaRex.Filename;
pause(0.001)
disp({'.....';'Converted!'});
pause(0.001)
disp({'.....';'Now a n a l y z a s i n g!';'.....'});
pause(0.001)

clc,%opengl software
addpath(pwd)

if  evalin('base','printPS') == 1,close all,end
%set(1, 'HandleVisibility', 'off');
%close all;
% set(1, 'HandleVisibility', 'on');


% assignin('base','metaRex',evalc(['metaRex=struct']));
assignin('base','metaRex',struct);
%% common parameters

rexdata.common.spaceoutrasters = 0; %if this set to 1, rasters have trial locations intact
rexdata.common.MemoryTrials = 1;
rexdata.common.tickSpan = 100;
rexdata.common.correctEventTime = evalin('base','correctEventTime');% to correct ECODE time or n
rexdata.common.onlyGoodTrials = evalin('base','onlyGoodTrials'); % consider all trials (unless this parameter is set to 1)
rexdata.common.addDelay = evalin('base','addDelay');

printPS = evalin('base','printPS'); % collect all figures from different files and analyses and create on PDF named "AllFiles.PDF")
rexdata.common.saccadeStMove = evalin('base','saccadeStMove');
IpsiContra = evalin('base','IpsiContra');
plotTargLocsWithPSTH = evalin('base','plotTargLocsWithPSTH');
plotPSTH = evalin('base','plotPSTH');
overlayRaster = evalin('base','overlayRaster');
plotEyePos = evalin('base','plotEyePos');
rexdata.common.FigureSaveAs = evalin('base','FigureSaveAs');
rexdata.common.firstRun = evalin('base','firstRun');
assignin('base','firstRun',rexdata.common.firstRun);
plotMeans = evalin('base','plotMeans');
plotSTDs = evalin('base','plotSTDs');
plotPeaks = evalin('base','plotPeaks');
rexdata.common.plotPause = evalin('base','plotPause');
rexdata.common.PauseOrWaitForButtonPress = evalin('base','PauseOrWaitForButtonPress');
rexdata.common.plotshaded = 0;
rexdata.common.plottWaveforms = 1;
rexdata.common.resampleEyeSig = 0;
rexdata.common.PatchEyeSig  = 0;
rexdata.common.PatchEyeSigLen  = 0;
rexdata.common.fewBaselinesOnly = 0;

rexdata.common.savefigs = 1;
% rexdata.common.correctEventTime = 1;% to correct ECODE time or n
% rexdata.common.onlyGoodTrials = 0; % consider all trials (unless this parameter is set to 1)
% rexdata.common.addDelay = 0;
rexdata.common.removeDelay = 0;
% printPS = 1; % collect all figures from different files and analyses and create on PDF named "AllFiles.PDF")
% rexdata.common.saccadeStMove = 1;
% IpsiContra = 2;
% plotTargLocsWithPSTH = 1;
pdfDir = 'D:\Dropbox';


%% PARSE EVENTS and CODES

%clc,%close all
for t=1:length(rexdata.common.RawRexData) %trial num
    for e = 1:length(rexdata.common.RawRexData(t).Events)
        rexdata.common.eventlen2(t) = length(rexdata.common.RawRexData(t).Events);
    end
    %     if  isstruct(rexdata.common.RawRexData(t).Units) %check if there are units
    %         [numunits le] = size(rexdata.common.RawRexData(t).Units);
    %         numUnits(t) = le;
    %     end
end
%clc,%close all
for t=1:length(rexdata.common.RawRexData) %trial num
    if length(rexdata.common.RawRexData(t).Signals) >= 5
        rexdata.common.photocell{1,t} = (rexdata.common.RawRexData(t).Signals(1,5).Signal);
        [u photcellOnTime]= find(diff(rexdata.common.photocell{1,t}) < -(min(rexdata.common.photocell{1,t}) ));
        rexdata.common.photocell{2,t} = photcellOnTime + 1;
    end
    %     for e = 1:length(rexdata.common.RawRexData(t).Events)
    %         eventlen(t) = length(rexdata.common.RawRexData(t).Events);
    %     end
end

rexdata.common.Code = zeros(max(rexdata.common.eventlen2),length(rexdata.common.RawRexData));
rexdata.common.Code_no_1001 = zeros(max(rexdata.common.eventlen2),length(rexdata.common.RawRexData));%trials with no 1001 start
rexdata.common.badphotocell = zeros(1,length(rexdata.common.RawRexData));
rexdata.common.ECode_time = zeros(1,length(rexdata.common.RawRexData));
rexdata.common.eventtime = zeros(max(rexdata.common.eventlen2),length(rexdata.common.RawRexData));
rexdata.common.eventime2 = zeros(max(rexdata.common.eventlen2),length(rexdata.common.RawRexData)); %
rexdata.common.eventtime_no_1001 = zeros(max(rexdata.common.eventlen2),length(rexdata.common.RawRexData));%trials with no 1001 start
rexdata.common.arraynum = zeros(1,length(rexdata.common.RawRexData));
rexdata.common.event_1001 = zeros(1,length(rexdata.common.RawRexData));
pause(0.001)

%% trial rexdata.common.Code and event times
for t=1:length(rexdata.common.RawRexData) %
    for e = 1: length(rexdata.common.RawRexData(t).Events)
        rexdata.common.eventtime_no_1001(e,t) = rexdata.common.RawRexData(t).Events(1,e).Time;
        rexdata.common.Code_no_1001(e,t) = rexdata.common.RawRexData(t).Events(1,e).Code;
    end
    if any(find(rexdata.common.Code_no_1001(:,t)==1001))
        rexdata.common.event_1001(1,t) = find(rexdata.common.Code_no_1001(:,t)==1001,1,'first');
    end
    arrayN = rexdata.common.RawRexData(t).Events(end).Code;
    
    if arrayN <2000
        arrayN = 2000;
    end
    rexdata.common.arraynum(1,t) = arrayN;
end
% find trials with good start(1001)

rexdata.common.rew_n_others = zeros(3,length(rexdata.common.RawRexData));%rexdata.common.Codes 1012 & 3999

for t=1:length(rexdata.common.RawRexData) % align at trial start (1001)
    [tens tn] = find(rexdata.common.Code_no_1001(:,t)>999 & rexdata.common.Code_no_1001(:,t)< 1100);
    rexdata.common.Tens_event_1001{1,t}(tens,1) = rexdata.common.Code_no_1001(tens,t);
    rexdata.common.Tens_event_1001{1,t}(tens,2) = rexdata.common.eventtime_no_1001(tens,t);
    if  rexdata.common.event_1001(1,t) > 0
        rexdata.common.eventtime(1:rexdata.common.eventlen2(t)+1-rexdata.common.event_1001(1,t),t)= rexdata.common.eventtime_no_1001(rexdata.common.event_1001(1,t):rexdata.common.eventlen2(t),t);
        rexdata.common.Code(1:rexdata.common.eventlen2(t)+1-rexdata.common.event_1001(1,t),t) = rexdata.common.Code_no_1001(rexdata.common.event_1001(1,t):rexdata.common.eventlen2(t),t);
    end
    rexdata.common.badphotocell(1,t) = any(intersect(1092,double(rexdata.common.Code(1: (rexdata.common.eventlen2(t)-rexdata.common.event_1001(t))+1,t))));%rexdata.common.Code 1092 for bad photocell
    
end


for t=1:length(rexdata.common.RawRexData) %trial num
    if rexdata.common.Code(1,t) == 1001 %& rexdata.common.badphotocell(t) ~=1%trial start with the right rexdata.common.Code
        if ismember(1012,rexdata.common.Code(:,t)) %real rew
            [nb bn] = find(rexdata.common.Code(:,t) == 1012,1,'first');
            rexdata.common.rew_n_others(1,t) = 2;
            rexdata.common.rew_n_others(2,t) = rexdata.common.eventime2(nb,t);
        elseif ismember(3999,rexdata.common.Code(:,t)) %fake rew
            [nb bn] = find(rexdata.common.Code(:,t) == 3999,1,'first');
            rexdata.common.rew_n_others(1,t) = 3;
            rexdata.common.rew_n_others(2,t) = rexdata.common.eventime2(nb,t);
        end
    end
end


rexdata.common.goodtrial = zeros(1,length(rexdata.common.RawRexData));
if rexdata.common.onlyGoodTrials == 1
    [gd1 rexdata.common.goodtrial]= find((rexdata.common.Code(1,:) == 1001 &  (rexdata.common.rew_n_others(1,:) == 2 | rexdata.common.rew_n_others(1,:) == 3)));
else
    [gd1 rexdata.common.goodtrial]= find(rexdata.common.Code(1,:) == 1001);
end
[rexdata.common.Codel Codew] = size(rexdata.common.eventtime);
rexdata.common.goodtrials2 = rexdata.common.goodtrial;
rexdata.common.eventlen2 = zeros(1, length(rexdata.common.RawRexData));
for t= rexdata.common.goodtrials2 %clean up time data by setting trial start as ms "1"
    %   if rexdata.common.goodtrials2(t)
    rexdata.common.eventlen2(t) = rexdata.common.Codel-(rexdata.common.event_1001(t)-1);
    %  end
end


%         for t= rexdata.common.goodtrials2 %trial num
%             if  isstruct(rexdata.common.RawRexData(t).Units) %check if there are units
%                 [numunits le] = size(rexdata.common.RawRexData(t).Units);
%                 numUNns(t) = le;
%             end
%         end
% if isstruct(rexdata.common.RawRexData.Units)
% rexdata.common.numUnits = max(numUnits);
% end
[bdp bdph] = size(rexdata.common.badphotocell);
%assignin('base','rexdata',rexdata);pause(0.001),
for t= rexdata.common.goodtrials2
    if rexdata.common.correctEventTime == 1 && bdp > 1
        rexdata.common.eventime2(1,t) = 1;
        rexdata.common.eventime2(2:end,t) = (rexdata.common.eventtime(2:end,t) + rexdata.common.badphotocell(4,t));%  rexdata.common.eventtime(1,t))+1;
    elseif rexdata.common.correctEventTime == 1
        rexdata.common.eventime2(2:end,t) = (rexdata.common.eventtime(2:end,t) + rexdata.common.eventtime(1,t))+1;
    elseif rexdata.common.addDelay > 0
        rexdata.common.eventime2(2:end,t) = (rexdata.common.eventtime(2:end,t) + rexdata.common.addDelay)+1;
    elseif rexdata.common.removeDelay > 0
        rexdata.common.eventime2(2:end,t) = (rexdata.common.eventtime(2:end,t) - rexdata.common.removeDelay)+1;
    else
        rexdata.common.eventime2(:,t) = rexdata.common.eventtime(:,t);
    end
    % rexdata.common.eventime2(:,t) = rexdata.common.eventtime(:,t) ;%+  rexdata.common.eventtime(1,t))+1;
end


%% rexdata.common. parameters
rexdata.common.figColors1 = [0.9 0.5 0.5; 0.5 0.5 0.9; 0.5 0 0.75; 0 1 0;       0 1 1;];%{'r','b','m','c','k'};%spike traces
rexdata.common.figColors2 = [255 0 0 ;    0 0 255; 200 86 226; 75 255 75;   153 255 255;]/255;%{'r','b','m','c','k'};%PSTH main trace
rexdata.common.figColors = [255 100 100;  100 100 255; 138 43 226; 153 255 155; 153 255 255; 0 100 100; 100 100 0]/255;%{'r','b','m','c','k'};% SEM area lighter
rexdata.common.figColors3 = {'-r','-b','-m','-g','-c','y','k','r'};%shaded error bar color


%{'k',      'g',      'r',        'm',       'b',      'm',     'c',         'y', 'c', 'w', 'c', 'y', 'w'};
rexdata.common.figColorsMemory ={'-k',    '-r',    '-m', '-.r',  '-.m','-c',  '-g','-.b','-y','-c','-w','-.m'};%shaded error bar color

rexdata.common.figColors1 = [0.8 0.8 0.8; 1 0 0;   0 1 1;  0.8 0 0;    1 0 1;  0 1 1;0 1 0; 0 0 1;0 1 0; ...
    0.7 0.7 0.7 ;0 0 1; 0 1 1; 0.7 0.8 0.2];%{'k', 'r', 'r','k','g','m', 'b', 'y', 'c', 'w', 'c', 'y', 'w'};%s\;%spike traces

%{'k',       'r',       'm',    'r',    'm',      'c',       'g',     'y', 'c', 'w', 'c', 'y', 'w'};

rexdata.common.blockColors =  [0 0 0;      1 0 0;     1 0 1;    0.92 0 0;  1 0 1;   0 1 1;     0 1 0;1 1 0;0 1 1;1 1 1;0.5 0.7 0.2; 0.2 1 0.4];

rexdata.common.blockColors1 = [0 0 0;     255 0 0 ;  255 0 255 ;252 0 0;255 0 255;  0 255 255;   0  255 0;]/255;


%old color code
% rexdata.common.figColors2 = [175 175 175;200 0 0 ; 0 200 0; 100 0 0;  0 200 0; 155 0 155;   0 0 155;]/255;%{'k', 'r', 'r','k','g','m', 'b', 'y', 'c', 'w', 'c', 'y', 'w'};%PSTH main trace
% rexdata.common.figColors = [100 100 100;150 0 0 ;0 100 0;  100 0 0;  0 100 0; 75 0 75;   0 0 75;]/255;%{'k', 'r', 'r','k','g','m', 'b', 'y', 'c', 'w', 'c', 'y', 'w'};% SEM area lighter
% rexdata.common.blockMarkerFill = {'k', 'r', 'g','r','g','m', 'b', 'y', 'c', 'w', 'c', 'y', 'w'};%s\
%
%magenta [0 1 1]
%{'k',      'r',      'm',         'r',      'm',     'c',        'g',     'y', 'c', 'w', 'c', 'y', 'w'};

rexdata.common.figColors2 = [175 175 175;  200 0 0 ;  155 0 155;  100 0 0;  100 0 100; 0 100 100;  0 200 0;    0 0 155;]/255;%{'k', 'r', 'm','r','m','c', 'g', 'y', 'c', 'w', 'c', 'y', 'w'};%PSTH main trace
rexdata.common.figColors =  [100 100 100;   150 0 0 ;  100 0 100;  50 0 0;   50  0 50;  0 50  50;   0 75 0; 0 100 100; 100 100 0]/255;%{'k', 'r', 'm','r','m','c', 'g', 'y', 'c', 'w', 'c', 'y', 'w'};;% SEM area lighter
rexdata.common.blockMarkerFill = {'k',       'r',      'm',         'r',      'm',     'c',       'g', 'y', 'c', 'w', 'c', 'y', 'w'};%s\
%k,g,r,m,b
%2 means [base VIS 50% on 50% off], 3 means [base 50% on 50% VIS off]


rexdata.common.blockMarkerEdge = {'k', 'r','m', 'r','m','c', 'g', 'y', 'c', 'w', 'c', 'y', 'w'};%s\
rexdata.common.blockLineStyle =  {'-', '-', '-',':', ':', ':', '-', '-', '-.','-.'};%s\

rexdata.common.blockColors3 =    {'-k','-r','-m','-.r','-.m','-c','-g','-.b','-y','-c','-w','-.m'};%shaded error bar color


rexdata.common.blockLineWidth = [2 2.5 2.5 2.5  2 2 2.5 2 2 2 2 2]+0.5;%s\lockLineMarker = {'none', 'none', 'none','none', 'none', 'none', 'none', 'none', 'none','o'};%s\
%assignin('base','rexdata',rexdata);pause(0.001),


rexdata.common.FLAQfigColorsMemory ={'-r', '-m', '-c', '-.g',  '-.m','-c',  '-g','-.b','-y','-c','-w','-.m'};%shaded error bar color
rexdata.common.FLAQblockMarkerEdge = {'r', 'm','c', 'g','m','c', 'g', 'y', 'c', 'w', 'c', 'y', 'w'};%s\
rexdata.common.FLAQblockLineStyle =  {'--', '-', '-.',':', ':', ':', '-', '-', '-.','-.'};%s\
rexdata.common.FLAQblockColors1 = [0.8 0 0;     1 0.5 0 ;   0 1 .8 ; 0.3 1 .2];


colorLateMem = [1 0.5 0];
colorEarlyMem =[0.8 0 0];
colorEarlyVis =[0 1 .8];
colorLateVis = [0.3 1 .2];


panelColorWhite = [0 0 0];%inside plot box
panelColorExcited = [0 0.25 0];%figure background color
panelColor2 = [0.97 0.94 0.97];%figure background  color


rexdata.common.pickout2SDSpikes = 1;
rexdata.common.spikeSDs = 10;
rexdata.common.trialsPerBlock = 20;
rexdata.common.ManualMemoryBlocks = 1;
rexdata.common.LineShift = 0;
rexdata.common.before0 = 750;
rexdata.common.after0 = 750;

%zeroTime = round(meanEventTime - before0)/rexdata.common.PSTH_Binsize ;

% width = 25;
% height = 25;
rexdata.common.clearance = 20;% subplots clearance from figure window bottom left corner: [left bottom width height]
rexdata.common.clearance2 = 25;
rexdata.common.height = 50;
rexdata.common.width = 50;
rexdata.common.strokeHeight = 2;
rexdata.common.psthTickness = 1.5;
rexdata.common.useUnit1High = 0;

rexdata.common.scaleDownEyePos = 2.5; % max eye displacement is about 20 degrees, so "20" means full scale
rexdata.common.tickSpan = 100;
rexdata.common.xAxisLebelFontSize = 9;
rexdata.common.xAxisLebelFontSizeBig = 11;
rexdata.common.TitleFontSizeSmall = 5;
rexdata.common.TitleFontSizeBig = 10;
rexdata.common.PDFpaperSize = [15 15];
rexdata.common.xticks2FontSize = 6;
rexdata.common.subPlotWidth = 25;
rexdata.common.subPlotHeight = 50;
rexdata.common.subPlotSpace = 0.05;
rexdata.common.yTickFontSize = 5;
rexdata.common.separateRasters = 0;
rexdata.common.squeezePlot = 1.5;
rexdata.common.tickSpan = 100;

rexdata.common.shoulder = 6;


rexdata.common.maxXSubPlotLoc = 1;
rexdata.common.maxYSubPlotLoc = 1;
rexdata.common.blockLineWidth = [2 2.5 2.5 2.5 2 2 2.5 2 2 2 2 2]-0.5;%s\lockLineMarker = {'none', 'none', 'none','none', 'none', 'none', 'none', 'none', 'none','o'};%s\

%%
pause(0.001)
%%   A L I G N    A T# %* ^   @   & &  &    &
%assignin('base','rexdata', rexdata);
%evalc(assignin('base','rexdata',rexdata));

rexdata.common.alignmentPoints = [6];

% metaRex = [];
for alignHere1 = 1:length(rexdata.common.alignmentPoints)%1 :length(rexdata.common.alignAt)
    alignHere = rexdata.common.alignmentPoints(alignHere1);
    
    pause(.1)
    rexdata.common.firstRun =  evalin('base','firstRun') + 1;
    
    assignin('base','firstRun',rexdata.common.firstRun);
    
    rexdata.common.alignHere = alignHere;
    %      rexdata.uncommon = [];
    rexdata.common.alignAt = [1001 1002 1003 1005 1007 1061 1071 1010 1006 1047 1012 3999 1064 ];
    %                               1  1001      2 1002       3             4 1005          5 1007                  6 10161               7 1071     8 1010     9 1006     10 1047    11 1012       12 3999      13 1064
    rexdata.common.alignName = {'Trial Start' , 'Bar ON', 'Fixation onset', 'Go', 'VIS Stimulus onset', 'Saccade onset','Saccade end','RFOFF','GAP1OFF', 'RF2 Probe onset', 'Real Reward' ,'Fake Reward','sacconcond'};
    
    alignEcode = rexdata.common.alignAt(alignHere);
    assignin('base','alignEcode',alignEcode);
    rexdata.uncommon.ECode = alignEcode;
    rexdata.uncommon.ECodeName = rexdata.common.alignName(rexdata.common.alignHere);
    
    %          evalc(['metaRex.ECode' num2str(alignEcode) '= [];'])
    %     if  rexdata.common.alignHere == 6
    %         rexdata.common.onlyGoodTrials = 1;
    %     else
    %         rexdata.common.onlyGoodTrials = 0;
    %     end
    
    if ismember(alignEcode, unique(rexdata.common.Code))
        %dataName = ['rexdata' num2str(alignEcode) '.Ecode'];
        pause(0.001),
        %           evalc(['metaRex.ECode' num2str(rexdata.uncommon.ECode) '= [];']);
        %% form reward, rf, RF2, saccade times tables
        %clc
        numUnits = [];
        for t= rexdata.common.goodtrials2
            if isstruct(rexdata.common.RawRexData(t).Units)
                [numunits le] = size(rexdata.common.RawRexData(t).Units);
                numUnits(t)=  le;
            end
            
            if rexdata.common.badphotocell(1,t) == 1
                [dup10922 d1092] = find(rexdata.common.Code(:,t) ==1092,1,'first');
                if ~isempty(dup10922)
                    [fAl falc] = find(rexdata.common.Code(1:dup10922(end),t) == alignEcode,1,'first');
                    if fAl < min(dup10922)
                        badT = rexdata.common.eventime2(min(dup10922),t);
                        previousCode = rexdata.common.eventime2(fAl(1),t);
                        rexdata.common.badphotocell(2,t) = badT;
                        rexdata.common.badphotocell(3,t) = previousCode;
                        
                        rexdata.common.badphotocell(4,t) = rexdata.common.badphotocell(2,t) - rexdata.common.badphotocell(3,t);
                        
                    end
                end
                clear dup10922 d1092 fAl falc badT previousCode
            end
            
        end
        if ~isempty(numUnits)
            rexdata.common.numUnits = max(numUnits);
        end
        
        if ~isempty(numUnits)
            rexdata.common.visBlck = zeros(rexdata.common.numUnits,1);
            rexdata.common.memBlck = zeros(rexdata.common.numUnits,1);
            rexdata.common.frgtBlck = zeros(rexdata.common.numUnits,1);
            rexdata.common.mixOnBlck = zeros(rexdata.common.numUnits,1);
            rexdata.uncommon.veryGoodMem = zeros(rexdata.common.numUnits,1);
            rexdata.uncommon.veryGoodMemNewSacc= zeros(rexdata.common.numUnits,1);
            rexdata.uncommon.veryBADMemTWOWAY= zeros(rexdata.common.numUnits,1);
            rexdata.uncommon.veryGoodMemTWOWAY =   zeros(rexdata.common.numUnits,1);
            rexdata.uncommon.veryBADMemONE_WAY = zeros(rexdata.common.numUnits,1);
            rexdata.uncommon.BaseLarger = zeros(rexdata.common.numUnits,1);
            rexdata.uncommon.veryBADMemTWOWAYMAX = zeros(rexdata.common.numUnits,1);
            rexdata.uncommon.veryGOOODMemTWOWAYMAX  =  zeros(rexdata.common.numUnits,1);
            rexdata.uncommon.veryBADMemONE_WAY_MAX_VisVis = zeros(rexdata.common.numUnits,1);
            
            %MED
            rexdata.uncommon.veryGOOODMemTWOWAY_MED = zeros(rexdata.common.numUnits,1);
            rexdata.uncommon.veryBADMemTWOWAY_MED = zeros(rexdata.common.numUnits,1);
            
            rexdata.uncommon.veryGOOODMem_one_WAY_MED = zeros(rexdata.common.numUnits,1);
            rexdata.uncommon.veryBADMem_one_WAY_MED = zeros(rexdata.common.numUnits,1);
            
            rexdata.uncommon.BaseLargerMED = zeros(rexdata.common.numUnits,1);
            rexdata.uncommon.BestUnits = zeros(rexdata.common.numUnits,1);
        end
        %%
        assignin('base','rexdata',rexdata);pause(1),
        
        
        %% abort if there are no good trials
        %   for probe = 1:rexdata.common.numUnits
        if isempty(rexdata.common.goodtrials2)
            disp('Dear post-doc ... there are no good trials. Analysis aborted');
            return
        end
        pause(0.001)
        %% parse EVENT TIMES
        
        for t=1:length(rexdata.common.RawRexData)
            yessign(t)= (isempty(rexdata.common.RawRexData(t).Signals)~=1);
        end
        rexdata.common.goodtrials2 = rexdata.common.goodtrials2(find(rexdata.common.goodtrials2<=length(rexdata.common.RawRexData)));
        rexdata.common.goodtrials2 = intersect(rexdata.common.goodtrials2, find(yessign==1));
        rexdata.common.triallastsms = zeros(1,length(rexdata.common.RawRexData));
        rexdata.common.eyereclength = zeros(1,length(rexdata.common.RawRexData));
        pause(0.0001)
        rexdata.uncommon.j1_n_others = zeros(3,length(rexdata.common.RawRexData)); %rexdata.common.Code 1005
        rexdata.uncommon.j2_n_others = zeros(3,length(rexdata.common.RawRexData)); %rexdata.common.Code 1034
        rexdata.uncommon.fp_n_others = zeros(3,length(rexdata.common.RawRexData));%rexdata.common.Code 1003
        rexdata.uncommon.rf_n_others = zeros(3,length(rexdata.common.RawRexData));%rexdata.common.Code 1007
        rexdata.uncommon.RF2_n_others = zeros(3,length(rexdata.common.RawRexData));%rexdata.common.Code 1047
        rexdata.uncommon.sacc_n_others = zeros(6,length(rexdata.common.RawRexData));%rexdata.common.Code 1061
        rexdata.uncommon.sacc_end_n_others = zeros(6,length(rexdata.common.RawRexData));%rexdata.common.Code 1061
        for t = rexdata.common.goodtrials2%rexdata.common.Code(1,t) == 1001 %& rexdata.common.badphotocell(t) ~=1%trial start with the right rexdata.common.Code
            rexdata.common.triallastsms(t) = double((rexdata.common.RawRexData(t).tEndTime - rexdata.common.RawRexData(t).tStartTime));
            rexdata.common.eyereclength(t) = double(length(rexdata.common.RawRexData(t).Signals(1,1).Signal));
            pause(0.0001)
        end
        for t= rexdata.common.goodtrials2
            
            if ismember(1005,rexdata.common.Code(:,t)) %j1
                [nb bn] = find(rexdata.common.Code(:,t) == 1005,1,'first');
                %  rexdata.uncommon.j1_n_others(1,t) = 2;
                if isfield(rexdata.common,'photocell') & t<= numel(rexdata.common.photocell)/2
                    [po op] = find(rexdata.common.photocell{2,t} >= rexdata.common.eventime2(nb,t),1,'first');
                end
                if rexdata.common.correctEventTime & isfield(rexdata.common,'photocell')
                    rexdata.uncommon.j1_n_others(1:2,t) =  [2;rexdata.common.photocell{2,t}(op)];
                else
                    rexdata.uncommon.j1_n_others(1:2,t) = [2;rexdata.common.eventime2(nb,t)];
                end
                rexdata.uncommon.j1_n_others(4,t) = rexdata.uncommon.j1_n_others(2,t); % j1 delay
                rexdata.uncommon.j2_n_others(4,t) = rexdata.uncommon.j2_n_others(2,t); % j1 delay
                clear nb
            end
            pause(0.0001)
            
        end
        for t= rexdata.common.goodtrials2
            
            if ismember(1047,rexdata.common.Code(:,t)) %j1
                [nb bn] = find(rexdata.common.Code(:,t) == 1047,1,'first');
                %  rexdata.uncommon.j1_n_others(1,t) = 2;
                if isfield(rexdata.common,'photocell') & t<= numel(rexdata.common.photocell)/2
                    [po op] = find(rexdata.common.photocell{2,t} >= rexdata.common.eventime2(nb,t),1,'first');
                end
                if rexdata.common.correctEventTime & isfield(rexdata.common,'photocell')
                    rexdata.uncommon.RF2_n_others(1:2,t) =  [2;rexdata.common.photocell{2,t}(op)];
                else
                    rexdata.uncommon.RF2_n_others(1:2,t) = [2;rexdata.common.eventime2(nb,t)];
                end
                rexdata.uncommon.RF2_n_others(4,t) = rexdata.uncommon.RF2_n_others(2,t); % j1 delay
                rexdata.uncommon.j2_n_others(4,t) = rexdata.uncommon.j2_n_others(2,t); % j1 delay
                clear nb
            end
            
            pause(0.0001)
            
        end
        for t= rexdata.common.goodtrials2%rexdata.common.Code(1,t) == 1001 %& rexdata.common.badphotocell(t) ~=1%trial start with the right rexdata.common.Code
            
            if ismember(1003,rexdata.common.Code(:,t))%fp
                [nb bn] = find(rexdata.common.Code(:,t) == 1003,1,'first');
                %  rexdata.uncommon.fp_n_others(1,t) = 2;
                if isfield(rexdata.common,'photocell') & t<= numel(rexdata.common.photocell)/2
                    [po1 o1p] = find(rexdata.common.photocell{2,t} >= rexdata.common.eventime2(nb,t),1,'first');
                end
                if rexdata.common.correctEventTime & isfield(rexdata.common,'photocell')
                    rexdata.uncommon.fp_n_others(1:2,t) = [2;rexdata.common.photocell{2,t}(o1p)];
                else
                    rexdata.uncommon.fp_n_others(1:2,t) = [2;rexdata.common.eventime2(nb,t)];
                end
                clear nb
            end
            
            pause(0.0001)
        end
        for t= rexdata.common.goodtrials2%rexdata.common.Code(1,t) == 1001 %& rexdata.common.badphotocell(t) ~=1%trial start with the right rexdata.common.Code
            
            if ismember(1034,rexdata.common.Code(:,t)) %j2
                [nb bn] = find(rexdata.common.Code(:,t) == 1034,1,'first');
                if isfield(rexdata.common,'photocell') & t<= numel(rexdata.common.photocell)/2
                    [po1 o1p] = find(rexdata.common.photocell{2,t} >= rexdata.common.eventime2(nb,t),1,'first');
                end
                %  rexdata.uncommon.j2_n_others(1,t) = 2;
                if rexdata.common.correctEventTime & isfield(rexdata.common,'photocell')
                    rexdata.uncommon.j2_n_others(1:2,t) = [2;rexdata.common.photocell{2,t}(o1p)];
                else
                    rexdata.uncommon.j2_n_others(1:2,t) = [2;rexdata.common.eventime2(nb,t)];
                end
                clear nb
            end
            
            pause(0.0001)
        end
        for t= rexdata.common.goodtrials2
            
            if ismember(1007,rexdata.common.Code(:,t)) %rf
                [nb bn] = find(rexdata.common.Code(:,t) == 1007,1,'first');
                if isfield(rexdata.common,'photocell') & t<= numel(rexdata.common.photocell)/2
                    [po1 o1p] = find(rexdata.common.photocell{2,t} >= rexdata.common.eventime2(nb,t),1,'first');
                end
                %   rexdata.uncommon.rf_n_others(1,t) = 2;
                if rexdata.common.correctEventTime & isfield(rexdata.common,'photocell')
                    rexdata.uncommon.rf_n_others(1:2,t) =[2;rexdata.common.photocell{2,t}(o1p)];
                else
                    rexdata.uncommon.rf_n_others(1:2,t) = [2;rexdata.common.eventime2(nb,t)];
                end
                clear nb
            end
            
            pause(0.0001)
        end
        pause(0.0001)
        for t= rexdata.common.goodtrials2
            if ismember(1061,rexdata.common.Code(:,t)) %sacc start
                [nb bn] = find(rexdata.common.Code(:,t) == 1061,1,'first');
                rexdata.uncommon.sacc_n_others(1:2,t) =[2;rexdata.common.eventime2(nb,t)];
                
            end
            clear nb
            if ismember(1071,rexdata.common.Code(:,t)) %sacc end
                [nb1 bn1] = find(rexdata.common.Code(:,t) == 1071,1,'first');
                rexdata.uncommon.sacc_n_others(3,t) = rexdata.common.eventime2(nb1,t);
                rexdata.uncommon.sacc_end_n_others(1:2,t) =[2;rexdata.common.eventime2(nb1,t)];
            end
            clear nb1
            pause(0.0001)
        end
        
        
        
        
        if rexdata.common.alignAt(rexdata.common.alignHere) == 1061
            rexdata.common.PatchEyeSig = 0;
        end
        rexdata.uncommon.eyex = []; rexdata.uncommon.eyey = [];
        
        %         if rexdata.common.alignAt(rexdata.common.alignHere) == 1061
        rexdata.common.maxEyeEt = max(rexdata.uncommon.sacc_n_others(2,rexdata.common.goodtrials2));
        %         else
        %             rexdata.common.maxEyeEt = abs(rexdata.uncommon.minSpikeTime(u));
        %         end
        
        for t= rexdata.common.goodtrials2
            if ismember(rexdata.uncommon.ECode,rexdata.common.Code(:,t))
                [nb bn] = find(rexdata.common.Code(:,t) == rexdata.uncommon.ECode,1,'first');
                rexdata.common.ECode_time(t)  = rexdata.common.eventime2(nb,t);%this is center of spike mat
                %                 if  rexdata.common.alignHere == 6
                %                     rexdata.common.ECode_time(t)  = rexdata.uncommon.sacc_n_others(4,t);
                %                 end
            end
            pause(0.001)
            pause(0.0001)
            
            eyex = rexdata.common.RawRexData(t).Signals(1,1).Signal;
            eyey = rexdata.common.RawRexData(t).Signals(1,2).Signal;
            rexdata.uncommon.eyex{t} = eyex;
            rexdata.uncommon.eyey{t} = eyey;
        end
        rexdata.common.maxEyeLengthRaw = max(cell2mat(cellfun(@length,rexdata.uncommon.eyey(rexdata.common.goodtrials2),'UniformOutput',0)));
        
        for t= rexdata.common.goodtrials2
            
            pause(0.0001)
            erl = []; tsm = [];
            eyex = rexdata.common.RawRexData(t).Signals(1,1).Signal;
            eyey = rexdata.common.RawRexData(t).Signals(1,2).Signal;
            %                 if rexdata.common.alignAt(rexdata.common.alignHere) == 1061 & rexdata.common.PatchEyeSig
            
            
            
            tsm = rexdata.common.triallastsms(t);
            erl = length(eyex);
            afterpatch = (rexdata.common.maxEyeLengthRaw-erl);
            %             if erl < tsm
            %                 rexdata.uncommon.eyex{t} = resample(double(eyex),tsm,erl);
            %                 rexdata.uncommon.eyey{t} = resample(double(eyey),tsm,erl);
            %             end
            
            if rexdata.common.PatchEyeSig
                
                %   rexdata.common.maxEyeEt = max(rexdata.uncommon.sacc_n_others(2,rexdata.common.goodtrials2));%minimum
                
                % if ismember(1061,rexdata.common.Code(:,t))
                pause(0.0001)
                
                Et = rexdata.uncommon.sacc_n_others(2,t);
                EyePatchLen(t) = rexdata.common.maxEyeEt - Et;
                % EyePatchLen(t) = (rexdata.common.maxEyeEt-Et)+1;
                
                EyePatchLenEnd(t) = (afterpatch+1)-(EyePatchLen(t)-1);
                if  (EyePatchLen(t) > 0) & (EyePatchLenEnd(t) > 0)
                    EyePatchXBefore = repmat(eyex(1),1,EyePatchLen(t));
                    EyePatchYBefore = repmat(eyey(1),1,EyePatchLen(t));
                    EyePatchXAfter = repmat(eyex(end),1,EyePatchLenEnd(t));
                    EyePatchYAfter = repmat(eyey(end),1,EyePatchLenEnd(t));
                    rexdata.uncommon.eyex{t} =  [EyePatchXBefore eyex EyePatchXAfter ];
                    rexdata.uncommon.eyey{t} =  [EyePatchYBefore eyey EyePatchYAfter];
                elseif (EyePatchLen(t) > 0) & (EyePatchLenEnd(t) <= 0)
                    EyePatchXBefore = repmat(eyex(1),1,EyePatchLen(t));
                    EyePatchYBefore = repmat(eyey(1),1,EyePatchLen(t));
                    rexdata.uncommon.eyex{t} =  [EyePatchXBefore eyex ];
                    rexdata.uncommon.eyey{t} =  [EyePatchYBefore eyey];
                elseif (EyePatchLen(t) <= 0) && (EyePatchLenEnd(t)) > 0
                    EyePatchXAfter = repmat(eyex(end),1,EyePatchLenEnd(t));
                    EyePatchYAfter = repmat(eyey(end),1,EyePatchLenEnd(t));
                    rexdata.uncommon.eyex{t} =  [eyex EyePatchXAfter ];
                    rexdata.uncommon.eyey{t} =  [eyey EyePatchYAfter];
                end
            end
            if rexdata.common.resampleEyeSig
                if erl < tsm
                    rexdata.uncommon.eyex{t} = resample(double(rexdata.uncommon.eyex{t}),tsm,erl);
                    rexdata.uncommon.eyey{t} = resample(double(rexdata.uncommon.eyey{t}),tsm,erl);
                end
            end
            if erl < tsm
                patchL =  tsm- erl;
                if rexdata.common.PatchEyeSigLen
                    rexdata.uncommon.eyex{t} = [rexdata.uncommon.eyex{t} repmat(rexdata.uncommon.eyex{t}(end),1,patchL)];
                    rexdata.uncommon.eyey{t} = [rexdata.uncommon.eyey{t} repmat(rexdata.uncommon.eyey{t}(end),1,patchL)];
                end
            end
            
            %   end
            % end
            
            
            
            %                         if rexdata.common.resampleEyeSig
            %                             tsm = rexdata.common.triallastsms(t);
            %                             erl = length(eyex);
            %
            %                             rexdata.common.saccadesShiftMultiplier(t) = tsm/erl;
            %
            %                             rexdata.uncommon.eyex{t} = resample(double(eyex),tsm,erl);
            %                             rexdata.uncommon.eyey{t} = resample(double(eyey),tsm,erl);
            %                             % rexdata.uncommon.sacc_n_others(2,t) = round(rexdata.uncommon.sacc_n_others(2,t)*rexdata.common.saccadesShiftMultiplier(t));
            %                         else
            %                             rexdata.uncommon.eyex{t} = eyex;
            %                             rexdata.uncommon.eyey{t} = eyey;
            %                         end
            
            
        end
        
        
        
        %             rexdata.uncommon.j1_n_others(4,t) = rexdata.uncommon.j1_n_others(2,t) - rexdata.uncommon.fp_n_others(2,t); % j1 delay
        %             rexdata.uncommon.j2_n_others(4,t) = rexdata.uncommon.j2_n_others(2,t) - rexdata.uncommon.fp_n_others(2,t); % j1 delay
        pause(0.0001)
        
        
        [jnc jnr] = size(rexdata.uncommon.j1_n_others);
        if  jnc >=4
            rexdata.uncommon.GoDelay_mean = mean(rexdata.uncommon.j1_n_others(4,rexdata.common.goodtrials2));
        end
        rexdata.uncommon.EyeSmoothBin = 10; searchwindow = 50;
        
        pause(0.001)
        
        
        disp({'';'';'event times corrected per photocell';'';''});
        
        %assignin('base','rexdata', rexdata);
        pause(0.001)
        %% smooth eye pos and for saccade start
        
        %    if firstRun == 1 || isfield(rexdata.uncommon,'eyespeed') == 0
        rexdata.uncommon.eyespeed = cell(1,length(rexdata.common.RawRexData));
        rexdata.uncommon.eyexsmooth = cell(1,length(rexdata.common.RawRexData));
        rexdata.uncommon.eyeysmooth = cell(1,length(rexdata.common.RawRexData));
        rexdata.uncommon.corr_eye_pos = cell(1,length(rexdata.common.RawRexData));
        
        pause(0.001)
        
        for t= rexdata.common.goodtrials2 %trial num
            if isstruct(rexdata.common.RawRexData(t).Signals) & t <= length(rexdata.uncommon.eyex)
                
                rexdata.uncommon.eyexsmooth{1,t} = [];
                rexdata.uncommon.eyeysmooth{1,t} = [];
                Raweyex = []; Raweyey = [];
                rexdata.uncommon.eyex_corr = []; rexdata.uncommon.eyey_corr =[];
                %  stretch eye signal?
                %               if tsm > erl
                %                   rexdata.uncommon.eyex = [rexdata.uncommon.eyex repmat(rexdata.uncommon.eyex(end),1, tsm-erl)];
                %                   rexdata.uncommon.eyey = [rexdata.uncommon.eyey repmat(rexdata.uncommon.eyey(end),1, tsm-erl)];
                %               elseif erl<tsm
                %                   rexdata.uncommon.eyex = [rexdata.uncommon.eyex repmat(rexdata.uncommon.eyex(end),1, erl-tsm)];
                %                   rexdata.uncommon.eyey = [rexdata.uncommon.eyey repmat(rexdata.uncommon.eyey(end),1, erl-tsm)];
                %               end
                % rexdata.uncommon.eyex = resample(double(Raweyex),tsm,erl);
                % rexdata.uncommon.eyey = resample(double(Raweyey),tsm,erl);
                
                
                
                % [rexdata.uncommon.eyex_corr rexdata.uncommon.eyey_corr] = peiceeye8(double(rexdata.uncommon.eyex),double(rexdata.uncommon.eyey)); %piecewise correction for plotting
                %  [rexdata.uncommon.eyex_corr rexdata.uncommon.eyey_corr] = peiceEyeMulu(double(rexdata.uncommon.eyex),double(rexdata.uncommon.eyey)); %piecewise correction for plotting
                
                rexdata.uncommon.eyex_corr = rexdata.uncommon.eyex{t};
                rexdata.uncommon.eyey_corr = rexdata.uncommon.eyey{t};
                pause(0.001)
                % rexdata.uncommon.corr_eye_pos{1,t} = [rexdata.common.RawRexData(t).Signals(1,1).Signal' rexdata.common.RawRexData(t).Signals(1,21).Signal'];
                %  rexdata.uncommon.corr_eye_pos{1,t} = [rexdata.uncommon.eyex_corr' rexdata.uncommon.eyey_corr'];
                % smoothing the velocity columns
                %  rexdata.uncommon.eyexsmoothed = []; rexdata.uncommon.eyeysmoothed = []; rexdata.uncommon.eyexsmooth = []; rexdata.uncommon.eyeysmooth = [];
                if  rexdata.common.smootheyepos
                    disp({'';'';'Please wait while eye position signals are smoothed ...';''})
                    for i = rexdata.uncommon.EyeSmoothBin+1:length(rexdata.uncommon.eyex{t})
                        rexdata.uncommon.eyexsmoothed(i-rexdata.uncommon.EyeSmoothBin) = mean(rexdata.uncommon.eyex_corr(i-rexdata.uncommon.EyeSmoothBin:i-1));%smoothed x velocity
                        rexdata.uncommon.eyeysmoothed(i-rexdata.uncommon.EyeSmoothBin) = mean(rexdata.uncommon.eyey_corr(i-rexdata.uncommon.EyeSmoothBin:i-1));%smoothed y velocity
                    end
                    pause(0.001)
                    eyeLn = min(rexdata.uncommon.EyeSmoothBin,length(rexdata.uncommon.eyex{t}));
                    rexdata.uncommon.eyexsmooth{1,t} = [rexdata.uncommon.eyex_corr(1:eyeLn) rexdata.uncommon.eyexsmoothed];
                    rexdata.uncommon.eyeysmooth{1,t} = [rexdata.uncommon.eyey_corr(1:eyeLn) rexdata.uncommon.eyeysmoothed];
                    disp({'';'';'SMOOTHED ... Please wait while SACCADEs are detected and bias/cross talk is CORRECTED ...'})
                else
                    rexdata.uncommon.eyexsmooth{1,t} = rexdata.uncommon.eyex_corr;
                    rexdata.uncommon.eyeysmooth{1,t} = rexdata.uncommon.eyey_corr;
                end
                %analog stops short, so I am patching length
                
                %                 rexdata.uncommon.eyexsmooth2{1,t} = [Raweyex repmat(Raweyex(end), 1,(tsm-erl))];
                %                 rexdata.uncommon.eyeysmooth2{1,t} = [Raweyey repmat(Raweyex(end), 1,(tsm-erl))];
                
                %  speed
                rexdata.uncommon.eyespeed{1,t} = hypot(rexdata.uncommon.eyexsmooth{1,t}, rexdata.uncommon.eyeysmooth{1,t});
            end
            pause(0.0001)
        end
        
        % end
        assignin('base','rexdata', rexdata);
        pause(0.001)
        %end
        %end
        %disp({'eye pos data smoothed/transformed'});
        %end
        
        % correct event times
        % for t= rexdata.common.goodtrials2
        %  if rexdata.common.goodtrials2(t)  %trial start with the right rexdata.common.Code
        if isfield(rexdata.uncommon,'eyespeed') == 0
            for t= rexdata.common.goodtrials2 %trial num
                if isstruct(rexdata.common.RawRexData(t).Signals)
                    for e = 1:(rexdata.common.eventlen2(t)-rexdata.common.event_1001(t))+1
                        if find(rexdata.common.Code(e,t)==rexdata.uncommon.ECode)==1
                            
                            if rexdata.common.rew_n_others(1,t) == 2; rexdata.common.rew_n_others(3,t) = rexdata.common.rew_n_others(2,t)- rexdata.common.ECode_time(t);end; %corrected reward time
                            if rexdata.uncommon.j1_n_others(1,t) == 2; rexdata.uncommon.j1_n_others(3,t) = rexdata.uncommon.j1_n_others(2,t)- rexdata.common.ECode_time(t);end; %corrected j1 time
                            if isfield(rexdata.uncommon,'j1_n_others')
                                [jn1 jn2] =size(rexdata.uncommon.j1_n_others);
                                if t <= jn2
                                    if rexdata.uncommon.j1_n_others(1,t) == 2; rexdata.uncommon.j1_n_others(3,t) = rexdata.uncommon.j1_n_others(2,t)- rexdata.common.ECode_time(t);end; %corrected RF2 time
                                end
                            end
                            
                            if rexdata.uncommon.j2_n_others(1,t) == 2; rexdata.uncommon.j2_n_others(3,t) = rexdata.uncommon.j2_n_others(2,t)- rexdata.common.ECode_time(t);end; %corrected j1 time
                            if isfield(rexdata.uncommon,'j2_n_Off_others')
                                [jn1 jn2] =size(rexdata.uncommon.j2_n_Off_others);
                                if t <= jn2
                                    if rexdata.uncommon.j2_n_Off_others(1,t) == 2; rexdata.uncommon.j2_n_Off_others(3,t) = rexdata.uncommon.j2_n_Off_others(2,t)- rexdata.common.ECode_time(t);end; %corrected RF2 time
                                end
                            end
                            
                            if rexdata.uncommon.fp_n_others(1,t) == 2; rexdata.uncommon.fp_n_others(3,t) = rexdata.uncommon.fp_n_others(2,t)- rexdata.common.ECode_time(t);end; %corrected fp time
                            if rexdata.uncommon.rf_n_others(1,t) == 2; rexdata.uncommon.rf_n_others(3,t) = rexdata.uncommon.rf_n_others(2,t)- rexdata.common.ECode_time(t);end; %corrected rf time
                            if rexdata.uncommon.RF2_n_others(1,t) == 2; rexdata.uncommon.RF2_n_others(3,t) = rexdata.uncommon.RF2_n_others(2,t)- rexdata.common.ECode_time(t);end; %corrected RF2 time
                            %                             if rexdata.uncommon.sacc_n_others(1,t) == 2; %rexdata.uncommon.sacc_n_others(3,t) = rexdata.uncommon.sacc_n_others(2,t)- rexdata.common.ECode_time(t);end; %corrected sacc time
                            %                             end
                            pause(0.001)
                        end
                    end
                end
            end
        end
        %% transform eye pos to correct bias/cross talk
        %   end
        %  end
        afterFP = 500;
        rexdata.common.eyebin = 30;
        rexdata.common.eyebin2 = 15;
        saccade_window = 1000; %500; %bins back from reward to look for saccade start
        SaccadeTime = 300;% future bin size to look for end of saccade
        SaccadeTime2 = 100;
        %disp('Please wait while saccades are detected...')
        methodEye = 2; %"1% is using "inci" 2 uses intersection of the two diffs
        minJerkDist1 = 15;
        % minJerkDist1 = round(min(sameMemoryGoodWinForBaseline([rexdata.common.trialXYLocations(:,3) - rexdata.common.trialXYLocations(:,1)],...
        %               [rexdata.common.trialXYLocations(:,4) - rexdata.common.trialXYLocations(:,2)])));
        %  for t= rexdata.common.goodtrials2
        pause(0.001)
        % if firstRun == 1 || isfield(rexdata.uncommon,'eyespeed') == 0%if firstRun == 1 || isfield(rexdata.uncommon,'eyespeed') == 0
        
        
        d1tp = rexdata.common.goodtrials2;
        % figure
        for t1 =1:length(d1tp) %sort(cell2mat(rexdata.uncommon.sameMemory(1,:)),'ascend')% [165:176]%rexdata.common.goodtrials2%trial num
            t = d1tp(t1);
            if isstruct(rexdata.common.RawRexData(t).Signals) && mean(rexdata.uncommon.eyespeed{1,t})> 0 &&...
                    length(rexdata.uncommon.eyespeed{1,t})>1 && rexdata.uncommon.sacc_n_others(1,t) == 2
                % detect saccade and correct code drop times
                %clc,
                
                rewardG = rexdata.common.rew_n_others(3,t);
                pause(0.001)
                if rewardG == 0
                    rewardG = length(rexdata.uncommon.eyespeed{1,t});
                end
                if ismember(1005, unique(rexdata.common.Code))%start from Fp (1003) or GO (1005) and look for saccade start until reward
                    goSig = rexdata.uncommon.j1_n_others(2,t)+afterFP;%-rexdata.common.eyebin*2;
                    %  goSig = rexdata.uncommon.j1_n_others(2,t)-rexdata.common.eyebin*2;
                    eyeSp = rexdata.uncommon.eyespeed{1,t}(goSig:min(length(rexdata.uncommon.eyespeed{1,t}),goSig+SaccadeTime));
                    f1 = [0 0 diff(eyeSp)];% look in the time before reward
                    clear eyeSp
                else
                    f1 = [0 0 diff(rexdata.uncommon.eyespeed{1,t}(rewardG-saccade_window:rewardG))];% otherwise look in the time before reward
                end
                
                inci = zeros(1,length(f1)-rexdata.common.eyebin);
                for i = 1:length(f1)- rexdata.common.eyebin
                    if find(issorted(f1(i:i+rexdata.common.eyebin))) & all(sort(f1(i:i+rexdata.common.eyebin),'ascend') == f1(i:i+rexdata.common.eyebin))
                        inci(i)= 1;
                    end
                end
                if methodEye ==1
                    [movestx movestrtbin1] = find(inci==1,1,'first');
                else
                    f4 = diff(f1);
                    [movestx movestrtbin1] = (min(f1(rexdata.common.eyebin:end-1)-f4(rexdata.common.eyebin:end )));
                end
                clear f1
                if any([movestx movestrtbin1]) %
                    if ismember(1005, unique(rexdata.common.Code))
                        % rexdata.uncommon.sacc_n_others(3,t) = movestrtbin1 + goSig;
                        rexdata.uncommon.sacc_n_others(4,t) = (movestrtbin1 + goSig);%offline corrected saccade START time
                        % rexdata.uncommon.sacc_n_others(4,t) = (movestrtbin1 + goSig)-rexdata.common.eyebin;%offline corrected saccade START time
                    end
                end
                
                %                 plot(rexdata.uncommon.eyexsmooth{1,t} ,'b'), hold on, plot(rexdata.uncommon.eyeysmooth{1,t} ,'r');hold on
                %                 plot(rexdata.uncommon.eyespeed{1,t},'c');hold on
                %                 plot( rexdata.uncommon.sacc_n_others(2,t), min(rexdata.uncommon.eyexsmooth{1,t}),'or');hold on
                %                 plot( rexdata.uncommon.sacc_n_others(4,t), min(rexdata.uncommon.eyexsmooth{1,t}),'og');hold on
                %                 plot( rexdata.uncommon.fp_n_others(2,t), min(rexdata.uncommon.eyexsmooth{1,t}),'*k');hold on
                %                 waitforbuttonpress
                %                 clf
                
                clear goSig
                if any([movestx movestrtbin1]) %
                    if ismember(1005, unique(rexdata.common.Code))
                        if rexdata.uncommon.sacc_n_others(2,t)-10 > 0
                            str2 = rexdata.uncommon.sacc_n_others(2,t) + minJerkDist1;
                            end2 = min(str2 + SaccadeTime,length(rexdata.uncommon.eyespeed{1,t}));
                            f2 = [0 0 (diff(rexdata.uncommon.eyespeed{1,t}(str2:end2)))];
                            f3 = diff(f2);
                            f4= [0 diff(f3)];
                            f6 = smooth(f3(minJerkDist1:end ) -f2(minJerkDist1:end-1),1);
                            f7 = smooth(f3(minJerkDist1:end ) -f4(minJerkDist1:end),1);
                            f8= f7-f6;
                            [movestopx movestopbin11] = min(abs(f7)-abs(f8));
                            [movestopx movestopbin2] = min(abs(f8(movestopbin11:end)) - abs(f7(movestopbin11:end)));
                            movestopbin1 = (movestopbin11 + movestopbin2);
                            rexdata.uncommon.sacc_n_others(5,t) =  movestopbin1 + str2;% + rexdata.uncommon.sacc_n_others(4,t);  %offline corrected saccade END time
                            rexdata.uncommon.sacc_n_others(6,t) =  rexdata.uncommon.sacc_n_others(3,t) - rexdata.uncommon.sacc_n_others(2,t);  %saccade LENGTH
                        end
                    end
                end
                %   rexdata.uncommon.sacc_n_others(2,t) = rexdata.uncommon.sacc_n_others(3,t);
                pause(0.001)
            end
            pause(0.001)
            
            if  rexdata.common.alignHere == 6 && rexdata.common.saccadeStMove
                rexdata.common.ECode_time(t)  = rexdata.uncommon.sacc_n_others(2,t);
            end
            pause(0.001)
        end
        disp({'';'';' SACCADEs RE-detected.';'';''})
        
        
        clear f2 f3 f4 f6 f7 f8 str2 end2
        rexdata.uncommon.SaccadeLatency_mean = mean(rexdata.uncommon.sacc_n_others(3,rexdata.common.goodtrials2) -rexdata.uncommon.j1_n_others(2,rexdata.common.goodtrials2));
        disp({'';'';'Eye position signals are smoothed and SACCADEs (if any) detected.';...
            '';'';'Now in targets...'; '';''})
        pause(0.001)
        %% fp, target(rf, RF2) locations
        %clc
        clear targlocations
        
        for t = rexdata.common.goodtrials2
            if rexdata.uncommon.fp_n_others(1,t)==2 && ismember(11001, rexdata.common.Code(1:rexdata.common.eventlen2(t),t))
                if rexdata.common.saraFile
                    [fploc fpval] = find ((rexdata.common.Code(1: rexdata.common.eventlen2(t),t)) == 7111 ,1,'first');
                    rexdata.uncommon.fp_n_others(7:8,t) =([rexdata.common.Code(fploc+1:fploc+2,t)] -[6000; 6500]);
                else
                    [fploc fpval] = find ((rexdata.common.Code(1: rexdata.common.eventlen2(t),t)) == 11001 ,1,'first');
                    rexdata.uncommon.fp_n_others(7:8,t) =([rexdata.common.Code(fploc+1:fploc+2,t)] -[11000; 11000]);
                end
            end
            [fpR1 fpC]= size(rexdata.uncommon.fp_n_others);
            fpR=8-fpR1;
            if fpR > 0
                rexdata.uncommon.fp_n_others(fpR1+1:8,:) = zeros(fpR,fpC);
            end
            %             if numel(fploc)> 1
            %              rexdata.uncommon.fp_n_others(7:8,t) =[rexdata.common.Code(fploc(1),t)-6000; rexdata.common.Code(fploc(2),t)-6500];
            %             end
            %  [rf_loc rf_val] = find ((rexdata.common.Code(1: rexdata.common.eventlen2(t),t)) == 1007,1,'first');
            assignin('base','code',rexdata.common.Code);
            %assignin('base','rexdata',rexdata);pause(0.001),
            if rexdata.uncommon.rf_n_others(1,t) == 2 && ismember(1007, rexdata.common.Code(1: rexdata.common.eventlen2(t),t))
                [rf_loc, ~] = find ((rexdata.common.Code(1: rexdata.common.eventlen2(t),t)) == 1007,1,'first');
                if rexdata.common.saraFile
                    [rf_loc7000, ~] = find ((rexdata.common.Code(rf_loc: rexdata.common.eventlen2(t),t)) >= 7000,1,'first');
                    rexdata.uncommon.rf_n_others(7:8,t) = ([rexdata.common.Code(rf_loc7000+rf_loc:rf_loc7000+rf_loc+1,t)] -[6000; 6500]);
                    rexdata.uncommon.rf_n_others(9:11,t) = ([rexdata.common.Code(rf_loc7000+rf_loc+2:rf_loc7000+rf_loc+4,t)] -[5000;5300;5600]);%RGB
                    rexdata.uncommon.rf_n_others(12,t) = ([rexdata.common.Code(rf_loc+8,t)] -[10000]);%pattern size
                    rexdata.uncommon.rf_n_others(13,t) = ([rexdata.common.Code(rf_loc7000+rf_loc-1,t)] -[7000]);%shape
                else
                    rexdata.uncommon.rf_n_others(7:8,t) =([rexdata.common.Code(rf_loc+2:rf_loc+3,t)] -[6000; 6500]);
                    rexdata.uncommon.rf_n_others(9:11,t) =([rexdata.common.Code(rf_loc+4:rf_loc+6,t)] -[5000;5300;5600]);%RGB
                    rexdata.uncommon.rf_n_others(12,t) =([rexdata.common.Code(rf_loc+8,t)] -[10000]);%pattern size
                    rexdata.uncommon.rf_n_others(13,t) =([rexdata.common.Code(rf_loc+10,t)] -[7000]);%shape
                end
                
                
                %  rfrexdata.common.Codebin = find((rexdata.common.Code(rf_loc: rexdata.common.eventlen2(t),t)) == 7000);
                %   rexdata.uncommon.rf_n_others(7:8,t) = ([rexdata.common.Code(rfrexdata.common.Codebin+rf_loc:rfrexdata.common.Codebin+1+rf_loc,t)] -[6000; 6500]);
            end
            
            
            if rexdata.uncommon.j1_n_others(1,t)==2 && ismember(1007, rexdata.common.Code(1: rexdata.common.eventlen2(t),t))
                [j1_nloc, ~] = find ((rexdata.common.Code(1: rexdata.common.eventlen2(t),t)) == 1005,1,'first');
                if rexdata.common.saraFile
                    [j1_nloc7000, ~] = find ((rexdata.common.Code(j1_nloc: rexdata.common.eventlen2(t),t)) >= 7000,1,'first');
                    rexdata.uncommon.j1_n_others(7:8,t) = ([rexdata.common.Code(j1_nloc7000+j1_nloc:j1_nloc7000+j1_nloc+1,t)] -[6000; 6500]);
                    rexdata.uncommon.j1_n_others(9:11,t) = ([rexdata.common.Code(j1_nloc7000+j1_nloc+2:j1_nloc7000+j1_nloc+4,t)] -[5000;5300;5600]);%RGB
                    rexdata.uncommon.j1_n_others(12,t) = ([rexdata.common.Code(j1_nloc+8,t)] -[10000]);%pattern size
                    rexdata.uncommon.j1_n_others(13,t) = ([rexdata.common.Code(j1_nloc7000+j1_nloc-1,t)] -[7000]);%shape
                    
                else
                    rexdata.uncommon.j1_n_others(7:8,t) =([rexdata.common.Code(j1_nloc+2:j1_nloc+3,t)] -[6000; 6500]);
                    
                end
                %  rfrexdata.common.Codebin = find((rexdata.common.Code(j1_nloc: rexdata.common.eventlen2(t),t)) == 7000);
                %   rexdata.uncommon.rf_n_others(7:8,t) = ([rexdata.common.Code(rfrexdata.common.Codebin+rf_loc:rfrexdata.common.Codebin+1+rf_loc,t)] -[6000; 6500]);
            end
            
            if rexdata.uncommon.j2_n_others(1,t)==2 && ismember(1034, rexdata.common.Code(1: rexdata.common.eventlen2(t),t))
                [j2_nloc, ~] = find((rexdata.common.Code(1: rexdata.common.eventlen2(t),t)) == 1034,1,'first');
                rexdata.uncommon.j2_n_others(7:8,t) =([rexdata.common.Code(j2_nloc+2:j2_nloc+3,t)] +[-5300; 5500]);
                %  rfrexdata.common.Codebin = find((rexdata.common.Code(rf_loc: rexdata.common.eventlen2(t),t)) == 7000);
                %   rexdata.uncommon.rf_n_others(7:8,t) = ([rexdata.common.Code(rfrexdata.common.Codebin+rf_loc:rfrexdata.common.Codebin+1+rf_loc,t)] -[6000; 6500]);
            end
            
            if ismember(7000,rexdata.common.Code(:,t))
                [RF2_loc, ~] = find ((rexdata.common.Code(1: rexdata.common.eventlen2(t),t)) == 1047 ,1,'first');
                if ~isempty(RF2_loc)
                    if rexdata.common.saraFile
                        [RF2_loc7000, ~] = find ((rexdata.common.Code(RF2_loc: rexdata.common.eventlen2(t),t)) >= 7000,1,'first');
                        rexdata.uncommon.RF2_n_others(7:8,t) = ([rexdata.common.Code(RF2_loc7000+RF2_loc:RF2_loc7000+RF2_loc+1,t)] -[6000; 6500]);
                        rexdata.uncommon.RF2_n_others(9:11,t) = ([rexdata.common.Code(RF2_loc7000+RF2_loc+2:RF2_loc7000+RF2_loc+4,t)] -[5000;5300;5600]);%RGB
                        rexdata.uncommon.RF2_n_others(12,t) = ([rexdata.common.Code(RF2_loc+8,t)] -[10000]);%pattern size
                        rexdata.uncommon.RF2_n_others(13,t) = ([rexdata.common.Code(RF2_loc7000+RF2_loc-1,t)] -[7000]);%shape
                    else
                        if rexdata.uncommon.RF2_n_others(1,t) == 2 && ismember(1047, rexdata.common.Code(1: rexdata.common.eventlen2(t),t))
                            RF2rodebin = find((rexdata.common.Code(1: rexdata.common.eventlen2(t),t))==7000,1,'first');
                            %                         RF2bin = find((rexdata.common.Code(RF2rodebin+1: rexdata.common.eventlen2(t),t))==7000);
                            if ~isempty(RF2rodebin)
                                rexdata.uncommon.RF2_n_others(7:8,t) = ([rexdata.common.Code(RF2rodebin+1:RF2rodebin+2,t)] -[6000; 6500]);
                            end
                        end
                    end
                end
            end
        end
        disp({'';'';'target locations identified'; '';''})
        clear RF2rexdata.common.Codebin RF2_loc RF2rexdata.common.Codebin RF2_loc rf_loc rf_val fploc fpval RF2_loc RF2_val rfrexdata.common.Codebin e
        %% concatenate decison parameters:  arraynum RF FPloc GoodTr
        
        %       if isfield(rexdata.uncommon,'FPs')% && (sum(ismember(rexdata.common.arraynum,2002))>0) && (sum(ismember(rexdata.common.arraynum,2001)) > 0)...
        %                 && (max(rexdata.common.arraynum) == 2002) && any(rexdata.uncommon.MemoryTrials)
        gdRwTr = zeros(1,length(rexdata.common.RawRexData));
        gdRwTr(rexdata.common.goodtrials2)=2;
        %array rfon fpx fpy fpon(5) rwd(6) rfx rfy(7:8) j2loc(9:10) %(11:12)  11:rf2 on, 12 RF2 on time
        rexdata.uncommon.decisionTable = [];
        
        rexdata.uncommon.decisionTable = [rexdata.common.arraynum;rexdata.uncommon.rf_n_others(1,:)];%  1 & 2  array  RF
        if isfield(rexdata.uncommon,'fp_n_others')% 3:5 , 5 is reward
            [rsws, clls] = size(rexdata.uncommon.fp_n_others);
            if rsws == 8
                rexdata.uncommon.decisionTable = [rexdata.uncommon.decisionTable;rexdata.uncommon.fp_n_others(7:8,:);rexdata.common.rew_n_others(1,:)];
                % rexdata.uncommon.decisionTable=[rexdata.uncommon.decisionTable;rexdata.uncommon.rf_n_others(7:8,:)];
            else
                rexdata.uncommon.decisionTable= [rexdata.uncommon.decisionTable;zeros(2,length(gdRwTr));rexdata.common.rew_n_others(1,:)];
            end
        end
        for t=rexdata.common.goodtrials2  %6
            rexdata.uncommon.decisionTable(6,t) = sum(rexdata.uncommon.decisionTable(3:4,t)' == rexdata.uncommon.decisionTable(3:4,rexdata.common.goodtrials2(2))');
        end
        if isfield(rexdata.uncommon,'rf_n_others')%(7:8 rf location
            [rsws clls] = size(rexdata.uncommon.rf_n_others);
            if rsws==8
                rexdata.uncommon.decisionTable=[rexdata.uncommon.decisionTable;rexdata.uncommon.rf_n_others(7:8,:)];
            else
                rexdata.uncommon.decisionTable = [rexdata.uncommon.decisionTable;zeros(2,length(gdRwTr))];
            end
        end
        
        if isfield(rexdata.uncommon,'j1_n_others')%(9:10)
            [rsws clls] = size(rexdata.uncommon.j1_n_others);
            if rsws==8
                rexdata.uncommon.decisionTable=[rexdata.uncommon.decisionTable;rexdata.uncommon.j1_n_others(7:8,:)];
            else
                rexdata.uncommon.decisionTable(9:10,:) = [zeros(2,length(gdRwTr))];
            end
        end
        
        
        
        if isfield(rexdata.uncommon,'RF2_n_others')%(11:12 13 14)  11:rf2 on, 12 RF2 on time.   13 xloc      14 yloc
            
            [rwre clre] = size(rexdata.common.Code);
            rf2trials = [];
            j=0;
            for i=1:clre
                if ismember(1047,rexdata.common.Code(:,i))
                    j=j+1;
                    [rexdata.uncommon.RF2CL(i) rexdata.uncommon.RF2trs(i)] = find(rexdata.common.Code(:,i)==1047);
                    rf2trials = [rf2trials;i];
                end
            end
            rexdata.uncommon.rf2trials = rf2trials;
            [rsws clls] = size(rexdata.uncommon.RF2_n_others);
            if rsws >= 8
                rexdata.uncommon.decisionTable(11:12,:) = rexdata.uncommon.RF2_n_others(1:2,:);
                rexdata.uncommon.decisionTable(13:14,:) = rexdata.uncommon.RF2_n_others(7:8,:);
            else
                rexdata.uncommon.decisionTable(11:12,:) = [zeros(1,length(rexdata.common.rew_n_others(1,:)));rexdata.common.rew_n_others(1,:)];
                rexdata.uncommon.decisionTable(13:14,:) = [zeros(1,length(rexdata.common.rew_n_others(1,:)));rexdata.common.rew_n_others(1,:)];
            end
        end
        
        
        
        % end
        pause(0.001)
        %% block trials based on FP, RF, RF2, etc.
        %clc
        assignin('base','rexdata', rexdata);
        
        if all(size(rexdata.uncommon.fp_n_others)>([6 1]))
            rexdata.uncommon.FPs = [];rexdata.uncommon.sameFPs =[];
            rexdata.uncommon.FPs = unique(rexdata.uncommon.fp_n_others(7:8,rexdata.common.goodtrials2)','Rows');
            %             if all(size(rexdata.uncommon.rf_n_others)>([6 1]))
            %                 allFps = unique([rexdata.uncommon.fp_n_others(7:8,rexdata.common.goodtrials2)'...
            %                     rexdata.uncommon.rf_n_others(7:8,rexdata.common.goodtrials2)'],'Rows');
            %                 rexdata.uncommon.FPs = allFps(:,1:2);
            %             end
        end
        
        if all(size(rexdata.uncommon.rf_n_others)>([6 1]))
            rexdata.uncommon.RFs = []; rexdata.uncommon.sameRFs =[];
            rexdata.uncommon.RFs = unique(rexdata.uncommon.rf_n_others(7:8,rexdata.common.goodtrials2)','Rows');
        end
        if all(size(rexdata.uncommon.RF2_n_others)>([6 1]))
            rexdata.uncommon.RF2s =[]; rexdata.uncommon.sameRF2s =[];
            rexdata.uncommon.RF2s = unique(rexdata.uncommon.RF2_n_others(7:8,rexdata.common.goodtrials2)','Rows');
            [sr sr2] = size(rexdata.uncommon.RF2s);
            hh = ones(1,sr2);
            if sr >1
                for i = 1:sr2
                    if (rexdata.uncommon.RF2s(1,i) == 0 && rexdata.uncommon.RF2s(2,i) == 0)
                        hh(i) = 0;
                    end
                end
            else
                if (rexdata.uncommon.RF2s(1) == 0 && rexdata.uncommon.RF2s(2) == 0)
                    hh(i) = 0;
                end
            end
            [hh2 hh3] = find(hh == 1);
            %             if length(hh3) > 1
            %                 rexdata.uncommon.RF2s{1,i} = hh3';
            %             else
            rexdata.uncommon.RF2s = flipud(rexdata.uncommon.RF2s(:,hh3));
            %            end
            % end
            
            
            % rexdata.uncommon.RF2s = rexdata.uncommon.RF2s(:,sum(rexdata.uncommon.RF2s) ~= 0);
            [sr sr2] = size(rexdata.uncommon.RF2s);
            for i = 1:sr2%col
                hh = zeros(1,rexdata.common.goodtrials2(end));
                for t = rexdata.common.goodtrials2
                    % if sum(intersect(rexdata.uncommon.RF2_n_others(7:8,t),rexdata.uncommon.RF2s(:,i)) ~= 0) == 1
                    if  strcmp(mat2str(rexdata.uncommon.RF2_n_others(7:8,t)),mat2str(rexdata.uncommon.RF2s(:,i)))
                        hh(t) = 1;
                    end
                end
                [hh2 hh3] = find(hh>0);
                rexdata.uncommon.AllsameRF2s{1,i} = hh3';
            end
        end
        pause(0.001)
        
        %%  memory blocks  PRE-block
        disp('PRE-Blooocking memories')
        rexdata.common.blocktype = 1;
        
        if ~rexdata.common.saraFile
            %array rfon fpx fpy fpon(5) rwd(6) rfx rfy(7:8) j2loc(9:10) %(11:12)  11:rf2 on, 12 RF2 on time
            
            dt = rexdata.uncommon.decisionTable;
            
            decRow = dt(2,:);
            if ismember(2001, dt(1,:))
                bs =  min(min(find(dt(1,:)==2001,1,'first'),find(dt(2,:)==2,1,'first')),find(dt(2,:)==2 & dt(1,:)==2000,1,'first')) + 2;
            else
                bs =  min(find(dt(2,:)==2,1,'first'),find(dt(2,:)==2 & dt(1,:)==2000,1,'first'));
            end
            
            
            
            [fpl folr] = unique(dt(3:4,rexdata.common.goodtrials2)','rows');%fploc
            [rfl rflr] = unique(dt(7:8,rexdata.common.goodtrials2)','rows');%rfloc
            
            %             if isempty(bs) | (~isempty(bs) && bs > 50)
            %                 decRow = dt(11,:);
            %                 bs = find(decRow  == 2 ,1,'first');
            %             end
            
            if ~isempty(bs)
                
                %                 GoodBaselinTrials = rexdata.common.goodtrials2(rexdata.common.goodtrials2 < bs);
                %                 mixBlckStrt = find((dt(1,:) == 2001) & (dt(2,:) ==2) ,1,'first');
                %                 [fpl folr] = unique(dt(3:4,:)','rows');
                %                 mixBlckEnd= ((find((dt(1,mixBlckStrt:end) == 2001) ,1,'last'))+mixBlckStrt)-1;
                %                 firstArrayRFs = intersect(rexdata.common.goodtrials2, find(decRow==2 & dt(1,:)==2000));
                %                 %         disp('single or old general')
                %                 blckRFstrt = firstArrayRFs(1);
                %                 mixBlckStrt = find(decRow  == 2 ,1,'first');
                %                 lastRF2 = find(decRow == 2,1,'last');
                %                 nextRF2=[];
                %                 for i=1:length(decRow)-1
                %                     if ~isempty(find(decRow(i:end)==2,1,'first'))
                %                         nextRF2(i) = find(decRow(i:end)==2,1,'first');
                %                     end
                %                 end
                %
                
                %                 if (~ismember(2002,rexdata.common.arraynum))
                
                %                 if (ismember(2002,rexdata.common.arraynum)) && (max(rexdata.common.arraynum) <= 2002)
                %                          disp('.......^..... Double-step general task.......^..... ')
                %                       rexdata.common.blocktype = 4;
                
                
                %                     if (length(fpl(:,1)) > 2) %& (length(rfl(:,1)) > 2)
                if numel(find(rexdata.uncommon.j2_n_others(1,:)==2))>10 & ...
                        (ismember(2002,rexdata.common.arraynum)) && (max(rexdata.common.arraynum) <= 2002)
                    rexdata.common.blocktype = 4;
                else
                    %                         rexdata.common.blocktype = 3;
                    %                     end
                    %                     %                     mixBlckStrt = find((dt(1,:) == 2001) & (dt(2,:) ==0) ,1,'first');% bs(end)+1;%
                    %                     mixBlckEnd = ((find((dt(1,mixBlckStrt:end) == 2001) ,1,'last'))+mixBlckStrt)-1;
                    %                     firstArrayRFs = intersect(rexdata.common.goodtrials2,  find(dt(2,:)==2 & dt(1,:)==2000));
                    %                     blckRFstrt = firstArrayRFs(1);
                    %                     blckRFEnd =  firstArrayRFs(end);
                    %                     if (blckRFstrt  < mixBlckStrt)
                    %                         rexdata.common.blocktype = 3;
                    %                     else
                    %                         rexdata.common.blocktype = 4;
                    %                     end
                    
                    %                     firstArrayRFOns = firstArray(find(dt(2,firstArray)==2));
                    %                     blco2start = find(dt(1,:)==2001,1,'first');
                    %                     blco2ENdt = find(dt(1,:)==2001,1,'last');
                    %                     blco3start = find(dt(1,:)==2002,1,'first');
                    %                     blco3End = find(dt(1,:)==2002,1,'last');
                    %                     if ~isempty(blco2start) & ~isempty(blco2ENdt) & ~isempty(blco3start) & ~isempty(blco3End)
                    %                         if (blco2start < blco2ENdt) & (blco3start < blco3End)
                    %                     rexdata.common.blocktype = 4;
                    
                    %                         end
                    %                     else
                    %                         if (blckRFstrt < mixBlckStrt  ) & (blckRFEnd < mixBlckEnd)
                    %                             rexdata.common.blocktype = 2;
                    %                         end
                    %                         if (blckRFstrt > mixBlckStrt) & (blckRFEnd > mixBlckEnd)
                    %                             rexdata.common.blocktype = 3;
                    %                         end
                    %                 end
                    %                 else
                    GoodBaselinTrials = rexdata.common.goodtrials2(rexdata.common.goodtrials2 < bs);
                    mixBlckStrt =  find((dt(1,:) == 2001) & (dt(2,:) ==0) ,1,'first');%find((dt(1,:) == 2001) & (dt(2,:) ==0) ,1,'first');
                    mixBlckEnd= ((find((dt(1,mixBlckStrt:end) == 2001) ,1,'last'))+mixBlckStrt)-1;
                    firstArrayRFs = intersect(rexdata.common.goodtrials2,  find(dt(2,:)==2 & dt(1,:)==2000));
                    blckRFstrt = firstArrayRFs(1);
                    blckRFEnd =  firstArrayRFs(end);
                    if (blckRFstrt  < mixBlckStrt)
                        rexdata.common.blocktype = 2;
                    else
                        rexdata.common.blocktype = 3;
                    end
                    %                          firstArray = find(dt(3,:) == dt(3,rexdata.common.goodtrials2(2)) & dt(4,:) == dt(4,rexdata.common.goodtrials2(2)) & dt(5,:)==2);
                    %                     firstArrayRFs = intersect(rexdata.common.goodtrials2, GoodBaselinTrials(end-1)+(find(dt(2,GoodBaselinTrials(end):end)==2 & dt(1,GoodBaselinTrials(end):end)==2000)));
                    %                     firstArrayRFs = intersect(rexdata.common.goodtrials2, GoodBaselinTrials(end-1)+(find(dt(2,GoodBaselinTrials(end):end)==2 & dt(1,GoodBaselinTrials(end):end)==2000)));
                    
                    
                    %                     if blckRFstrt < mixBlckStrt
                    %                         godf = firstArrayRFs(find(firstArrayRFs < mixBlckStrt));
                    %                         blckRFEnd =  godf(end);
                    %                     else
                    %                         blckRFEnd = (blckRFstrt-1) +  find((dt(1,blckRFstrt:end) == 2000) & (dt(2,blckRFstrt:end) ==2) & dt(3,blckRFstrt:end) == dt(3,rexdata.common.goodtrials2(2)) & dt(4,blckRFstrt:end) == dt(4,rexdata.common.goodtrials2(2)),1,'last');
                    %                     end
                    
                end
            end
        end
        
        
        %         if ismember('S',FileN),rexdata.common.blocktype = 2;end
        
        dt = rexdata.uncommon.decisionTable;
        %         if rexdata.common.saraFile
        %             rexdata.common.blocktype = 1;
        %             figure(4545454),clf
        %             subplot(2,1,1),cla
        %             decRow = dt(11,:);
        %             area(decRow)
        %             title(FileN,'fontsize',20)
        %         end
        % rexdata.common.blocktype = 2;
        %% memory task blocks
        
        if  (isfield(rexdata.uncommon,'RFs') | isfield(rexdata.uncommon,'RF2s')) & (rexdata.common.blocktype>1 | rexdata.common.saraFile)
            %&& (max(rexdata.common.arraynum) == 2001)
            disp('Blooocking mems')
            %array rfon fpx fpy fpon(5) rwd(6) rfx rfy(7:8) j2loc(9:10)
            
            
            
            if rexdata.common.saraFile
                disp('sara file')
                dt = rexdata.uncommon.decisionTable;
                decRow = dt(11,:);
                baseEnd= find(decRow  == 2 ,1,'first');
                
                if isempty(baseEnd) %| (~isempty(baseEnd) && baseEnd > 10)
                    decRow = dt(2,:);
                    baseEnd =  find(dt(1,:)==2001,1,'first');
                end
                if ~isempty(baseEnd)
                    if (baseEnd > 8)
                        
                        nextRF2=[];
                        for i=baseEnd+1:length(decRow)-1
                            if ~isempty(find(decRow(i:end)==2,1,'first'))
                                nextRF2(i) = find(decRow(i:end)==2,1,'first');
                            end
                        end
                        lastRF2shown = find(decRow==2,1,'last');
                        
                        if (lastRF2shown +20) < numel(decRow)
                            mixBlckEnd =  lastRF2shown;
                        else
                            [maxgap mixBlckEnd] = max(nextRF2);
                        end
                        firstEnd = find(diff (smooth(decRow(1:mixBlckEnd),5)) < 0,1,'first');
                        if firstEnd-baseEnd(end) < 15
                            firstEnd = round(baseEnd+ (mixBlckEnd/2));
                            %find(diff (smooth(decRow(1:mixBlckEnd),30)) < 0,1,'first');
                        end
                        terminalRF2s = intersect(rexdata.common.goodtrials2,(mixBlckEnd-1)+find(decRow(mixBlckEnd+2:end)==2));
                        
                        %
                        if ~isempty(terminalRF2s)
                            base2 = rexdata.common.goodtrials2(rexdata.common.goodtrials2>mixBlckEnd & rexdata.common.goodtrials2<terminalRF2s(1));
                        else
                            base2 = rexdata.common.goodtrials2(rexdata.common.goodtrials2>mixBlckEnd);
                        end
                        
                        if isempty(terminalRF2s) || (~isempty(terminalRF2s) && length(terminalRF2s) < 10)%15 gives 40 simple and 16 general
                            blckt = 2;
                            rexdata.common.blocktype = 2;
                        else
                            blckt = 3;
                            rexdata.common.blocktype = 3;
                        end
                        %                                     blckt = 3;
                        %                             rexdata.common.blocktype = 3;
                        %
                        allAttrib = evalin('base','allAttrib');
                        
                        [nrs cnls] = size(allAttrib);
                        if cnls == 64 & nrs > 0
                            ttl = {'','SIMPLE','GENERAL'};
                            %                         figure(4545454)%,clf
                            %                         subplot(2,1,2),cla
                            %                         area(decRow),
                            %                         title({'';'';char(ttl(blckt))})
                            %
                            %                             smplsz = length(find(allAttrib(:,30)==2));
                            %                             gnrllsz = length(find(allAttrib(:,30)==3));
                            %
                            %                             title({'';'';[char(ttl(blckt)) '      ( File: ' FileN ' )       ' ];'';'';[ '    '  num2str(smplsz) '   SIMPLE and ...'];...
                            %                                 '';'';[ '               '  num2str(gnrllsz) '  GENERAL units picked so far'];'';''},'fontsize',15),
                            %
                        end
                        
                        GoodBaselinTrials = rexdata.common.goodtrials2(rexdata.common.goodtrials2 < baseEnd);
                        ttl = {'','SIMPLE','GENERAL'};
                        
                        
                        if blckt == 2%
                            disp('old Sara simple experiment')
                            VIStrials = intersect(rexdata.common.goodtrials2,(baseEnd-1)+find(decRow(baseEnd:firstEnd)==2));
                            
                            mixVisOns = find(decRow(firstEnd:mixBlckEnd)==2);
                            mixVisOns = intersect((firstEnd-1) + mixVisOns,rexdata.common.goodtrials2);
                            mixVisOffs = find(decRow(firstEnd:mixBlckEnd) == 0);
                            mixVisOffs = intersect((firstEnd-1) + mixVisOffs,rexdata.common.goodtrials2);
                            anotherRf = (find(decRow(mixBlckEnd+5:end)==2,1,'first'));
                            
                        else
                            disp('old Sara General experiment')
                            
                            VIStrials = intersect(rexdata.common.goodtrials2,(baseEnd-1)+find(decRow(baseEnd:firstEnd)==2));
                            %                                         VIStrials = intersect(rexdata.common.goodtrials2,terminalRF2s);
                            %    VIStrials = terminalRF2s;
                            
                            %                                 VIStrials = intersect(rexdata.common.goodtrials2,(baseEnd-1)+find(decRow(baseEnd:firstEnd)==2));
                            
                            %
                            %                            VIStrials = find(decRow((firstEnd+1):mixBlckEnd)==2);
                            %                            VIStrials = intersect((firstEnd+1) + VIStrials,rexdata.common.goodtrials2);
                            %                                VIStrials = VIStrials(1:10);
                            
                            mixVisOns = find(decRow(firstEnd:mixBlckEnd)==2);
                            mixVisOns = intersect((firstEnd-1) + mixVisOns,rexdata.common.goodtrials2);
                            % VIStrials = mixVisOns;
                            
                            mixVisOffs = find(decRow(firstEnd:mixBlckEnd) == 0);
                            mixVisOffs = intersect((firstEnd-1) + mixVisOffs,rexdata.common.goodtrials2);
                            anotherRf = (find(decRow(mixBlckEnd+5:end)==2,1,'first'));
                            
                            %                             if ~isempty(terminalRF2s)
                            %                                 base2 = rexdata.common.goodtrials2(rexdata.common.goodtrials2>mixBlckEnd & rexdata.common.goodtrials2<terminalRF2s(1));
                            %                             else
                            %                                 base2 = rexdata.common.goodtrials2(rexdata.common.goodtrials2>mixBlckEnd);
                            %                             end
                            
                        end
                        pause(0.001)
                        if blckt == 3
                            rexdata.uncommon.sameMemory{1,1} = GoodBaselinTrials;
                            rexdata.uncommon.sameMemory{1,2} = mixVisOns;%50 on
                            rexdata.uncommon.sameMemory{1,3} = mixVisOffs;%50 off
                            rexdata.uncommon.sameMemory{1,4} = base2;%base2
                            rexdata.uncommon.sameMemory{1,5} = VIStrials;%100 on
                        else
                            rexdata.uncommon.sameMemory{1,1} = GoodBaselinTrials;
                            rexdata.uncommon.sameMemory{1,2} = VIStrials;%100 on
                            rexdata.uncommon.sameMemory{1,3} = mixVisOns;%50 on
                            rexdata.uncommon.sameMemory{1,4} = mixVisOffs;%50 off
                            rexdata.uncommon.sameMemory{1,5} = base2;%
                        end
                        pause(0.01)
                        if rexdata.common.CatenateSaraFile & rexdata.common.saraFile
                            memdata = evalin('base','memdata');
                            [filL wd] = size(memdata);
                            memdata(wd+1).name = FileN;
                            memdata(wd+1).norf1 = GoodBaselinTrials;
                            memdata(wd+1).rf1 = VIStrials;
                            memdata(wd+1).norfmix =  mixVisOffs;
                            memdata(wd+1).rfon_mix = mixVisOns;
                            memdata(wd+1).trls = rexdata.common.RawRexData;
                            memdata(wd+1).decision = rexdata.uncommon.decisionTable;
                            memdata(wd+1).blocktype = rexdata.common.blocktype;
                            for t = 1:length(memdata(wd+1).trls)
                                memdata(wd+1).trls(t).sactime = rexdata.uncommon.sacc_n_others(2,t);
                                %                         rexdata.common.ECode_time(t)
                                %      memdata(wd+1).trls(t).spikesdf =
                            end
                            memTrlsWinLen = 100;
                            memTrlsWinLenBefoSacc = 150;
                            memMean = [];
                            memMean_baseline = [];
                            memMean_baseline_beforeSacc = [];
                            pause(0.01), assignin('base','memdata', memdata);
                        end
                    end
                end
            end
            
            
            firstArrayRFs =  find((dt(1,:) == 2000 & dt(2,:) == 2) );
            if rexdata.common.blocktype == 4%rexdata.common.newMemoryfile |
                decRow = dt(2,:);
                disp('GENERAL DOUBLE file')
                if ismember(2001, dt(1,:))
                    baseEnd =  min(min(find(dt(1,:)==2001,1,'first'),find(dt(2,:)==2,1,'first')),find(dt(2,:)==2 & dt(1,:)==2000,1,'first'))+2;
                else
                    baseEnd =  min(find(dt(2,:)==2,1,'first'),find(dt(2,:)==2 & dt(1,:)==2000,1,'first'));
                end
                
                if ~isempty(baseEnd)
                    if (baseEnd > 8)
                        GoodBaselinTrials = rexdata.common.goodtrials2(rexdata.common.goodtrials2 < baseEnd);
                        mixBlckStrt = find((dt(1,:) == 2001) & (dt(2,:) ==0) ,1,'first')+2;
                        nextRF2=[];
                        for i=baseEnd+1:length(decRow)-1
                            if ~isempty(find(decRow(i:end)==2,1,'first'))
                                nextRF2(i) = find(decRow(i:end)==2,1,'first');
                            end
                        end
                        [maxgap, mixBlckEnd] = max(nextRF2);
                        %                         lastRF2shown = find(decRow==2,1,'last');
                        %
                        %                         if (lastRF2shown +20) < numel(decRow)
                        %                             mixBlckEnd =  lastRF2shown;
                        %                         else
                        %                             [maxgap mixBlckEnd] = max(nextRF2);
                        %                         end
                        [hhg ffl] = unique(dt(3:4,rexdata.common.goodtrials2)','rows');
                        lastNesac =  find(dt(1,:)==2002,1,'last');
                        [lsn nextRFon] = find(dt(2,lastNesac+1:end)==2,1,'first');
                        VIStrials = (mixBlckEnd-1)+ find(dt(2,mixBlckEnd:end)==2 & dt(1,mixBlckEnd:end)==2000);
                        mixVisOns = find(decRow(mixBlckStrt:mixBlckEnd)==2);
                        mixVisOns = intersect((mixBlckStrt-1) + mixVisOns,rexdata.common.goodtrials2);
                        mixVisOffs = find(decRow(mixBlckStrt:mixBlckEnd) == 0);
                        mixVisOffs = intersect((mixBlckStrt-1) + mixVisOffs,rexdata.common.goodtrials2);
                        base2 = rexdata.common.goodtrials2(rexdata.common.goodtrials2>mixBlckEnd & rexdata.common.goodtrials2<VIStrials(1));
                        
                        block_3_RF = intersect(rexdata.common.goodtrials2, (mixBlckEnd-1)+find(dt(1,mixBlckEnd:VIStrials(1))==2000));
                        block_3_new_sacc = intersect(rexdata.common.goodtrials2, (mixBlckEnd-1)+find(dt(1,mixBlckEnd:VIStrials(1))==2002));
                        block_3_Mem = intersect(rexdata.common.goodtrials2, (mixBlckEnd-1)+find(dt(1,mixBlckEnd:VIStrials(1))==2001));
                        
                        
                        
                        if isempty(block_3_RF)
                            block_3_RF = block_3_Mem;
                        end
                        
                        pause(0.001)
                        if ~isempty(VIStrials) == 0
                            blocks = [1 GoodBaselinTrials(end)-1  block_3_RF(1) block_3_RF(end) VIStrials(end)];
                        else
                            blocks = [1 GoodBaselinTrials(end)-1  block_3_RF(1) block_3_RF(end) VIStrials(end)];
                        end
                        
                        
                        rexdata.common.memoryBlocks = blocks;
                        
                        rexdata.common.RFblocks = [{GoodBaselinTrials'} {mixVisOns'} {mixVisOffs'}  {block_3_RF'} {block_3_Mem'} {block_3_new_sacc'} {VIStrials'}];
                        
                        
                        %block 1, 0%
                        
                        rexdata.uncommon.sameMemory{1,1} = GoodBaselinTrials;
                        
                        %block 2, 50 on%
                        
                        rexdata.uncommon.sameMemory{1,2} = mixVisOns;
                        
                        %block 2, 50 off%
                        
                        rexdata.uncommon.sameMemory{1,3} = mixVisOffs;
                        
                        %block_3_RF, 0, array 2000, the one that had RF%
                        
                        rexdata.uncommon.sameMemory{1,4} = block_3_RF;%(block_3_RF>block2_50_offs(end));
                        
                        %block_3_Mem, array 2001, the one that had no RF but memory%
                        
                        rexdata.uncommon.sameMemory{1,5} = block_3_Mem;%(block_3_Mem>block2_50_offs(end));
                        
                        %block_3_new_sacc, array 2002, entirely new saccade
                        
                        rexdata.uncommon.sameMemory{1,6} = block_3_new_sacc;
                        
                        %block 4, 100 VISUAL, saccade 1
                        
                        rexdata.uncommon.sameMemory{1,7} = VIStrials;
                    end
                end
            elseif (rexdata.common.blocktype == 2 ||  rexdata.common.blocktype == 3) &  ~rexdata.common.saraFile
                dt = rexdata.uncommon.decisionTable;
                decRow = dt(2,:);
                baseEnd = find(decRow  == 2 ,1,'first');
                if ~isempty(baseEnd)
                    if (baseEnd > 8)
                        
                        dmn = (diff(diff(diff(diff(smooth(dt,10))))));
                        
                        mnd =min(dmn);
                        
                        [mxbb gl] = find(dmn==mnd,1,'first');
                        
                        GoodBaselinTrials = rexdata.common.goodtrials2(rexdata.common.goodtrials2 < baseEnd);
                        if ~isempty(find((dt(1,:) == 2001)))
                            mixBlckStrt = find((dt(1,:) == 2001) & (dt(2,:) ==0) ,1,'first');
                        else
                            mixBlckStrt = mxbb-10;
                        end
                        mixBlckStrt =mixBlckStrt+1;
                        firstArrayRFs = intersect(rexdata.common.goodtrials2,  find(dt(2,:)==2 & dt(1,:)==2000));
                        blckRFstrt = firstArrayRFs(1);
                        blckRFEnd =  firstArrayRFs(end);
                        
                        lastRF2shown = find(decRow==2,1,'last');
                        %                         mixBlckEnd = ((find((dt(1,mixBlckStrt:end) == 2001) ,1,'last'))+mixBlckStrt)-1;
                        
                        
                        for i=baseEnd+1:length(decRow)-1
                            if ~isempty(find(decRow(i:end)==2,1,'first'))
                                nextRF2(i) = find(decRow(i:end)==2,1,'first');
                            end
                        end
                        [maxgap mixBlckEnd] = max(nextRF2);
                        %         if mixBlckEnd < mixBlckStrt
                        
                        lastRF2shown = find(decRow==2,1,'last');
                        
                        if (lastRF2shown +7) < numel(decRow)
                            mixBlckEnd =  lastRF2shown;
                        else
                            [maxgap mixBlckEnd] = max(nextRF2);
                        end
                        if mixBlckStrt < GoodBaselinTrials(end)+5
                            blckRFstrt =  find(dt(1,:) == 2001,1,'last');
                            blckRFEnd = mixBlckEnd;
                            mixBlckEnd = blckRFstrt-1;
                            %          rexdata.common.blocktype = 3;
                        end
                        
                        
                        mixVisOns = find(decRow(mixBlckStrt:mixBlckEnd)==2);
                        mixVisOns = intersect((mixBlckStrt-1) + mixVisOns,rexdata.common.goodtrials2);
                        mixVisOffs = find(decRow(mixBlckStrt:mixBlckEnd) == 0);
                        mixVisOffs = intersect((mixBlckStrt-1) + mixVisOffs,rexdata.common.goodtrials2);
                        firstArrayRFs = find(dt(3,:) == dt(3,rexdata.common.goodtrials2(2)) & dt(4,:) == dt(4,rexdata.common.goodtrials2(2)) & dt(5,:)==2 & decRow==2 & dt(1,:)==2000);
                        
                        if (rexdata.common.blocktype == 2)
                            VIStrials = firstArrayRFs(find(firstArrayRFs <  mixBlckStrt));
                            base2 = rexdata.common.goodtrials2(rexdata.common.goodtrials2>mixBlckEnd);
                            if rexdata.common.flipblocks
                                rexdata.uncommon.sameMemory{1,1} = GoodBaselinTrials;
                                rexdata.uncommon.sameMemory{1,2} = mixVisOns;%50 on
                                rexdata.uncommon.sameMemory{1,3} = VIStrials;%100 on
                                rexdata.uncommon.sameMemory{1,4} = base2;%
                                rexdata.uncommon.sameMemory{1,5} =  mixVisOffs;%50 off
                            else
                                rexdata.uncommon.sameMemory{1,1} = GoodBaselinTrials;
                                rexdata.uncommon.sameMemory{1,2} = VIStrials;%100 on
                                rexdata.uncommon.sameMemory{1,3} = mixVisOns;%50 on
                                rexdata.uncommon.sameMemory{1,4} = mixVisOffs;%50 off
                                rexdata.uncommon.sameMemory{1,5} = base2;%
                            end
                        elseif (rexdata.common.blocktype == 3)
                            
                            VIStrials = firstArrayRFs;% firstArrayRFs(find(firstArrayRFs >  mixBlckEnd));
                            base2 = rexdata.common.goodtrials2(rexdata.common.goodtrials2> blckRFEnd );
                            rexdata.uncommon.sameMemory{1,1} = GoodBaselinTrials;
                            rexdata.uncommon.sameMemory{1,2} = mixVisOns;%50 on
                            rexdata.uncommon.sameMemory{1,3} = mixVisOffs;%50 off
                            rexdata.uncommon.sameMemory{1,4} = base2;%base2
                            rexdata.uncommon.sameMemory{1,5} = VIStrials;%100 on
                        end
                    end
                end
                %             else %  rexdata.common.blocktype == 4
                %                 dt = rexdata.uncommon.decisionTable;
                %                 disp('recent double step memory being blocked')
                %                 firstArray = find(dt(3,:) == dt(3,rexdata.common.goodtrials2(2)) & dt(4,:) == dt(4,rexdata.common.goodtrials2(2)) & dt(5,:)==2);
                %                 firstArrayRFOns = firstArray(find(dt(2,firstArray)==2));
                %                 block2_50_on = firstArrayRFOns(find(dt(1,firstArrayRFOns)==2001));
                %                 if isempty(block2_50_on)
                %                     disp('RF did not come on in the mixed block, so no memeroy trials blocked')
                %                 else
                %                     blco2s= [block2_50_on(1):block2_50_on(end)];
                %                     block2_50_offs = blco2s(find(dt(1,blco2s)==2000 & dt(5,blco2s)==2 & dt(2,blco2s)==0));
                %                     block4 = firstArrayRFOns(find(dt(1,firstArrayRFOns)==2000));
                %                     blck4st1 = find((dt(1,:)==2000) & dt(5,:)==2 & dt(6,:)==2 & decRow==2);
                %                     [bbn blck4st11] = find(dt(1,:)==2000 & dt(6,:)==2);
                %                     firstArrayRFOFFs = firstArray(find(dt(2,firstArray)==0));
                %                     block1 =firstArrayRFOFFs(find(dt(1,firstArrayRFOFFs)==2000));
                %                     block1 =block1(find(block1 <block2_50_offs(1)));
                %
                %                     block_3_RF = firstArrayRFOFFs(find(dt(1,firstArrayRFOFFs)==2001));
                %
                %                     block_3_RF = block_3_RF(block_3_RF>(block1(end)*2));
                %
                %                     blco3s = [block_3_RF(1):block_3_RF(end)];
                %                     block4 = (block4(block4  > blco3s(end)));
                %
                %                     % endBlc2 = find(decRow ==0 & dt(6,:) == 1 & dt(5,:)==2 & dt(1,:)==2000);
                %                     endBlc2 = find(decRow ==0 & dt(5,:)==2 & dt(1,:)==2000);
                %                     endBlc2 = endBlc2(find(diff(endBlc2)<10));
                %                     endBlc2 =  endBlc2(end);
                %
                %                     block2_50_on= block2_50_on(block2_50_on<endBlc2);
                %                     block2_50_offs = block2_50_offs(block2_50_offs<endBlc2);
                %
                %                     block_3_Mem = blco3s(find(dt(1,blco3s)==2002 & dt(5,blco3s)== 2 & dt(2,blco3s)==0));
                %                     block_3_new_sacc = blco3s(find(dt(1,blco3s)==2000 & dt(5,blco3s)== 2 & dt(2,blco3s)==0));
                %
                %                     pause(0.001)
                %                     if isempty(block4) == 0
                %                         blocks = [1 block1(end)  block_3_RF(1) block_3_RF(end) block4(end)];
                %                     else
                %                         blocks = [1 block1(end)  block_3_RF(1) block_3_RF(end) block4(end)];
                %                     end
                %
                %                     rexdata.common.memoryBlocks = blocks;
                %
                %                     rexdata.common.RFblocks = [{block1'} {block2_50_on'} {block2_50_offs'}  {block_3_RF'} {block_3_Mem'} {block_3_new_sacc'} {block4'}];
                %
                %                     %block 1, 0%
                %
                %                     rexdata.uncommon.sameMemory{1,1} = block1;
                %
                %                     %block 2, 50 on%
                %
                %                     rexdata.uncommon.sameMemory{1,2} = block2_50_on;
                %
                %                     %block 2, 50 off%
                %
                %                     rexdata.uncommon.sameMemory{1,3} = block2_50_offs;
                %
                %                     %block_3_RF, 0, array 2000, the one that had RF%
                %
                %                     rexdata.uncommon.sameMemory{1,4} = block_3_RF;
                %
                %                     %block_3_Mem, array 2001, the one that had no RF but memory%
                %
                %                     rexdata.uncommon.sameMemory{1,5} = block_3_Mem;
                %
                %                     %block_3_new_sacc, array 2002, entirely new saccade
                %
                %                     rexdata.uncommon.sameMemory{1,6} = block_3_new_sacc;
                %
                %                     %block 4, 100 VISUAL, saccade 1
                %
                %                     rexdata.uncommon.sameMemory{1,7} = block4;
                %                     % rexdata.uncommon.MemoryTrials = 1;
                %                 end
            end
            
            if isfield(rexdata.uncommon,'sameMemory')
                [mm mmtr]= (cellfun(@size,rexdata.uncommon.sameMemory(1,:),'UniformOutput',0));
                [m1m mm1tr]= find(cellfun(@length,rexdata.uncommon.sameMemory(1,:)));
                lengthofblocks =length(mm1tr);
                if lengthofblocks < 2
                    % rexdata.uncommon.MemoryTrials = 0;
                    disp({'';'';'NO memory trials found'});
                else
                    rexdata.uncommon.MemoryTrials = 1;
                    disp({'';'';'memory trials were found and BLOCKED';'';''});
                end
            else
                disp({'';'';'NO memory trials found'});
            end
        end
        
        
        %%        make color decisions
        if rexdata.common.blocktype == 2
            %{'k',      'g',      'r',        'm',       'b',      'm',     'c',         'y', 'c', 'w', 'c', 'y', 'w'};
            
            rexdata.common.figColors2 = [175 175 175;  0 200 0;  200 0 0 ;  155 0 155;  0 0 155; 100 0 0;  100 0 100; 0 100 100;    0 0 155;]/255;%{'k', 'r', 'm','r','m','c', 'g', 'y', 'c', 'w', 'c', 'y', 'w'};%PSTH main trace
            rexdata.common.figColors =  [100 100 100;   0 75 0;   150 0 0 ;  100 0 100;  0 0 50;   50 0 0;   50  0 50;  0 50  50;  0 100 100; 100 100 0 ]/255;%{'k', 'r', 'm','r','m','c', 'g', 'y', 'c', 'w', 'c', 'y', 'w'};;% SEM area lighter
            rexdata.common.blockMarkerFill = {'k',       'g',      'r',         'm',      'b',     'c',     'g', 'y', 'c', 'w', 'c', 'y', 'w'};%s\
            
            rexdata.common.figColors1 = [0.5 0.5 0.5;  0 1  0;     1 0 0;      1 0 1;       0 0 1; 0 0.5 0.5; 0.5 0.5 0; 0.5 0 0.5 ];%{'r','b','m','c','k'};%spike traces
            rexdata.common.figColors2 = [100 100 100 ; 0 255 0;    200 0 0;     255 50 255;   100 100 255;]/255;%{'r','b','m','c','k'};%PSTH main trace
            rexdata.common.figColors =  [100 100 100;  100 255 100; 200 0 0; 255 0 255; 100 100 255; 0 100 100; 100 100 0]/255;%{'r','b','m','c','k'};% SEM area lighter
            
            rexdata.common.blockColors =  [0 0 0;      0 1 0;    1 0 0;    1 0 1;     0 0 1;   0 1 1;     0 1 0;1 1 0;0 1 1;1 1 1;0.5 0.7 0.2; 0.2 1 0.4];
            rexdata.common.blockColors1 = [0 0 0;     0 255 0 ;  255 0 0  ;255 0 255;0 0 255;  0 255 255;   0  255 0;]/255;
            rexdata.common.figColorsMemory ={'-k',    '-g',    '-r',          '-m',       '-b',  '-c',  '-g','-.b','-y','-c','-w','-.m'};%shaded error bar color
            rexdata.common.blockMarkerEdge = {'k',       'g',      'r',         'm',      'b',     'c',     'g', 'y', 'c', 'w', 'c', 'y', 'w'};%s\
            rexdata.common.blockLineStyle =  {'-', '-', '-','-', '-', '-', '-', '-', '-.','-.'};%s\
            
            rexdata.common.blockColors3 =    {'-k','-g','-r','-m','-b','-c','-g','-.b','-y','-c','-w','-.m'};%shaded error bar color
        elseif rexdata.common.blocktype == 3
            %                             {'k',        'r',       'm',       'b',      'g',         'm',     'c',            'y', 'c', 'w', 'c', 'y', 'w'};
            
            rexdata.common.figColors2 = [175 175 175;  200 0 0 ;  155 0 155;   0 0 155; 0 100 0 ;  100 0 100; 0 100 100;  0 200 0;    0 0 155;]/255;%{'k', 'r', 'm','r','m','c', 'g', 'y', 'c', 'w', 'c', 'y', 'w'};%PSTH main trace
            rexdata.common.figColors =  [100 100 100;   150 0 0 ;  100 0 100;  0 0 50;    0 50 0;  50  0 50;  0 50  50;   0 75 0; 0 100 100; 100 100 0]/255;%{'k', 'r', 'm','r','m','c', 'g', 'y', 'c', 'w', 'c', 'y', 'w'};;% SEM area lighter
            rexdata.common.blockMarkerFill = {'k',       'r',      'm',          'b',     'g',        'c',     'g', 'y', 'c', 'w', 'c', 'y', 'w'};%s\
            rexdata.common.figColors1 =      [0 0 0;   1 0 0;    1 0 1;       0 0 1;       0 1 0; 0 0.5 0.5; 0.5 0.5 0; 0.5 0 0.5 ];%{'r','b','m','c','k'};%spike traces
            rexdata.common.figColors2 =      [0 0 0 ; 255 0 0 ; 255 0 255;    0 0 255;    0 255 0 ; 75 255 75;   153 255 255;]/255;%{'r','b','m','c','k'};%PSTH main trace
            rexdata.common.figColors =  [100 100 100; 155 0 0; 100 0 100;     0 0 155;    0 155 0; 0 155 155; 155 155 0]/255;%{'r','b','m','c','k'};% SEM area lighter
            
            rexdata.common.blockColors =  [0 0 0;      1 0 0;     1 0 1 ;    0 0 1;  0 1 0;      0 1 1;     0 1 0;1 1 0;0 1 1;1 1 1;0.5 0.7 0.2; 0.2 1 0.4];
            rexdata.common.blockColors1 = [0 0 0;     255 0 0 ;  255 0 255; 0 0 255;  0 255 0;   0 255 255;   0  255 0;]/255;
            rexdata.common.figColorsMemory ={'-k',     '-r',     '-m',         '-b',   '-g',     '-c',  '-g','-.b','-y','-c','-w','-.m'};%shaded error bar color
            rexdata.common.blockMarkerEdge = {'k',       'r',      'm',          'b',     'g',     'c',     'g', 'y', 'c', 'w', 'c', 'y', 'w'};%s\
            rexdata.common.blockLineStyle =  {'-', '-', '-','-', '-', '-', '-', '-', '-.','-.'};%s\
            rexdata.common.blockColors3 =    {'-k','-r','-m','-b','-g','-c','-g','-.b','-y','-c','-w','-.m'};%shaded error bar color
        else
            %                              {'k',        'r',       'm',       'r',        'm',          'c',      'g',            'y', 'c', 'w', 'c', 'y', 'w'};
            % {'k',        'r',       'm',       'b',      'g',         'm',     'c',            'y', 'c', 'w', 'c', 'y', 'w'};
            rexdata.common.figColors2 = [175 175 175;   200 0 0 ;  155 0 155;   155 0 0 ; 100 0 100 ;  0 100 100; 255 0 0;  0 200 0;    0 0 155;]/255;%{'k', 'r', 'm','r','m','c', 'g', 'y', 'c', 'w', 'c', 'y', 'w'};%PSTH main trace
            rexdata.common.figColors =  [100 100 100;   150 0 0 ;  100 0 100;   50 0 0;   50 0 50;  0  50 50;     50 0 0;   0 75 0; 0 100 100; 100 100 0]/255;%{'k', 'r', 'm','r','m','c', 'g', 'y', 'c', 'w', 'c', 'y', 'w'};;% SEM area lighter
            rexdata.common.blockMarkerFill = {'k',       'r',      'm',        'r',      'm',         'c',       'g', 'y', 'c', 'w', 'c', 'y', 'w'};%s\
            rexdata.common.figColors1 =      [0 0 0;   1 0 0;    1 0 1;       1  0 0;       1 0 1;    0 0.5 0.5; 0 0.5 0; 0.5 0 0.5 ];%{'r','b','m','c','k'};%spike traces
            rexdata.common.figColors2 =      [0 0 0 ; 255 0 0 ; 255 0 255;    255 0 0 ;    255 0 255; 0 255 255;   0 255 0;]/255;%{'r','b','m','c','k'};%PSTH main trace
            rexdata.common.figColors =  [100 100 100; 155 0 0; 100 0 100;     155 0 0;    155 0 155; 0 155 155; 0 155 0]/255;%{'r','b','m','c','k'};% SEM area lighter
            
            rexdata.common.blockColors =  [0 0 0;      1 0 0;     1 0 1 ;    1 0 0 ;     1 0 1;      0 1 1;     0 1 0;1 1 0;0 1 1;1 1 1;0.5 0.7 0.2; 0.2 1 0.4];
            rexdata.common.blockColors1 = [0 0 0;     255 0 0 ;  255 0 255; 255 0 0;  255 0 255;   0 255 255;   0  255 0;]/255;
            rexdata.common.figColorsMemory ={'-k',     '-r',     '-m',         '-.r',   '-.m',     '-c',  '-g','-.b','-y','-c','-w','-.m'};%shaded error bar color
            rexdata.common.blockMarkerEdge = {'k',       'r',      'm',          'r',     'm',     'c',     'g', 'y', 'c', 'w', 'c', 'y', 'w'};%s\
            rexdata.common.blockLineStyle =  {'-',      '-',      '-',          '-.',     '-.',     '-',       '-', '-', '-.','-.'};%s\
            rexdata.common.blockColors3 =    {'-k',    '-r',      '-m',      '-.r',       '-.m',   '-c',   '-g','-.b','-y','-c','-w','-.m'};%shaded error bar color
        end
        
        %% sameRF locs
        pause(0.001)
        if isfield(rexdata.uncommon,'FPs')
            fpr = length(rexdata.uncommon.FPs(:,1));
            
            %[fpr fpr] = size(rexdata.uncommon.FPs);
            for i = 1:fpr
                rexdata.uncommon.sameFPs2 =[];
                for k = rexdata.common.goodtrials2;        [fpb1 fpblocks1] = find(rexdata.uncommon.fp_n_others(7:8,k) == rexdata.uncommon.FPs(i,:)');
                    if length(fpblocks1)==2;         rexdata.uncommon.sameFPs2 = [rexdata.uncommon.sameFPs2;k];        end;
                end
                rexdata.uncommon.sameFPs{1,i} = rexdata.uncommon.sameFPs2;
            end
            [tr tc] =sort(rexdata.uncommon.FPs(:,1:2),'descend');
            rexdata.uncommon.FPs(:,3:4) = tc;
        end
        
        if isfield(rexdata.uncommon,'RFs') & max(rexdata.uncommon.rf_n_others(:)>0)
            rfr = length(rexdata.uncommon.RFs(:,1));
            for i = 1:rfr
                rexdata.uncommon.sameRFs2 = [];
                for k = rexdata.common.goodtrials2;
                    [rfb1 rexdata.common.RFblocks1] = find(rexdata.uncommon.rf_n_others(7:8,k) == rexdata.uncommon.RFs(i,:)');
                    if length(rexdata.common.RFblocks1)==2;        rexdata.uncommon.sameRFs2 = [rexdata.uncommon.sameRFs2;k];        end;
                end
                rexdata.uncommon.sameRFs{1,i} = rexdata.uncommon.sameRFs2;
            end
            [tr tc] = sort(rexdata.uncommon.RFs(:,1:2),'descend');
            rexdata.uncommon.RFs(:,3:4) = tc;
        end
        
        pause(0.001)
        %% trialXYLocations
        rexdata.common.trialXYLocations = [];
        for i=1
            if isfield(rexdata.uncommon,'FPs') && isfield(rexdata.uncommon,'RFs') && isfield(rexdata.uncommon,'RF2s') &&...
                    ismember(1047,rexdata.common.Code(:)) && ismember(sum(find(rexdata.uncommon.RF2_n_others(1,:))>0), rexdata.common.goodtrials2) && ...
                    max(rexdata.uncommon.rf_n_others(:)>0)
                un=unique([rexdata.uncommon.fp_n_others(7:8,rexdata.common.goodtrials2);rexdata.uncommon.rf_n_others(7:8,rexdata.common.goodtrials2);rexdata.uncommon.RF2_n_others(7:8,rexdata.common.goodtrials2)],'rows');
                rexdata.common.trialXYLocations = un;
                rexdata.uncommon.trialXY2 = unique([rexdata.common.trialXYLocations(:,1:2);rexdata.common.trialXYLocations(:,3:4);rexdata.common.trialXYLocations(:,5:6)],'rows');
                rexdata.uncommon.minXPlotLoc = min ([rexdata.uncommon.RFs(:,1);rexdata.uncommon.FPs(:,1);rexdata.uncommon.RF2s(:,1)]);         rexdata.uncommon.maxXPlotLoc = max([rexdata.uncommon.RFs(:,1);rexdata.uncommon.FPs(:,1);rexdata.uncommon.RF2s(:,1)]);
                rexdata.uncommon.minYPlotLoc = min ([rexdata.uncommon.RFs(:,2);rexdata.uncommon.FPs(:,2);rexdata.uncommon.RF2s(:,1)]);         rexdata.uncommon.maxYPlotLoc = max([rexdata.uncommon.RFs(:,2);rexdata.uncommon.FPs(:,2);rexdata.uncommon.RF2s(:,1)]);
                rexdata.common.maxXSubPlotLoc = 1;
                rexdata.common.maxYSubPlotLoc = 1;
            elseif isfield(rexdata.uncommon,'FPs') && isfield(rexdata.uncommon,'RFs') && max(rexdata.uncommon.rf_n_others(:)>0)
                un = unique([rexdata.uncommon.fp_n_others(7:8,rexdata.common.goodtrials2);rexdata.uncommon.rf_n_others(7:8,rexdata.common.goodtrials2)]','rows');
                rexdata.common.trialXYLocations = un;
                [C,ia,ic] = unique(rexdata.common.trialXYLocations(:,1:2),'rows','first');
                [C1,ia1,ic1] = unique(rexdata.common.trialXYLocations(:,3:4),'rows','first');
                diffR = setdiff(ia1,ia);
                if (length(rexdata.common.trialXYLocations(:,1:2)) > length(ia)) && length(ia1) < length(ia)
                    rexdata.common.trialXYLocations(diffR,1:2) = rexdata.common.trialXYLocations(diffR,3:4);
                    rexdata.uncommon.FPs = rexdata.common.trialXYLocations(:,1:2);
                    assignin('base','FPRepeat',1);
                    assignin('base','FPRepeatVal',[un(diffR,1:2) rexdata.common.trialXYLocations(diffR,3:4)]);
                else
                    assignin('base','FPRepeat',0);
                end
                rexdata.uncommon.trialXY2 = unique( [rexdata.common.trialXYLocations(:,1:2);rexdata.common.trialXYLocations(:,3:4)],'rows');
                rexdata.uncommon.minXPlotLoc = min([rexdata.uncommon.RFs(:,1);rexdata.uncommon.FPs(:,1)]);         rexdata.uncommon.maxXPlotLoc = max([rexdata.uncommon.RFs(:,1);rexdata.uncommon.FPs(:,1)]);
                rexdata.uncommon.minYPlotLoc = min([rexdata.uncommon.RFs(:,2);rexdata.uncommon.FPs(:,2)]);         rexdata.uncommon.maxYPlotLoc = max([rexdata.uncommon.RFs(:,2);rexdata.uncommon.FPs(:,2)]);
                rexdata.common.maxXSubPlotLoc = 1;rexdata.common.maxYSubPlotLoc = 1;
            elseif isfield(rexdata.uncommon,'FPs') && (isfield(rexdata.uncommon,'RFs'))==0 && (isfield(rexdata.uncommon,'RF2s'))==0
                un = unique(rexdata.uncommon.fp_n_others(7:8,rexdata.common.goodtrials2),'rows');
                rexdata.common.trialXYLocations = un';
                assignin('base','FPRepeat',0);
                [nnh bsafd]=size(rexdata.common.trialXYLocations);
                if bsafd ==1, rexdata.common.trialXYLocations=[rexdata.common.trialXYLocations rexdata.common.trialXYLocations]; end
                rexdata.uncommon.trialXY2 = unique((rexdata.common.trialXYLocations(:,1:2)),'rows');
                rexdata.uncommon.minXPlotLoc = min((rexdata.uncommon.FPs(:,1)));         rexdata.uncommon.maxXPlotLoc = max([rexdata.uncommon.FPs(:,1)]);
                rexdata.uncommon.minYPlotLoc = min((rexdata.uncommon.FPs(:,2)));         rexdata.uncommon.maxYPlotLoc = max([rexdata.uncommon.FPs(:,2)]);
                rexdata.common.maxXSubPlotLoc = 1;rexdata.common.maxYSubPlotLoc = 1;
            else
                vvv = size(rexdata.common.trialXYLocations);
                if vvv(2) >= 6
                    un = unique(rexdata.uncommon.fp_n_others(7:8,rexdata.common.goodtrials2),'rows');
                    rexdata.common.trialXYLocations = un';
                    rexdata.uncommon.trialXY2 = unique( (rexdata.common.trialXYLocations(:,5:6)),'rows');
                    rexdata.uncommon.minXPlotLoc = min((rexdata.uncommon.fps(:,1)));         rexdata.uncommon.maxXPlotLoc = max((rexdata.uncommon.fps(:,1)));
                    rexdata.uncommon.minYPlotLoc = min((rexdata.uncommon.fps(:,2)));         rexdata.uncommon.maxYPlotLoc = max((rexdata.uncommon.fps(:,2)));
                    rexdata.common.maxXSubPlotLoc = 1;rexdata.common.maxYSubPlotLoc = 1;
                end
            end
        end
        if isfield(rexdata.uncommon,'trialXY2')
            [rxc rxr] = size(rexdata.common.trialXYLocations);
            rexdata.common.trialXYLocations = [rexdata.common.trialXYLocations zeros(rxc,12-rxr)];
            [xrk xlk]=sort(unique(rexdata.uncommon.trialXY2(:,1)),'ascend');
            [yrk ylk]=sort(unique(rexdata.uncommon.trialXY2(:,2)),'descend');
            
            for k = 1:length(rexdata.common.trialXYLocations(:,1))
                [uu ll] = find(rexdata.common.trialXYLocations(k,1)== xrk);
                [uu2 ll2] = find(rexdata.common.trialXYLocations(k,2)== yrk);
                [uu3 ll3] = find(rexdata.common.trialXYLocations(k,3)== xrk);
                [uu4 ll4] = find(rexdata.common.trialXYLocations(k,4)== yrk);
                [uu5 ll5] = find(rexdata.common.trialXYLocations(k,5)== xrk);
                [uu6 ll6] = find(rexdata.common.trialXYLocations(k,6)== yrk);
                if isfinite(uu),    rexdata.common.trialXYLocations(k,7) = uu; end%fpx
                if isfinite(uu2),   rexdata.common.trialXYLocations(k,8) = uu2; end%fpy
                if isfinite(uu3),   rexdata.common.trialXYLocations(k,9) = uu3; end%rfx
                if isfinite(uu4),   rexdata.common.trialXYLocations(k,10) = uu4; end%rfy
                if isfinite(uu5),   rexdata.common.trialXYLocations(k,11) = uu5; end%RF2x
                if isfinite(uu6),   rexdata.common.trialXYLocations(k,12) = uu6; end%rf2y
            end
            
            pause(0.001)
            rexdata.uncommon.plotsNum = max(max(rexdata.common.trialXYLocations(:,7:12)));
            pause(0.001)
            assignin('base','rexdata', rexdata);
            clear rexdata.uncommon.sameFPs2 rexdata.uncommon.sameRFs2 fpb1 rexdata.uncommon.sameRF2s2 rfb1 RF2b1 fpblocks1 rexdata.common.RFblocks1 RF2blocks1
            pause(0.001)
        end
        %% figure Extents
        %clc
        if isfield(rexdata.uncommon,'trialXY2')
            rexdata.uncommon.figureExtent = ([rexdata.uncommon.minXPlotLoc rexdata.uncommon.maxXPlotLoc rexdata.uncommon.minYPlotLoc rexdata.uncommon.maxYPlotLoc]);
            
            rexdata.uncommon.figureSize = ([rexdata.uncommon.maxXPlotLoc-rexdata.uncommon.minXPlotLoc  rexdata.uncommon.maxYPlotLoc-rexdata.uncommon.minYPlotLoc]);
            
            plotWidth = 50;
            rexdata.uncommon.targetstoplot = length([(rexdata.uncommon.minXPlotLoc:plotWidth:rexdata.uncommon.maxXPlotLoc) (rexdata.uncommon.minYPlotLoc:plotWidth:rexdata.uncommon.maxYPlotLoc)]);
            rr1=ceil(sqrt((rexdata.uncommon.targetstoplot)));cc1=rr1; % deciding how many subplots to make and how to arrange them
            subplotloc = unique(combntns([0:rr1-1 0:cc1-1],2),'rows'); % used for subplot axis locations
        end
        %% collect good waveforms
        clc,
        if  isfield(rexdata.common, 'RawSpikeData') && rexdata.common.pickout2SDSpikes
            
            MexWaveTimes = zeros(1,length(rexdata.common.RawSpikeData));
            for y = 1:length(rexdata.common.RawSpikeData)
                MexWaveTimes(y) = rexdata.common.RawSpikeData(y).Time;
            end
            
            rexdata.common.waveformsTimes = cell(rexdata.common.numUnits,length(rexdata.common.goodtrials2));
            len = cellfun(@length, {rexdata.common.RawRexData(t).Units.Times});
            if   ~isempty(numUnits)
                rexdata.uncommon.sameMemory_pfirstLastQMEM_ranksum2 = zeros(rexdata.common.numUnits);
                rexdata.uncommon.sameMemory_pfirstLastQVIS_ranksum2 = zeros(rexdata.common.numUnits);
                for u = 1:rexdata.common.numUnits%length(spikeMat.Times)%
                    if u <= numel(len)
                        for t = rexdata.common.goodtrials2
                            if  isstruct(rexdata.common.RawRexData2(t).Units) %check if there are units
                                
                                rexdata.common.allwavFSeforms{u} = [];
                                rexdata.common.allwavFSeformsMean{u} = [];
                                rexdata.common.allwavFSeformsSTD{u} = [];
                                
                                spkloc = 1;
                                for sp = 1:length(rexdata.common.RawRexData2(t).Units(u).Times)
                                    spikwav1 = find(MexWaveTimes == rexdata.common.RawRexData2(t).Units(u).Times(sp));
                                    if isempty(spikwav1) == 0
                                        rexdata.common.waveformsTimes{u,t}(spkloc) = rexdata.common.RawSpikeData(spikwav1).Time;
                                        rexdata.common.waveforms{u}{t}(:,spkloc) = rexdata.common.RawSpikeData(spikwav1).Data;
                                        rexdata.common.allwavFS{u}(:,spkloc) = rexdata.common.RawSpikeData(spikwav1).Data;
                                        spkloc = spkloc + 1;
                                    end
                                end
                                %  end
                                if t <= length(rexdata.common.waveformsTimes)
                                    rexdata.common.RawRexData3(t).Units(u).AllTimes = rexdata.common.waveformsTimes{u,t};
                                end
                            end
                            
                            
                        end %end t
                        
                        if isfield(rexdata.common,'waveforms')
                            if iscell(rexdata.common.waveforms{u})%isfield(rexdata.common.waveforms,'{u}')
                                celcon = cellfun(@length,rexdata.common.waveforms{1,u},'UniformOutput',0);
                                [hn goodtns] = find(cell2mat(celcon) > 0);
                                rexdata.common.allwavFSeforms{1,u} =  cell2mat(rexdata.common.waveforms{1,u}(1,goodtns));
                            else
                                for y = 1:length(rexdata.common.RawSpikeData)
                                    rexdata.common.allwavFSeforms{1,u}(:,y) = (rexdata.common.RawSpikeData(y).Data);
                                end
                            end
                            rexdata.common.allwavFSeformsMean{u} = mean(rexdata.common.allwavFS{u}');% mean(rexdata.common.allwavFSeforms{1,u}');
                            rexdata.common.allwavFSeformsSTD{u} = std(rexdata.common.allwavFS{u}');% std(rexdata.common.allwavFSeforms{1,u}');
                        end %end u
                        
                        % now pick up waveforms which are only with 2SD of mean
                    end
                end
                for u = 1:rexdata.common.numUnits%length(spikeMat.Times)%
                    rexdata.common.allwavFS = [];
                    meanwaveForm = rexdata.common.allwavFSeformsMean{u};
                    plusthreeSD = meanwaveForm + rexdata.common.spikeSDs*rexdata.common.allwavFSeformsSTD{u};
                    minusthreeSD = meanwaveForm - rexdata.common.spikeSDs*rexdata.common.allwavFSeformsSTD{u};
                    for t = rexdata.common.goodtrials2
                        rexdata.common.RawRexData3(t).Units(u).Times = [];
                        if isfield(rexdata.common.RawRexData(t),'Units(u)')
                            if isfield(rexdata.common.RawRexData(t).Units(u),'Times')
                                oldTimes = rexdata.common.RawRexData(t).Units(u).Times;
                                if rexdata.common.pickout2SDSpikes
                                    rexdata.common.RawRexData(t).Units(u).Times = [];
                                end
                                if  isfield(rexdata.common.RawRexData3(t).Units(u),'AllTimes') %check if there are units
                                    rxcnt = 1;
                                    for rx = 1:length(rexdata.common.RawRexData3(t).Units(u).AllTimes)
                                        if isempty(rexdata.common.RawRexData3(t).Units(u).AllTimes(rx))== 0
                                            spikwav1 = find(MexWaveTimes == rexdata.common.RawRexData3(t).Units(u).AllTimes(rx));
                                            wavefromToCompare =  rexdata.common.RawSpikeData(spikwav1).Data;
                                            if (min(sign(wavefromToCompare-minusthreeSD)) > 0) &&  (min(sign(plusthreeSD-wavefromToCompare)) > 0)
                                                rexdata.common.RawRexData3(t).Units(u).Times(rxcnt) = rexdata.common.RawRexData3(t).Units(u).AllTimes(rx);
                                                rexdata.common.RawRexData3(t).Units(u).Waveforms(:,rxcnt) = rexdata.common.RawSpikeData(spikwav1).Data;
                                                if rx < length(oldTimes)
                                                    rexdata.common.RawRexData(t).Units(u).Times(rxcnt) = oldTimes(rx);
                                                end
                                                rxcnt = rxcnt + 1;
                                            end
                                        end
                                    end
                                end
                            end
                        end
                    end
                end
                
                pause(0.001)
                clear allwavFS
                for u = 1:rexdata.common.numUnits
                    %                 allspkpl = 1;
                    %                 for t = rexdata.common.goodtrials2
                    %                     if isfield(rexdata.common.RawRexData3(t).Units(u),'Waveforms')
                    %                         rexdata.common.allwavFS{u}{allspkpl} = rexdata.common.RawRexData3(t).Units(u).Waveforms;
                    %                         allspkpl = allspkpl +1;
                    %                         pause(0.01)
                    %                     end
                    %                 end
                    pause(0.001)
                    
                    if isfield(rexdata.common,'allwavFSeforms') & isempty(rexdata.common.allwavFSeforms{u})==0
                        rexdata.common.AllGoodWaveforms{u} = rexdata.common.allwavFSeforms{u};
                    end
                end
            end
        end
        %% correct times and center spikes
        
        warning off
        %clc,
        rexdata.uncommon.ISI = zeros(size(rexdata.common.RawRexData));
        [numunits le] = size(rexdata.common.RawRexData(1,1).Units);
        spiketime = cell(le,length(rexdata.common.RawRexData));
        rexdata.uncommon.centered_spiketime = cell(le,length(rexdata.common.RawRexData));
        
        for t = rexdata.common.goodtrials2 %trial num
            if  isstruct(rexdata.common.RawRexData(t).Units) %check if there are units
                len = cellfun(@length, {rexdata.common.RawRexData(t).Units.Times});
                for u = 1:rexdata.common.numUnits
                    for u = 1:rexdata.common.numUnits
                        if u <= numel(len)
                            if (len(u) > 1) & ~any(ismember(badUnitsList,[FileN '-unit-' num2str(u) ])) % remove some units
                                spiketime1 = rexdata.common.RawRexData(t).Units(u).Times;
                                spiketime1 = spiketime1(find(spiketime1 > 0));
                                if numel(spiketime1)>1
                                    rexdata.uncommon.ISI(u,t) = mean(diff(spiketime1));
                                    spiketime1 = spiketime1(find(spiketime1 <= rexdata.common.triallastsms(t)));%spikes only up to trials end
                                    spiketime1 = spiketime1(find(spiketime1 > 0));%spikes only up to trials end
                                    spiketime{u,t} = spiketime1;
                                    spiketime2 = (spiketime1 - rexdata.common.ECode_time(t));
                                    spiketime2 = spiketime2(find(spiketime2 >= -rexdata.common.ECode_time(t))); %do not go back before trial start
                                    rexdata.uncommon.centered_spiketime{u,t} =  spiketime2;%+(rexdata.common.badphotocell(4,t));
                                    
                                    
                                    pause(0.001)
                                end
                                clear spiketime1
                            end
                        end
                    end
                end
            end
        end
        
        %assignin('base','rexdata',rexdata);pause(0.001),
        
        disp([' Spike times centered around '  char(rexdata.common.alignName(rexdata.common.alignHere)) ])
        if isfield(rexdata.uncommon,'plotsNum') & ~isempty(rexdata.uncommon.plotsNum)
            rexdata.common.subPlotWidthHeight1 = [min(0.2,(1/(rexdata.uncommon.plotsNum))) min(0.175, (1/(rexdata.uncommon.plotsNum+1)))];
        else
            subPlotWidthHeight1 = [0.2 .2];
        end
        
        disp({'';'';'spike M A TT ING';'';''});
        
        %         assignin('base','rexdata', rexdata);
        %         rexdata = evalin('base','rexdata');
        pause(0.001)
        %% NEGATIVE SPIKE TIMES check and abort - for corrupted files
        if ~isempty(numUnits)
            rexdata.uncommon.goodUnitOrNot=zeros(1,rexdata.common.numUnits);
            [unitsG uG] = size(rexdata.uncommon.centered_spiketime);
            rexdata.common.numUnits = unitsG;
        else
            rexdata.common.numUnits = [];
        end
        if ~isempty(rexdata.common.numUnits)
            for u = 1:rexdata.common.numUnits
                
                [gjh hgh] = find(isfinite(cell2mat(cellfun(@mean,rexdata.uncommon.centered_spiketime(u,:),'UniformOutput',0))));
                hgh = unique(hgh);
                if  isempty(gjh) == 0
                    rexdata.uncommon.goodUnitOrNot(u) = max(cell2mat(rexdata.uncommon.centered_spiketime(u,(hgh))));
                end
            end
        end
        if ~isempty(rexdata.common.numUnits)
            
            
            
            for u = 1:rexdata.common.numUnits
                
                if rexdata.uncommon.goodUnitOrNot(u) > 0 & ~any(ismember(badUnitsList,[FileN '-unit-' num2str(u) ]))
                    clear minSpT1 minSpT
                    minSpT1 = (cellfun(@min,rexdata.uncommon.centered_spiketime(u,:),'UniformOutput',0));
                    ism = cellfun(@isempty,minSpT1);
                    [isempsp isnn]= find(ism == 0);
                    minSpT1 = minSpT1(isnn);
                    rexdata.uncommon.minSpikeTime(u) = min(cell2mat(minSpT1));
                    maxSpT1=(cellfun(@max,rexdata.uncommon.centered_spiketime(u,:),'UniformOutput',0));
                    ism = cellfun(@isempty,maxSpT1);
                    [isempsp isnn]= find(ism == 0);
                    maxSpT1 = maxSpT1(isnn);
                    rexdata.uncommon.maxSpikeTime(u) = max(cell2mat(maxSpT1));
                else
                    rexdata.uncommon.minSpikeTime(u) = 0;
                    rexdata.uncommon.maxSpikeTime(u) = 0;
                end
            end
        end
        %      for u = 1:rexdata.common.numUnits
        
        %      end
        
        % recacalculate the number of good units
        %  rexdata.common.numUnits = length(find(rexdata.uncommon.goodUnitOrNot>0));
        
        maxECodeT = max(rexdata.common.ECode_time);
        if ~isempty(rexdata.common.numUnits)
            for u = 1:rexdata.common.numUnits
                if rexdata.uncommon.goodUnitOrNot(u) > 0
                    disp([' Analysis (spike matting) on ' num2str(FileN) ': unit - ' num2str(u) ' - activity ALIGNED at ' char( rexdata.common.alignName(rexdata.common.alignHere)) '  started ...'])
                    %  return
                    
                    if exist('AnalayzedFiles')
                        AnalayzedFiles = evalin('base','AnalayzedFiles');
                    else
                        AnalayzedFiles =[];
                    end
                    AnalayzedFiles  =[AnalayzedFiles ; {[ num2str(FileN)  ' -Unit ' num2str(u) '']}];
                    %% SPIKEMAT creat big spike matrix for imagesc
                    
                    clear rexdata.uncommon.spikemat
                    
                    %    for u = 1:rexdata.common.numUnits
                    rexdata.uncommon.spikemat{u} = zeros(length(rexdata.common.RawRexData),(rexdata.uncommon.maxSpikeTime(u) - rexdata.uncommon.minSpikeTime(u))+1);
                    %     end
                    %                 for u = 1:rexdata.common.numUnits
                    %                     for t = rexdata.common.goodtrials2
                    %                         if isfinite(rexdata.uncommon.centered_spiketime{u,t}) & (numel(rexdata.uncommon.centered_spiketime{u,t})>1)...
                    %                                 & mean(rexdata.uncommon.centered_spiketime{u,t}) ~= 0
                    %                             rexdata.uncommon.spikemat{u,t} = zeros(1,(rexdata.uncommon.maxSpikeTime(u) - rexdata.uncommon.minSpikeTime(u))+1);
                    %                         end
                    %                     end
                    %                 end
                    
                    
                    
                    assignin('base','rexdata',rexdata);pause(0.001),
                    %clc
                    %  for u = 1:rexdata.common.numUnits
                    for t = rexdata.common.goodtrials2
                        if isfinite(rexdata.uncommon.centered_spiketime{u,t}) & (numel(rexdata.uncommon.centered_spiketime{u,t})>1)
                            rexdata.uncommon.minCenteredSpikeTime(u,t) = min(rexdata.uncommon.centered_spiketime{u,t});
                            rexdata.uncommon.maxCenteredSpikeTime(u,t) = max(rexdata.uncommon.centered_spiketime{u,t});
                            rexdata.uncommon.spiketimediff(u,t) = abs(max(rexdata.uncommon.centered_spiketime{u,t}))- min(rexdata.uncommon.centered_spiketime{u,t});
                            %                 minTrialSpikeTime(u,t) = min(rexdata.uncommon.centered_spiketime{u,t});
                            %                 maxTrialSpikeTime(u,t) = max(rexdata.uncommon.centered_spiketime{u,t});
                        end
                    end
                    %    end
                    assignin('base','rexdata',rexdata);pause(0.001),
                    %    for u = 1:rexdata.common.numUnits
                    for t = rexdata.common.goodtrials2
                        if isfinite(rexdata.uncommon.centered_spiketime{u,t}) & (numel(rexdata.uncommon.centered_spiketime{u,t})>1)...
                                & mean(rexdata.uncommon.centered_spiketime{u,t}) ~= 0
                            % spikty = zeros(1,(rexdata.uncommon.maxSpikeTime(u) - rexdata.uncommon.minSpikeTime(u))+1);
                            %zeros(1,(rexdata.uncommon.maxSpikeTime(u) - rexdata.uncommon.minSpikeTime(u))+1);
                            spkt1 = (abs(rexdata.uncommon.minSpikeTime(u)) +  rexdata.uncommon.centered_spiketime{u,t}) + 1;
                            if isempty(spkt1)== 0
                                %                             spikty(1,spkt1) = 1;
                                %                         end
                                
                                rexdata.uncommon.spikemat{u}(t,spkt1) = 1;
                            end
                            clear spkt1
                        end
                        clear spikty
                        pause(0.0001)
                    end
                    
                    %  rexdata.uncommon.spikemat{u,1} = cell2mat(spikemat1);
                    % clear spikemat1
                    %   end
                    %                 rexdata.common.shoulder = 5;
                    %                 rexdata.common.PSTH_Binsize = 5;
                    %                 rexdata.common.PSTH_SmoothWindow = 10;
                    %                 rexdata.common.SEM_SmoothWindow = 2*rexdata.common.PSTH_Binsize;
                    
                    clear rexdata.uncommon.spkBins
                    %  for u = 1:rexdata.common.numUnits
                    rexdata.uncommon.startbin(u) =  rexdata.uncommon.minSpikeTime(u);
                    rexdata.uncommon.endbin(u) = rexdata.uncommon.maxSpikeTime(u);
                    %  end
                    
                    %  for u = 1:rexdata.common.numUnits
                    rexdata.uncommon.spkBins= ([rexdata.uncommon.startbin(u):rexdata.common.PSTH_Binsize:rexdata.uncommon.endbin(u)]);
                    %    end
                    assignin('base','AnalayzedFiles',AnalayzedFiles);
                    
                    %% S P I K E    Finding
                    %             if ~isfield(rexdata.uncommon,'spkBins')
                    %                 disp('Dear post-doc ... there are no good spikes. Analysis aborted')
                    %                 return
                    %             else
                    pause(0.0001)
                    % pause(0.001),metaRex.(sprintf('ECode%d', alignEcode)) = rexdata;
                    pause(0.001)
                    
                    % assignin('base','rexdata',rexdata);pause(0.001),
                    %     pause(0.001),metaRex.(sprintf('ECode%d', alignEcode)) = rexdata;
                    %     %pause(0.001),evalc(['metaRex.ECode' num2str(alignEcode) '= rexdata;']);
                    %     assignin('base','metaRex',metaRex);
                    % end
                    % %
                    % %
                    % %
                    % metaRex = evalin('base','metaRex');
                    %
                    % codesLen = numel(fieldnames(metaRex));
                    % names = fieldnames(metaRex);
                    %
                    % if printPS == 1,close all, end
                    % %
                    % for c = 1:codesLen
                    %     rexdata = eval(['metaRex.' cell2mat(names(cdln))]);
                    %     %
                    %     for u = 1:rexdata.common.numUnits
                    %         pause(0.1)
                    %         if rexdata.uncommon.goodUnitOrNot(u) > 0
                    %
                    
                    %end of for u =
                    %% B L O  C K RFs
                    rexdata.uncommon.sameRFs_responseprofiles = [];
                    %clc
                    %rexdata.common.PSTH_Binsize = 5; (BEST SO FAR 15 BIN, SMOOTH 20 SEM
                    
                    pause(0.001)
                    if isfield(rexdata.uncommon,'sameRFs')
                        %    for u = 1:rexdata.common.numUnits
                        [rffr rfr] = size(rexdata.uncommon.sameRFs);
                        for s = 1:rfr
                            rexdata.uncommon.sameRFs{2,s}{u,1} = [];
                            clear nufSpk nfs1 nufSpike
                            
                            for i = 1:length(rexdata.uncommon.sameRFs{1,s})
                                if rexdata.uncommon.sameRFs{1,s}(i) <= max(rexdata.common.goodtrials2)
                                    nufSpk(i) = (sum(rexdata.uncommon.centered_spiketime{u,rexdata.uncommon.sameRFs{1,s}(i)}) ~=0) & (length((rexdata.uncommon.centered_spiketime{u,rexdata.uncommon.sameRFs{1,s}(i)})) > 1);
                                end
                            end
                            [nfs1 nufSpike] = find(nufSpk == 1);
                            if length(nufSpike)>3
                                if rexdata.common.TrialsToAnalayze == 1
                                    nufSpike = nufSpike;
                                elseif rexdata.common.TrialsToAnalayze == 2 %1st quatile
                                    nufSpike = nufSpike(1:floor(length(nufSpike)/4));
                                elseif rexdata.common.TrialsToAnalayze == 3 %two middle quantiles
                                    nufSpike = nufSpike(floor(length(nufSpike)*.25):floor(length(nufSpike)*0.75));
                                elseif rexdata.common.TrialsToAnalayze == 4 % last quatile
                                    nufSpike = nufSpike(floor(length(nufSpike)*.75):end);
                                elseif rexdata.common.TrialsToAnalayze == 5 %everyother
                                    nufSpike = nufSpike(nufSpike(1:2:length(nufSpike)));
                                end
                            else
                                nufSpike = nufSpike;
                            end
                            
                            if rexdata.common.saraFile
                                nufSpike = nufSpike(1:round(length(nufSpike)/2));
                            end
                            
                            rexdata.uncommon.sameRFs{3,s}{u,1} = [];
                            rexdata.uncommon.sameRFs{3,s}{u,1} = rexdata.uncommon.sameRFs{1,s}(nufSpike);
                            rexdata.uncommon.spkBins= ([rexdata.uncommon.startbin(u):rexdata.common.PSTH_Binsize:rexdata.uncommon.endbin(u)]);
                            rexdata.uncommon.sameRFs{2,s}{u,1}.PSTH =  zeros(length(rexdata.uncommon.spkBins),length(nufSpike));
                            
                            % rexdata.uncommon.sameRFs{2,s}{u,1}.spikes = rexdata.uncommon.spikemat{u,1}(rexdata.uncommon.sameRFs{3,s}{u,1},:);
                            rexdata.uncommon.sameRFs{2,s}{u,1}.spikes = rexdata.uncommon.spikemat{u}(rexdata.uncommon.sameRFs{3,s}{u,1},:);
                            rexdata.uncommon.sameRFs{2,s}{u,1}.Mean = mean(rexdata.uncommon.sameRFs{2,s}{u,1}.spikes);
                            rexdata.uncommon.sameRFs{2,s}{u,1}.STD = std(rexdata.uncommon.sameRFs{2,s}{u,1}.spikes);
                            rexdata.uncommon.sameRFs{2,s}{u,1}.SEM = (rexdata.uncommon.sameRFs{2,s}{u,1}.STD)./sqrt(length(nufSpike));
                            %rexdata.uncommon.sameRFs{2,s}{u,1}.SEM = (rexdata.uncommon.sameRFs{2,s}{u,1}.STD)./sqrt(length(rexdata.uncommon.sameRFs{1,s}));
                            rexdata.uncommon.sameRFs{2,s}{u,1}.VAR = var(rexdata.uncommon.sameRFs{2,s}{u,1}.spikes);
                            for k = 1:length(nufSpike)
                                timestamps = rexdata.uncommon.centered_spiketime{u,rexdata.uncommon.sameRFs{3,s}{u,1}(k)};
                                rexdata.uncommon.sameRFs{2,s}{u,1}.timestamps{k} = timestamps;
                                if sum(timestamps) ~= 0
                                    Hists = ((1000 * histcounts(timestamps,rexdata.uncommon.spkBins))/rexdata.common.PSTH_Binsize)';
                                    rexdata.uncommon.sameRFs{2,s}{u,1}.PSTH(:,k) = [Hists;0];
                                end
                            end
                            
                            [cP rP]=size(rexdata.uncommon.sameRFs{2,s}{u,1}.PSTH);
                            if rP > 1
                                rexdata.uncommon.sameRFs{2,s}{u,1}.PSTH_Mean = mean(rexdata.uncommon.sameRFs{2,s}{u,1}.PSTH');
                                rexdata.uncommon.sameRFs{2,s}{u,1}.PSTH_STD = std(rexdata.uncommon.sameRFs{2,s}{u,1}.PSTH');
                                rexdata.uncommon.sameRFs{2,s}{u,1}.PSTH_SEM = (rexdata.uncommon.sameRFs{2,s}{u,1}.PSTH_STD)./sqrt(length(nufSpike));
                                % rexdata.uncommon.sameRFs{2,s}{u,1}.PSTH_SEM = (rexdata.uncommon.sameRFs{2,s}{u,1}.PSTH_STD)./sqrt(length(rexdata.uncommon.sameRFs{1,s}));
                                rexdata.uncommon.sameRFs{2,s}{u,1}.PSTH_VAR = var(rexdata.uncommon.sameRFs{2,s}{u,1}.PSTH');
                                
                            else
                                rexdata.uncommon.sameRFs{2,s}{u,1}.PSTH_Mean = rexdata.uncommon.sameRFs{2,s}{u,1}.PSTH';
                                rexdata.uncommon.sameRFs{2,s}{u,1}.PSTH_SEM = zeros(1,cP);
                            end
                            
                            
                            if length(rexdata.uncommon.sameRFs{2,s}{u,1}.PSTH_Mean) > 5
                                meansmoothed = zeros(1,length(rexdata.uncommon.sameRFs{2,s}{u,1}.PSTH_Mean)-rexdata.common.PSTH_SmoothWindow);
                                %
                                SEMsmoothed = zeros(1,length(rexdata.uncommon.sameRFs{2,s}{u,1}.PSTH_Mean)-rexdata.common.PSTH_SmoothWindow);
                                for i = rexdata.common.PSTH_SmoothWindow+1:length(rexdata.uncommon.sameRFs{2,s}{u,1}.PSTH_Mean)
                                    meansmoothed(i-rexdata.common.PSTH_SmoothWindow) = mean(rexdata.uncommon.sameRFs{2,s}{u,1}.PSTH_Mean(i-rexdata.common.PSTH_SmoothWindow:i));  % smoothed mean
                                    %
                                    SEMsmoothed(i-rexdata.common.PSTH_SmoothWindow) = mean(rexdata.uncommon.sameRFs{2,s}{u,1}.PSTH_SEM(i-rexdata.common.PSTH_SmoothWindow:i));  % smoothed STD
                                end
                                rexdata.uncommon.sameRFs{2,s}{u,1}.PSTH_smoothed_mean = [rexdata.uncommon.sameRFs{2,s}{u,1}.PSTH_Mean(1:rexdata.common.PSTH_SmoothWindow) meansmoothed];
                            end
                            % if isfield(rexdata.uncommon.sameRFs,'{2,s}')
                            if isfield(rexdata.uncommon.sameRFs{2,s}{u,1},'PSTH_smoothed_mean') %& (alignEcode == 1001 || isfield(rexdata.uncommon,'maxSpkRF') == 0)
                                
                                % midWin = round(length(rexdata.uncommon.sameRFs{2,s}{u,1}.PSTH_smoothed_mean)/2);
                                midWin = round(abs(rexdata.uncommon.minSpikeTime(u))/rexdata.common.PSTH_Binsize);
                                pastWin = (midWin-rexdata.common.baselineStartTime):(midWin-rexdata.common.baselineEndTime);
                                % pastWin = (midWin-rexdata.common.baselineStartTime):(midWin-rexdata.common.baselineEndTime);
                                
                                VisWin = (midWin-rexdata.common.VISStartTime):(midWin+rexdata.common.MEMStartTime);
                                MemWin = (midWin+rexdata.common.MEMStartTime):(midWin+rexdata.common.MEMEndTime+rexdata.common.MEMStartTime);
                                
                                pastWin = pastWin(pastWin >0);
                                VisWin = VisWin(VisWin < length(rexdata.uncommon.sameRFs{2,s}{u,1}.PSTH_smoothed_mean));
                                MemWin = MemWin(MemWin < length(rexdata.uncommon.sameRFs{2,s}{u,1}.PSTH_smoothed_mean));
                                
                                if numel(MemWin) ~= 0 & numel(VisWin) ~= 0
                                    %baseline mean and STD
                                    PreEventMean = mean(rexdata.uncommon.sameRFs{2,s}{u,1}.PSTH_smoothed_mean(pastWin));
                                    PreEventSTD =  std(rexdata.uncommon.sameRFs{2,s}{u,1}.PSTH_smoothed_mean(pastWin));
                                    rexdata.uncommon.sameRFs{2,s}{u,1}.PSTH_zscored = (rexdata.uncommon.sameRFs{2,s}{u,1}.PSTH_smoothed_mean - PreEventMean)/PreEventSTD;
                                    rexdata.uncommon.sameRFs{2,s}{u,1}.PreEventMean = mean(rexdata.uncommon.sameRFs{2,s}{u,1}.PSTH_zscored(pastWin));
                                    rexdata.uncommon.sameRFs{2,s}{u,1}.PreEventSTD =  std(rexdata.uncommon.sameRFs{2,s}{u,1}.PSTH_zscored(pastWin));
                                    rexdata.uncommon.sameRFs{2,s}{u,1}.PreEventMeanRAW = PreEventMean;
                                    rexdata.uncommon.sameRFs{2,s}{u,1}.PreEventSTDRAW = PreEventSTD;
                                    %VIS mean and MAX
                                    [rexdata.uncommon.sameRFs{2,s}{u,1}.VISmax, VISmaxWin]= (max(rexdata.uncommon.sameRFs{2,s}{u,1}.PSTH_zscored(VisWin)));
                                    rexdata.uncommon.sameRFs{2,s}{u,1}.VISmaxWin = VISmaxWin + VisWin(1);
                                    rexdata.uncommon.sameRFs{2,s}{u,1}.VISMean = mean(rexdata.uncommon.sameRFs{2,s}{u,1}.PSTH_zscored(VisWin));
                                    
                                    %mem mean and MAX
                                    [ rexdata.uncommon.sameRFs{2,s}{u,1}.MEMmax, MEMmaxWin] = (max(rexdata.uncommon.sameRFs{2,s}{u,1}.PSTH_zscored(MemWin)));
                                    rexdata.uncommon.sameRFs{2,s}{u,1}.MEMmaxWin = MEMmaxWin  + MemWin(1);
                                    rexdata.uncommon.sameRFs{2,s}{u,1}.MEMMean = mean(rexdata.uncommon.sameRFs{2,s}{u,1}.PSTH_zscored(MemWin));
                                    %VIS mean and MAX - raw
                                    [rexdata.uncommon.sameRFs{2,s}{u,1}.VISmaxRAW, VISmaxWinRAW]= (max(rexdata.uncommon.sameRFs{2,s}{u,1}.PSTH_smoothed_mean(VisWin)));
                                    rexdata.uncommon.sameRFs{2,s}{u,1}.VISmaxWinRAW = VISmaxWinRAW + VisWin(1);
                                    rexdata.uncommon.sameRFs{2,s}{u,1}.VISMeanRAW = mean(rexdata.uncommon.sameRFs{2,s}{u,1}.PSTH_smoothed_mean(VisWin));
                                    
                                    %mem mean and MAX - raw
                                    [rexdata.uncommon.sameRFs{2,s}{u,1}.MEMmaxRAW, MEMmaxWinRAW]=  (max(rexdata.uncommon.sameRFs{2,s}{u,1}.PSTH_smoothed_mean(MemWin)));
                                    rexdata.uncommon.sameRFs{2,s}{u,1}.MEMmaxWinRAW = MEMmaxWinRAW + MemWin(1);
                                    rexdata.uncommon.sameRFs{2,s}{u,1}.MEMMeanRAW = mean(rexdata.uncommon.sameRFs{2,s}{u,1}.PSTH_smoothed_mean(MemWin));
                                    %differnce from mean
                                    rexdata.uncommon.sameRFs{2,s}{u,1}.VISResponseSTDfromMean = (rexdata.uncommon.sameRFs{2,s}{u,1}.VISmax - rexdata.uncommon.sameRFs{2,s}{u,1}.PreEventMean)*rexdata.uncommon.sameRFs{2,s}{u,1}.PreEventSTD;
                                    rexdata.uncommon.sameRFs{2,s}{u,1}.MEMResponseSTDfromMean = (rexdata.uncommon.sameRFs{2,s}{u,1}.MEMmax - rexdata.uncommon.sameRFs{2,s}{u,1}.PreEventMean)*rexdata.uncommon.sameRFs{2,s}{u,1}.PreEventSTD;
                                    
                                    %length of good consecutive windows for VIS response
                                    
                                    [~, gdVisWin]= find((rexdata.uncommon.sameRFs{2,s}{u,1}.PSTH_zscored(VisWin) > rexdata.uncommon.sameRFs{2,s}{u,1}.PreEventMean));
                                    [~, badVisWin]= find((rexdata.uncommon.sameRFs{2,s}{u,1}.PSTH_zscored(VisWin) < rexdata.uncommon.sameRFs{2,s}{u,1}.PreEventMean));
                                    
                                    [~, gdMemWin]= find((rexdata.uncommon.sameRFs{2,s}{u,1}.PSTH_zscored(MemWin) > rexdata.uncommon.sameRFs{2,s}{u,1}.PreEventMean));
                                    [~, badMemWin]= find((rexdata.uncommon.sameRFs{2,s}{u,1}.PSTH_zscored(MemWin) < rexdata.uncommon.sameRFs{2,s}{u,1}.PreEventMean));
                                    
                                    %make VIS response decisions
                                    if (rexdata.uncommon.sameRFs{2,s}{u,1}.VISResponseSTDfromMean > rexdata.uncommon.sameRFs{2,s}{u,1}.PreEventSTD) & ...
                                            ismember(0, diff(diff(gdVisWin))) & (rexdata.uncommon.sameRFs{2,s}{u,1}.VISMean > rexdata.uncommon.sameRFs{2,s}{u,1}.PreEventMean)
                                        rexdata.uncommon.sameRFs{2,s}{u,1}.VISResponse = 1;
                                    elseif (rexdata.uncommon.sameRFs{2,s}{u,1}.VISResponseSTDfromMean < rexdata.uncommon.sameRFs{2,s}{u,1}.PreEventSTD)  & ...
                                            ismember(0, diff(diff(badVisWin))) & (rexdata.uncommon.sameRFs{2,s}{u,1}.VISMean < rexdata.uncommon.sameRFs{2,s}{u,1}.PreEventMean)
                                        rexdata.uncommon.sameRFs{2,s}{u,1}.VISResponse = -1;
                                    else
                                        rexdata.uncommon.sameRFs{2,s}{u,1}.VISResponse = 0;
                                    end
                                    
                                    %make MEM response decisions
                                    if (rexdata.uncommon.sameRFs{2,s}{u,1}.MEMResponseSTDfromMean > rexdata.uncommon.sameRFs{2,s}{u,1}.PreEventSTD) & ...
                                            ismember(0, diff(diff(gdMemWin))) & (rexdata.uncommon.sameRFs{2,s}{u,1}.MEMMean > rexdata.uncommon.sameRFs{2,s}{u,1}.PreEventMean)
                                        rexdata.uncommon.sameRFs{2,s}{u,1}.MEMResponse = 1;
                                    elseif (rexdata.uncommon.sameRFs{2,s}{u,1}.MEMResponseSTDfromMean < rexdata.uncommon.sameRFs{2,s}{u,1}.PreEventSTD) & ...
                                            ismember(0, diff(diff(badMemWin))) & (rexdata.uncommon.sameRFs{2,s}{u,1}.MEMMean < rexdata.uncommon.sameRFs{2,s}{u,1}.PreEventMean)
                                        rexdata.uncommon.sameRFs{2,s}{u,1}.MEMResponse = -1;
                                    else
                                        rexdata.uncommon.sameRFs{2,s}{u,1}.MEMResponse = 0;
                                    end
                                    
                                    rexdata.uncommon.sameRFs_responseprofiles{s}(u,:) = [rexdata.uncommon.sameRFs{2,s}{u,1}.PreEventMean rexdata.uncommon.sameRFs{2,s}{u,1}.PreEventSTD...
                                        rexdata.uncommon.sameRFs{2,s}{u,1}.PreEventMeanRAW rexdata.uncommon.sameRFs{2,s}{u,1}.PreEventSTDRAW...%3 4
                                        rexdata.uncommon.sameRFs{2,s}{u,1}.VISmaxWin rexdata.uncommon.sameRFs{2,s}{u,1}.VISmax rexdata.uncommon.sameRFs{2,s}{u,1}.VISMean...%5 6 7
                                        rexdata.uncommon.sameRFs{2,s}{u,1}.MEMmaxWin rexdata.uncommon.sameRFs{2,s}{u,1}.MEMmax rexdata.uncommon.sameRFs{2,s}{u,1}.MEMMean...%8 9 10
                                        rexdata.uncommon.sameRFs{2,s}{u,1}.VISmaxWinRAW rexdata.uncommon.sameRFs{2,s}{u,1}.VISmaxRAW rexdata.uncommon.sameRFs{2,s}{u,1}.VISMeanRAW...%11 12 13
                                        rexdata.uncommon.sameRFs{2,s}{u,1}.MEMmaxWinRAW rexdata.uncommon.sameRFs{2,s}{u,1}.MEMmaxRAW rexdata.uncommon.sameRFs{2,s}{u,1}.MEMMeanRAW ...%14 15 16
                                        rexdata.uncommon.sameRFs{2,s}{u,1}.VISResponseSTDfromMean rexdata.uncommon.sameRFs{2,s}{u,1}.MEMResponseSTDfromMean...%17 18 19
                                        rexdata.uncommon.sameRFs{2,s}{u,1}.VISResponse rexdata.uncommon.sameRFs{2,s}{u,1}.MEMResponse str2num(FileN(1:end-1)) u s midWin double(FileN(end))];%20 21 22 23 24 25 26
                                    % allAttrib = [allAttrib;rexdata.uncommon.sameRFs_responseprofiles{s}(u,:)];
                                    
                                end
                                
                                %  z = (X - ?) / ?
                                rexdata.uncommon.sameRFs{2,s}{u,1}.PSTH_smoothed_SEM = [rexdata.uncommon.sameRFs{2,s}{u,1}.PSTH_SEM(1:rexdata.common.PSTH_SmoothWindow) SEMsmoothed];
                                SMTHD_SEM = smooth(rexdata.uncommon.sameRFs{2,s}{u,1}.PSTH_SEM,rexdata.common.SEM_SmoothWindow);
                                
                                % if isfield(rexdata.uncommon,'sameRFs{2,s}{u,1}.PSTH_smoothed_mean')
                                rexdata.uncommon.maxsameRFsSR(u,s) = max([rexdata.uncommon.sameRFs{2,s}{u,1}.PSTH_smoothed_mean + SMTHD_SEM']);
                                rexdata.uncommon.minsameRFsSR(u,s)= min([rexdata.uncommon.sameRFs{2,s}{u,1}.PSTH_smoothed_mean - SMTHD_SEM']);
                            end
                            %  end
                        end
                        
                        if isfield(rexdata.uncommon,'minsameRFsSR')
                            [rm cm] = size(rexdata.uncommon.minsameRFsSR);
                            if u <= rm
                                rexdata.uncommon.sameRFsminSpikeRate(u) = min(rexdata.uncommon.minsameRFsSR(u,:));
                                rexdata.uncommon.sameRFsmaxSpikeRate(u) = max(rexdata.uncommon.maxsameRFsSR(u,:));
                                rexdata.uncommon.maxSpkRF(u,1) = rexdata.uncommon.sameRFsmaxSpikeRate(u);
                                rexdata.uncommon.minSpkRF(u,1) = rexdata.uncommon.sameRFsminSpikeRate(u);
                            end
                            rexdata.uncommon.maxSpkRF = max(rexdata.uncommon.maxSpkRF(:));
                        end
                        %   end
                        %assignin('base','rexdata',rexdata);pause(0.001),
                    end
                    %% BLOCK FPs
                    pause(0.001)
                    % Fixation Points  ------------------------------------------------------------------
                    rexdata.uncommon.sameFPs_responseprofiles = [];
                    if isfield(rexdata.uncommon,'sameFPs')
                        %  for u = 1:rexdata.common.numUnits
                        
                        [fpfr fpr] = size(rexdata.uncommon.sameFPs);
                        for s = 1:fpr
                            rexdata.uncommon.sameFPs{2,s}{u,1} = [];
                            clear nufSpk nfs1 nufSpike
                            for i=1:length(rexdata.uncommon.sameFPs{1,s})
                                if rexdata.uncommon.sameFPs{1,s}(i) <= max(rexdata.common.goodtrials2)
                                    nufSpk(i) = (sum(rexdata.uncommon.centered_spiketime{u,rexdata.uncommon.sameFPs{1,s}(i)}) ~=0) & (length((rexdata.uncommon.centered_spiketime{u,rexdata.uncommon.sameFPs{1,s}(i)})) > 1);
                                end
                            end
                            [nfs1 nufSpike] = find(nufSpk ==1);
                            
                            if length(nufSpike)>3
                                if rexdata.common.TrialsToAnalayze == 1
                                    nufSpike = nufSpike;
                                elseif rexdata.common.TrialsToAnalayze == 2 %1st quatile
                                    nufSpike = nufSpike(1:floor(length(nufSpike)/4));
                                elseif rexdata.common.TrialsToAnalayze == 3 %two middle quantiles
                                    nufSpike = nufSpike(floor(length(nufSpike)*.25):floor(length(nufSpike)*0.75));
                                elseif rexdata.common.TrialsToAnalayze == 4 % last quatile
                                    nufSpike = nufSpike(floor(length(nufSpike)*.75):end);
                                elseif rexdata.common.TrialsToAnalayze == 5 %everyother
                                    nufSpike = nufSpike(nufSpike(1:2:length(nufSpike)));
                                end
                            else
                                nufSpike = nufSpike;
                            end
                            if rexdata.common.saraFile
                                nufSpike = nufSpike(1:round(length(nufSpike)/2));
                            end
                            rexdata.uncommon.sameFPs{3,s}{u,1} = [];
                            rexdata.uncommon.sameFPs{3,s}{u,1} = rexdata.uncommon.sameFPs{1,s}(nufSpike);
                            rexdata.uncommon.spkBins= ([rexdata.uncommon.startbin(u):rexdata.common.PSTH_Binsize:rexdata.uncommon.endbin(u)]);
                            rexdata.uncommon.sameFPs{2,s}{u,1}.PSTH =  zeros(length(rexdata.uncommon.spkBins),length(nufSpike));%
                            %  rexdata.uncommon.sameFPs{2,s}{u,1}.spikes = rexdata.uncommon.spikemat{u,1}(rexdata.uncommon.sameFPs{3,s}{u,1},:);
                            rexdata.uncommon.sameFPs{2,s}{u,1}.spikes = rexdata.uncommon.spikemat{u}(rexdata.uncommon.sameFPs{3,s}{u,1},:);
                            rexdata.uncommon.sameFPs{2,s}{u,1}.Mean = mean(rexdata.uncommon.sameFPs{2,s}{u,1}.spikes);
                            rexdata.uncommon.sameFPs{2,s}{u,1}.STD = std(rexdata.uncommon.sameFPs{2,s}{u,1}.spikes);
                            rexdata.uncommon.sameFPs{2,s}{u,1}.SEM = (rexdata.uncommon.sameFPs{2,s}{u,1}.STD)./sqrt(length(nufSpike));
                            %rexdata.uncommon.sameFPs{2,s}{u,1}.SEM = (rexdata.uncommon.sameFPs{2,s}{u,1}.STD)./sqrt(length(rexdata.uncommon.sameFPs{1,s}));
                            rexdata.uncommon.sameFPs{2,s}{u,1}.VAR = var(rexdata.uncommon.sameFPs{2,s}{u,1}.spikes);
                            for k = 1:length(nufSpike)
                                timestamps = rexdata.uncommon.centered_spiketime{u,rexdata.uncommon.sameFPs{3,s}{u,1}(k)};
                                rexdata.uncommon.sameFPs{2,s}{u,1}.timestamps{k} = timestamps;
                                if sum(timestamps) ~= 0
                                    Hists = ((1000 * histcounts(timestamps,rexdata.uncommon.spkBins))/rexdata.common.PSTH_Binsize)';
                                    rexdata.uncommon.sameFPs{2,s}{u,1}.PSTH(:,k) = [Hists;0];
                                end
                            end
                            
                            
                            [cP rP]=size(rexdata.uncommon.sameFPs{2,s}{u,1}.PSTH);
                            if rP > 1
                                rexdata.uncommon.sameFPs{2,s}{u,1}.PSTH_Mean = mean(rexdata.uncommon.sameFPs{2,s}{u,1}.PSTH');
                                rexdata.uncommon.sameFPs{2,s}{u,1}.PSTH_STD = std(rexdata.uncommon.sameFPs{2,s}{u,1}.PSTH');
                                rexdata.uncommon.sameFPs{2,s}{u,1}.PSTH_SEM = (rexdata.uncommon.sameFPs{2,s}{u,1}.PSTH_STD)./sqrt(length(rexdata.uncommon.sameFPs{1,s}));
                                rexdata.uncommon.sameFPs{2,s}{u,1}.PSTH_VAR = var(rexdata.uncommon.sameFPs{2,s}{u,1}.PSTH');
                            else
                                rexdata.uncommon.sameFPs{2,s}{u,1}.PSTH_Mean = rexdata.uncommon.sameFPs{2,s}{u,1}.PSTH';
                                rexdata.uncommon.sameFPs{2,s}{u,1}.PSTH_SEM = zeros(1,cP);
                            end
                            
                            
                            if length(rexdata.uncommon.sameFPs{2,s}{u,1}.PSTH_Mean) > 5
                                meansmoothed = zeros(1,length(rexdata.uncommon.sameFPs{2,s}{u,1}.PSTH_Mean)-rexdata.common.PSTH_SmoothWindow );
                                SEMsmoothed = zeros(1,length(rexdata.uncommon.sameFPs{2,s}{u,1}.PSTH_Mean)-rexdata.common.PSTH_SmoothWindow);
                                for i = rexdata.common.PSTH_SmoothWindow+1:length(rexdata.uncommon.sameFPs{2,s}{u,1}.PSTH_Mean)
                                    meansmoothed(i-rexdata.common.PSTH_SmoothWindow) = mean(rexdata.uncommon.sameFPs{2,s}{u,1}.PSTH_Mean(i-rexdata.common.PSTH_SmoothWindow:i));  % smoothed mean
                                    SEMsmoothed(i-rexdata.common.PSTH_SmoothWindow) = mean(rexdata.uncommon.sameFPs{2,s}{u,1}.PSTH_SEM(i-rexdata.common.PSTH_SmoothWindow:i));  % smoothed STD
                                end
                                rexdata.uncommon.sameFPs{2,s}{u,1}.PSTH_smoothed_mean = [rexdata.uncommon.sameFPs{2,s}{u,1}.PSTH_Mean(1:rexdata.common.PSTH_SmoothWindow) meansmoothed];
                                rexdata.uncommon.sameFPs{2,s}{u,1}.PSTH_smoothed_SEM = [rexdata.uncommon.sameFPs{2,s}{u,1}.PSTH_SEM(1:rexdata.common.PSTH_SmoothWindow) SEMsmoothed];
                                SMTHD_SEM = smooth(rexdata.uncommon.sameFPs{2,s}{u,1}.PSTH_SEM,rexdata.common.SEM_SmoothWindow);
                            end
                            %   if isfield(rexdata.uncommon,'sameFPs{2,s}')
                            if isfield(rexdata.uncommon.sameFPs{2,s}{u,1},'PSTH_smoothed_mean')% & (alignEcode == 1001 || isfield(rexdata.uncommon,'maxSpkFP') == 0)
                                
                                %  midWin = round(length(rexdata.uncommon.sameFPs{2,s}{u,1}.PSTH_smoothed_mean)/2);
                                midWin = round(abs(rexdata.uncommon.minSpikeTime(u))/rexdata.common.PSTH_Binsize);
                                pastWin = (midWin-rexdata.common.baselineStartTime):(midWin-rexdata.common.baselineEndTime);
                                VisWin = (midWin-rexdata.common.VISStartTime):(midWin+rexdata.common.MEMStartTime);
                                MemWin = (midWin+rexdata.common.MEMStartTime):(midWin+rexdata.common.MEMEndTime+rexdata.common.MEMStartTime);
                                pastWin = pastWin(pastWin >0);
                                VisWin = VisWin(VisWin < length(rexdata.uncommon.sameFPs{2,s}{u,1}.PSTH_smoothed_mean));
                                MemWin = MemWin(MemWin < length(rexdata.uncommon.sameFPs{2,s}{u,1}.PSTH_smoothed_mean));
                                
                                if numel(MemWin) ~= 0 & numel(VisWin) ~= 0
                                    
                                    %baseline mean and STD
                                    PreEventMean = mean(rexdata.uncommon.sameFPs{2,s}{u,1}.PSTH_smoothed_mean(pastWin));
                                    PreEventSTD =  std(rexdata.uncommon.sameFPs{2,s}{u,1}.PSTH_smoothed_mean(pastWin));
                                    rexdata.uncommon.sameFPs{2,s}{u,1}.PSTH_zscored = (rexdata.uncommon.sameFPs{2,s}{u,1}.PSTH_smoothed_mean - PreEventMean)/PreEventSTD;
                                    rexdata.uncommon.sameFPs{2,s}{u,1}.PreEventMean = mean(rexdata.uncommon.sameFPs{2,s}{u,1}.PSTH_zscored(pastWin));
                                    rexdata.uncommon.sameFPs{2,s}{u,1}.PreEventSTD =  std(rexdata.uncommon.sameFPs{2,s}{u,1}.PSTH_zscored(pastWin));
                                    rexdata.uncommon.sameFPs{2,s}{u,1}.PreEventMeanRAW = PreEventMean;
                                    rexdata.uncommon.sameFPs{2,s}{u,1}.PreEventSTDRAW = PreEventSTD;
                                    
                                    %VIS mean and MAX
                                    [rexdata.uncommon.sameFPs{2,s}{u,1}.VISmax, VISmaxWin]= (max(rexdata.uncommon.sameFPs{2,s}{u,1}.PSTH_zscored(VisWin)));
                                    rexdata.uncommon.sameFPs{2,s}{u,1}.VISmaxWin = VISmaxWin + VisWin(1);
                                    rexdata.uncommon.sameFPs{2,s}{u,1}.VISMean = mean(rexdata.uncommon.sameFPs{2,s}{u,1}.PSTH_zscored(VisWin));
                                    
                                    %mem mean and MAX
                                    [ rexdata.uncommon.sameFPs{2,s}{u,1}.MEMmax, MEMmaxWin]=  (max(rexdata.uncommon.sameFPs{2,s}{u,1}.PSTH_zscored(MemWin)));
                                    rexdata.uncommon.sameFPs{2,s}{u,1}.MEMmaxWin = MEMmaxWin  + MemWin(1);
                                    rexdata.uncommon.sameFPs{2,s}{u,1}.MEMMean = mean(rexdata.uncommon.sameFPs{2,s}{u,1}.PSTH_zscored(MemWin));
                                    %VIS mean and MAX - raw
                                    [rexdata.uncommon.sameFPs{2,s}{u,1}.VISmaxRAW, VISmaxWinRAW]= (max(rexdata.uncommon.sameFPs{2,s}{u,1}.PSTH_smoothed_mean(VisWin)));
                                    rexdata.uncommon.sameFPs{2,s}{u,1}.VISmaxWinRAW = VISmaxWinRAW + VisWin(1);
                                    rexdata.uncommon.sameFPs{2,s}{u,1}.VISMeanRAW = mean(rexdata.uncommon.sameFPs{2,s}{u,1}.PSTH_smoothed_mean(VisWin));
                                    
                                    %mem mean and MAX - raw
                                    [rexdata.uncommon.sameFPs{2,s}{u,1}.MEMmaxRAW, MEMmaxWinRAW]=  (max(rexdata.uncommon.sameFPs{2,s}{u,1}.PSTH_smoothed_mean(MemWin)));
                                    rexdata.uncommon.sameFPs{2,s}{u,1}.MEMmaxWinRAW = MEMmaxWinRAW + MemWin(1);
                                    rexdata.uncommon.sameFPs{2,s}{u,1}.MEMMeanRAW = mean(rexdata.uncommon.sameFPs{2,s}{u,1}.PSTH_smoothed_mean(MemWin));
                                    %differnce from mean
                                    rexdata.uncommon.sameFPs{2,s}{u,1}.VISResponseSTDfromMean = (rexdata.uncommon.sameFPs{2,s}{u,1}.VISmax - rexdata.uncommon.sameFPs{2,s}{u,1}.PreEventMean)*rexdata.uncommon.sameFPs{2,s}{u,1}.PreEventSTD;
                                    rexdata.uncommon.sameFPs{2,s}{u,1}.MEMResponseSTDfromMean = (rexdata.uncommon.sameFPs{2,s}{u,1}.MEMmax - rexdata.uncommon.sameFPs{2,s}{u,1}.PreEventMean)*rexdata.uncommon.sameFPs{2,s}{u,1}.PreEventSTD;
                                    
                                    %length of good consecutive windows for VIS response
                                    
                                    [~, gdVisWin]= find((rexdata.uncommon.sameFPs{2,s}{u,1}.PSTH_zscored(VisWin) > rexdata.uncommon.sameFPs{2,s}{u,1}.PreEventMean));
                                    [~, badVisWin]= find((rexdata.uncommon.sameFPs{2,s}{u,1}.PSTH_zscored(VisWin) < rexdata.uncommon.sameFPs{2,s}{u,1}.PreEventMean));
                                    
                                    [~, gdMemWin]= find((rexdata.uncommon.sameFPs{2,s}{u,1}.PSTH_zscored(MemWin) > rexdata.uncommon.sameFPs{2,s}{u,1}.PreEventMean));
                                    [~, badMemWin]= find((rexdata.uncommon.sameFPs{2,s}{u,1}.PSTH_zscored(MemWin) < rexdata.uncommon.sameFPs{2,s}{u,1}.PreEventMean));
                                    
                                    %make VIS response decisions
                                    if (rexdata.uncommon.sameFPs{2,s}{u,1}.VISResponseSTDfromMean > rexdata.uncommon.sameFPs{2,s}{u,1}.PreEventSTD) &...
                                            ismember(0, diff(diff(gdVisWin))) & (rexdata.uncommon.sameFPs{2,s}{u,1}.VISMean > rexdata.uncommon.sameFPs{2,s}{u,1}.PreEventMean)
                                        rexdata.uncommon.sameFPs{2,s}{u,1}.VISResponse = 1;
                                    elseif (rexdata.uncommon.sameFPs{2,s}{u,1}.VISResponseSTDfromMean < rexdata.uncommon.sameFPs{2,s}{u,1}.PreEventSTD)  & ...
                                            ismember(0, diff(diff(badVisWin))) & (rexdata.uncommon.sameFPs{2,s}{u,1}.VISMean < rexdata.uncommon.sameFPs{2,s}{u,1}.PreEventMean)
                                        rexdata.uncommon.sameFPs{2,s}{u,1}.VISResponse = -1;
                                    else
                                        rexdata.uncommon.sameFPs{2,s}{u,1}.VISResponse = 0;
                                    end
                                    
                                    %make MEM response decisions
                                    if (rexdata.uncommon.sameFPs{2,s}{u,1}.MEMResponseSTDfromMean > rexdata.uncommon.sameFPs{2,s}{u,1}.PreEventSTD) & ...
                                            ismember(0, diff(diff(gdMemWin))) & (rexdata.uncommon.sameFPs{2,s}{u,1}.MEMMean > rexdata.uncommon.sameFPs{2,s}{u,1}.PreEventMean)
                                        rexdata.uncommon.sameFPs{2,s}{u,1}.MEMResponse = 1;
                                    elseif (rexdata.uncommon.sameFPs{2,s}{u,1}.MEMResponseSTDfromMean < rexdata.uncommon.sameFPs{2,s}{u,1}.PreEventSTD) & ...
                                            ismember(0, diff(diff(badMemWin))) & (rexdata.uncommon.sameFPs{2,s}{u,1}.MEMMean < rexdata.uncommon.sameFPs{2,s}{u,1}.PreEventMean)
                                        rexdata.uncommon.sameFPs{2,s}{u,1}.MEMResponse = -1;
                                    else
                                        rexdata.uncommon.sameFPs{2,s}{u,1}.MEMResponse = 0;
                                    end
                                    
                                    rexdata.uncommon.sameFPs_responseprofiles{s}(u,:) = [rexdata.uncommon.sameFPs{2,s}{u,1}.PreEventMean rexdata.uncommon.sameFPs{2,s}{u,1}.PreEventSTD...
                                        rexdata.uncommon.sameFPs{2,s}{u,1}.PreEventMeanRAW rexdata.uncommon.sameFPs{2,s}{u,1}.PreEventSTDRAW...
                                        rexdata.uncommon.sameFPs{2,s}{u,1}.VISmaxWin rexdata.uncommon.sameFPs{2,s}{u,1}.VISmax rexdata.uncommon.sameFPs{2,s}{u,1}.VISMean...
                                        rexdata.uncommon.sameFPs{2,s}{u,1}.MEMmaxWin rexdata.uncommon.sameFPs{2,s}{u,1}.MEMmax rexdata.uncommon.sameFPs{2,s}{u,1}.MEMMean...
                                        rexdata.uncommon.sameFPs{2,s}{u,1}.VISmaxWinRAW rexdata.uncommon.sameFPs{2,s}{u,1}.VISmaxRAW rexdata.uncommon.sameFPs{2,s}{u,1}.VISMeanRAW...
                                        rexdata.uncommon.sameFPs{2,s}{u,1}.MEMmaxWinRAW rexdata.uncommon.sameFPs{2,s}{u,1}.MEMmaxRAW rexdata.uncommon.sameFPs{2,s}{u,1}.MEMMeanRAW ...
                                        rexdata.uncommon.sameFPs{2,s}{u,1}.VISResponseSTDfromMean rexdata.uncommon.sameFPs{2,s}{u,1}.MEMResponseSTDfromMean...
                                        rexdata.uncommon.sameFPs{2,s}{u,1}.VISResponse rexdata.uncommon.sameFPs{2,s}{u,1}.MEMResponse str2num(FileN(1:end-1)) u s midWin double(FileN(end))];
                                    
                                    % allAttrib = [allAttrib;rexdata.uncommon.sameFPs_responseprofiles{s}(u,:)];
                                end
                                %                                 if isfield(rexdata.uncommon,'sameFPs{2,s}{u,1}.PSTH_smoothed_mean')
                                rexdata.uncommon.maxsameFPsSR(u,s) = max([rexdata.uncommon.sameFPs{2,s}{u,1}.PSTH_smoothed_mean + SMTHD_SEM']);
                                rexdata.uncommon.minsameFPsSR(u,s)= min([rexdata.uncommon.sameFPs{2,s}{u,1}.PSTH_smoothed_mean - SMTHD_SEM']);
                            end
                        end
                        % end
                        if isfield(rexdata.uncommon,'minsameFPsSR')
                            [rm cm] = size(rexdata.uncommon.minsameFPsSR);
                            if u <= rm
                                rexdata.uncommon.sameFPsminSpikeRate(u) = min(rexdata.uncommon.minsameFPsSR(u,:));
                                rexdata.uncommon.sameFPsmaxSpikeRate(u) = max(rexdata.uncommon.maxsameFPsSR(u,:));
                                rexdata.uncommon.maxSpkRF(u,1) = rexdata.uncommon.sameFPsmaxSpikeRate(u);
                                rexdata.uncommon.minSpkRF(u,1) = rexdata.uncommon.sameFPsminSpikeRate(u);
                            end
                            rexdata.uncommon.maxSpkRF = max(rexdata.uncommon.maxSpkRF(:));
                        end
                        
                        %    end
                        %assignin('base','rexdata',rexdata);pause(0.001),
                    end
                    disp('FPs done')
                    pause(0.001)
                    %% BLOCK RF2s
                    rexdata.uncommon.sameRF2s_responseprofiles = [];
                    %assignin('base','rexdata',rexdata);pause(0.001),
                    if isfield(rexdata.uncommon,'sameRF2s')% & ismember(1047,rexdata.common.Code(:)) & ismember(find(rexdata.uncommon.RF2_n_others(1,:)>0), rexdata.common.goodtrials2)
                        %   for u = 1:rexdata.common.numUnits
                        
                        [rf2fr rf2r] = size(rexdata.uncommon.sameRF2s);
                        for s = 1:rf2r
                            if sum(rexdata.uncommon.sameRF2s{1,s}) > 0
                                rexdata.uncommon.sameRF2s{2,s}{u,1} = [];
                                clear nufSpk nfs1 nufSpike
                                for i=1:length(rexdata.uncommon.sameRF2s{1,s})
                                    if rexdata.uncommon.sameRF2s{1,s}(i) <= max(rexdata.common.goodtrials2)
                                        nufSpk(i) = (sum(rexdata.uncommon.centered_spiketime{u,rexdata.uncommon.sameRF2s{1,s}(i)}) ~=0) & (length((rexdata.uncommon.centered_spiketime{u,rexdata.uncommon.sameRF2s{1,s}(i)})) > 1);
                                    end
                                end
                                [nfs1 nufSpike] = find(nufSpk ==1);
                                if length(nufSpike)>3
                                    if rexdata.common.TrialsToAnalayze == 1
                                        nufSpike = nufSpike;
                                    elseif rexdata.common.TrialsToAnalayze == 2 %1st quatile
                                        nufSpike = nufSpike(1:floor(length(nufSpike)/4));
                                    elseif rexdata.common.TrialsToAnalayze == 3 %two middle quantiles
                                        nufSpike = nufSpike(floor(length(nufSpike)*.25):floor(length(nufSpike)*0.75));
                                    elseif rexdata.common.TrialsToAnalayze == 4 % last quatile
                                        nufSpike = nufSpike(floor(length(nufSpike)*.75):end);
                                    elseif rexdata.common.TrialsToAnalayze == 5 %everyother
                                        nufSpike = nufSpike(nufSpike(1:2:length(nufSpike)));
                                    end
                                else
                                    nufSpike = nufSpike;
                                end
                                if rexdata.common.saraFile
                                    nufSpike = nufSpike(1:round(length(nufSpike)/2));
                                end
                                rexdata.uncommon.sameRF2s{3,s}{u,1} = [];
                                rexdata.uncommon.sameRF2s{3,s}{u,1} = rexdata.uncommon.sameRF2s{1,s}(nufSpike);
                                rexdata.uncommon.spkBins= ([rexdata.uncommon.startbin(u):rexdata.common.PSTH_Binsize:rexdata.uncommon.endbin(u)]);
                                rexdata.uncommon.sameRF2s{2,s}{u,1}.PSTH =  zeros(length(rexdata.uncommon.spkBins),length(nufSpike));%
                                % rexdata.uncommon.sameRF2s{2,s}{u,1}.spikes = rexdata.uncommon.spikemat{u,1}(rexdata.uncommon.sameRF2s{3,s}{u,1},:);
                                rexdata.uncommon.sameRF2s{2,s}{u,1}.spikes = rexdata.uncommon.spikemat{u}(rexdata.uncommon.sameRF2s{3,s}{u,1},:);
                                rexdata.uncommon.sameRF2s{2,s}{u,1}.Mean = mean(rexdata.uncommon.sameRF2s{2,s}{u,1}.spikes);
                                rexdata.uncommon.sameRF2s{2,s}{u,1}.STD = std(rexdata.uncommon.sameRF2s{2,s}{u,1}.spikes);
                                %  rexdata.uncommon.sameRF2s{2,s}{u,1}.SEM = (rexdata.uncommon.sameRF2s{2,s}{u,1}.STD)./sqrt(length(rexdata.uncommon.sameRF2s{3,s}));
                                rexdata.uncommon.sameRF2s{2,s}{u,1}.SEM = (rexdata.uncommon.sameRF2s{2,s}{u,1}.STD)./sqrt(length(nufSpike));
                                rexdata.uncommon.sameRF2s{2,s}{u,1}.VAR = var(rexdata.uncommon.sameRF2s{2,s}{u,1}.spikes);
                                for k = 1:length(nufSpike)
                                    timestamps = rexdata.uncommon.centered_spiketime{u, rexdata.uncommon.sameRF2s{3,s}{u,1}(k)};
                                    rexdata.uncommon.sameRF2s{2,s}{u,1}.timestamps{k} = timestamps;
                                    if sum(timestamps) ~= 0
                                        Hists = ((1000 * histcounts(timestamps,rexdata.uncommon.spkBins))/rexdata.common.PSTH_Binsize)';
                                        rexdata.uncommon.sameRF2s{2,s}{u,1}.PSTH(:,k) = [Hists;0];
                                    end
                                end
                                
                                
                                [cP rP]=size(rexdata.uncommon.sameRF2s{2,s}{u,1}.PSTH);
                                if rP > 1
                                    rexdata.uncommon.sameRF2s{2,s}{u,1}.PSTH_Mean = mean(rexdata.uncommon.sameRF2s{2,s}{u,1}.PSTH');
                                    rexdata.uncommon.sameRF2s{2,s}{u,1}.PSTH_STD = std(rexdata.uncommon.sameRF2s{2,s}{u,1}.PSTH');
                                    rexdata.uncommon.sameRF2s{2,s}{u,1}.PSTH_SEM = (rexdata.uncommon.sameRF2s{2,s}{u,1}.PSTH_STD)./sqrt(length(nufSpike));
                                    % rexdata.uncommon.sameRF2s{2,s}{u,1}.PSTH_SEM = (rexdata.uncommon.sameRF2s{2,s}{u,1}.PSTH_STD)./sqrt(length(rexdata.uncommon.sameRF2s{1,s}));
                                    rexdata.uncommon.sameRF2s{2,s}{u,1}.PSTH_VAR = var(rexdata.uncommon.sameRF2s{2,s}{u,1}.PSTH');
                                else
                                    rexdata.uncommon.sameRF2s{2,s}{u,1}.PSTH_Mean = rexdata.uncommon.sameRF2s{2,s}{u,1}.PSTH';
                                    rexdata.uncommon.sameRF2s{2,s}{u,1}.PSTH_SEM = zeros(1,cP);
                                end
                                
                                if length(rexdata.uncommon.sameRF2s{2,s}{u,1}.PSTH_Mean) > 5
                                    meansmoothed = zeros(1,length(rexdata.uncommon.sameRF2s{2,s}{u,1}.PSTH_Mean)-rexdata.common.PSTH_SmoothWindow );
                                    SEMsmoothed = zeros(1,length(rexdata.uncommon.sameRF2s{2,s}{u,1}.PSTH_Mean)-rexdata.common.PSTH_SmoothWindow);
                                    for i = rexdata.common.PSTH_SmoothWindow+1:length(rexdata.uncommon.sameRF2s{2,s}{u,1}.PSTH_Mean)
                                        meansmoothed(i-rexdata.common.PSTH_SmoothWindow) = mean(rexdata.uncommon.sameRF2s{2,s}{u,1}.PSTH_Mean(i-rexdata.common.PSTH_SmoothWindow:i));  % smoothed mean
                                        SEMsmoothed(i-rexdata.common.PSTH_SmoothWindow) = mean(rexdata.uncommon.sameRF2s{2,s}{u,1}.PSTH_SEM(i-rexdata.common.PSTH_SmoothWindow:i));  % smoothed STD
                                    end
                                    rexdata.uncommon.sameRF2s{2,s}{u,1}.PSTH_smoothed_mean = [rexdata.uncommon.sameRF2s{2,s}{u,1}.PSTH_Mean(1:rexdata.common.PSTH_SmoothWindow) meansmoothed];
                                    rexdata.uncommon.sameRF2s{2,s}{u,1}.PSTH_smoothed_SEM = [rexdata.uncommon.sameRF2s{2,s}{u,1}.PSTH_SEM(1:rexdata.common.PSTH_SmoothWindow) SEMsmoothed];
                                    SMTHD_SEM = smooth(rexdata.uncommon.sameRF2s{2,s}{u,1}.PSTH_SEM,rexdata.common.SEM_SmoothWindow);
                                end
                                %  if isfield(rexdata.uncommon,'sameRF2s{2,s}')
                                if isfield(rexdata.uncommon.sameRF2s{2,s}{u,1},'PSTH_smoothed_mean') % & (alignEcode == 1001 || isfield(rexdata.uncommon,'maxSpkRF2') == 0)
                                    pastWin = pastWin(pastWin >0);
                                    VisWin = VisWin(VisWin < length(rexdata.uncommon.sameRF2s{2,s}{u,1}.PSTH_smoothed_mean));
                                    MemWin = MemWin(MemWin < length(rexdata.uncommon.sameRF2s{2,s}{u,1}.PSTH_smoothed_mean));
                                    
                                    if numel(MemWin) ~= 0 & numel(VisWin) ~= 0
                                        %midWin = round(length(rexdata.uncommon.sameRF2s{2,s}{u,1}.PSTH_smoothed_mean)/2);
                                        midWin = round(abs(rexdata.uncommon.minSpikeTime(u))/rexdata.common.PSTH_Binsize);
                                        pastWin = (midWin-rexdata.common.baselineStartTime):(midWin-rexdata.common.baselineEndTime);
                                        VisWin = (midWin-rexdata.common.VISStartTime):(midWin+rexdata.common.MEMStartTime);
                                        MemWin = (midWin+rexdata.common.MEMStartTime):(midWin+rexdata.common.MEMEndTime+rexdata.common.MEMStartTime);
                                        
                                        %baseline mean and STD
                                        PreEventMean = mean(rexdata.uncommon.sameRF2s{2,s}{u,1}.PSTH_smoothed_mean(pastWin));
                                        PreEventSTD =  std(rexdata.uncommon.sameRF2s{2,s}{u,1}.PSTH_smoothed_mean(pastWin));
                                        rexdata.uncommon.sameRF2s{2,s}{u,1}.PSTH_zscored = (rexdata.uncommon.sameRF2s{2,s}{u,1}.PSTH_smoothed_mean - PreEventMean)/PreEventSTD;
                                        rexdata.uncommon.sameRF2s{2,s}{u,1}.PreEventMean = mean(rexdata.uncommon.sameRF2s{2,s}{u,1}.PSTH_zscored(pastWin));
                                        rexdata.uncommon.sameRF2s{2,s}{u,1}.PreEventSTD =  std(rexdata.uncommon.sameRF2s{2,s}{u,1}.PSTH_zscored(pastWin));
                                        rexdata.uncommon.sameRF2s{2,s}{u,1}.PreEventMeanRAW = PreEventMean;
                                        rexdata.uncommon.sameRF2s{2,s}{u,1}.PreEventSTDRAW = PreEventSTD;
                                        %VIS mean and MAX
                                        [rexdata.uncommon.sameRF2s{2,s}{u,1}.VISmax, VISmaxWin]= (max(rexdata.uncommon.sameRF2s{2,s}{u,1}.PSTH_zscored(VisWin)));
                                        rexdata.uncommon.sameRF2s{2,s}{u,1}.VISmaxWin = VISmaxWin + VisWin(1);
                                        rexdata.uncommon.sameRF2s{2,s}{u,1}.VISMean = mean(rexdata.uncommon.sameRF2s{2,s}{u,1}.PSTH_zscored(VisWin));
                                        
                                        %mem mean and MAX
                                        [ rexdata.uncommon.sameRF2s{2,s}{u,1}.MEMmax, MEMmaxWin]=  (max(rexdata.uncommon.sameRF2s{2,s}{u,1}.PSTH_zscored(MemWin)));
                                        rexdata.uncommon.sameRF2s{2,s}{u,1}.MEMmaxWin = MEMmaxWin  + MemWin(1);
                                        rexdata.uncommon.sameRF2s{2,s}{u,1}.MEMMean = mean(rexdata.uncommon.sameRF2s{2,s}{u,1}.PSTH_zscored(MemWin));
                                        %VIS mean and MAX - raw
                                        [rexdata.uncommon.sameRF2s{2,s}{u,1}.VISmaxRAW, VISmaxWinRAW]= (max(rexdata.uncommon.sameRF2s{2,s}{u,1}.PSTH_smoothed_mean(VisWin)));
                                        rexdata.uncommon.sameRF2s{2,s}{u,1}.VISmaxWinRAW = VISmaxWinRAW + VisWin(1);
                                        rexdata.uncommon.sameRF2s{2,s}{u,1}.VISMeanRAW = mean(rexdata.uncommon.sameRF2s{2,s}{u,1}.PSTH_smoothed_mean(VisWin));
                                        
                                        %mem mean and MAX - raw
                                        [rexdata.uncommon.sameRF2s{2,s}{u,1}.MEMmaxRAW, MEMmaxWinRAW]=  (max(rexdata.uncommon.sameRF2s{2,s}{u,1}.PSTH_smoothed_mean(MemWin)));
                                        rexdata.uncommon.sameRF2s{2,s}{u,1}.MEMmaxWinRAW = MEMmaxWinRAW + MemWin(1);
                                        rexdata.uncommon.sameRF2s{2,s}{u,1}.MEMMeanRAW = mean(rexdata.uncommon.sameRF2s{2,s}{u,1}.PSTH_smoothed_mean(MemWin));
                                        %differnce from mean
                                        rexdata.uncommon.sameRF2s{2,s}{u,1}.VISResponseSTDfromMean = (rexdata.uncommon.sameRF2s{2,s}{u,1}.VISmax - rexdata.uncommon.sameRF2s{2,s}{u,1}.PreEventMean)*rexdata.uncommon.sameRF2s{2,s}{u,1}.PreEventSTD;
                                        rexdata.uncommon.sameRF2s{2,s}{u,1}.MEMResponseSTDfromMean = (rexdata.uncommon.sameRF2s{2,s}{u,1}.MEMmax - rexdata.uncommon.sameRF2s{2,s}{u,1}.PreEventMean)*rexdata.uncommon.sameRF2s{2,s}{u,1}.PreEventSTD;
                                        
                                        %length of good consecutive windows for VIS response
                                        
                                        [~, gdVisWin]= find((rexdata.uncommon.sameRF2s{2,s}{u,1}.PSTH_zscored(VisWin) > rexdata.uncommon.sameRF2s{2,s}{u,1}.PreEventMean));
                                        [~, badVisWin]= find((rexdata.uncommon.sameRF2s{2,s}{u,1}.PSTH_zscored(VisWin) < rexdata.uncommon.sameRF2s{2,s}{u,1}.PreEventMean));
                                        
                                        [~, gdMemWin]= find((rexdata.uncommon.sameRF2s{2,s}{u,1}.PSTH_zscored(MemWin) > rexdata.uncommon.sameRF2s{2,s}{u,1}.PreEventMean));
                                        [~, badMemWin]= find((rexdata.uncommon.sameRF2s{2,s}{u,1}.PSTH_zscored(MemWin) < rexdata.uncommon.sameRF2s{2,s}{u,1}.PreEventMean));
                                        
                                        %make VIS response decisions
                                        if (rexdata.uncommon.sameRF2s{2,s}{u,1}.VISResponseSTDfromMean > rexdata.uncommon.sameRF2s{2,s}{u,1}.PreEventSTD) &...
                                                ismember(0, diff(diff(gdVisWin))) & (rexdata.uncommon.sameRF2s{2,s}{u,1}.VISMean > rexdata.uncommon.sameRF2s{2,s}{u,1}.PreEventMean)
                                            rexdata.uncommon.sameRF2s{2,s}{u,1}.VISResponse = 1;
                                        elseif (rexdata.uncommon.sameRF2s{2,s}{u,1}.VISResponseSTDfromMean < rexdata.uncommon.sameRF2s{2,s}{u,1}.PreEventSTD)  & ...
                                                ismember(0, diff(diff(badVisWin))) & (rexdata.uncommon.sameRF2s{2,s}{u,1}.VISMean < rexdata.uncommon.sameRF2s{2,s}{u,1}.PreEventMean)
                                            rexdata.uncommon.sameRF2s{2,s}{u,1}.VISResponse = -1;
                                        else
                                            rexdata.uncommon.sameRF2s{2,s}{u,1}.VISResponse = 0;
                                        end
                                        
                                        %make MEM response decisions
                                        if (rexdata.uncommon.sameRF2s{2,s}{u,1}.MEMResponseSTDfromMean > rexdata.uncommon.sameRF2s{2,s}{u,1}.PreEventSTD) & ...
                                                ismember(0, diff(diff(gdMemWin))) & (rexdata.uncommon.sameRF2s{2,s}{u,1}.MEMMean > rexdata.uncommon.sameRF2s{2,s}{u,1}.PreEventMean)
                                            rexdata.uncommon.sameRF2s{2,s}{u,1}.MEMResponse = 1;
                                        elseif (rexdata.uncommon.sameRF2s{2,s}{u,1}.MEMResponseSTDfromMean < rexdata.uncommon.sameRF2s{2,s}{u,1}.PreEventSTD) & ...
                                                ismember(0, diff(diff(badMemWin))) & (rexdata.uncommon.sameRF2s{2,s}{u,1}.MEMMean < rexdata.uncommon.sameRF2s{2,s}{u,1}.PreEventMean)
                                            rexdata.uncommon.sameRF2s{2,s}{u,1}.MEMResponse = -1;
                                        else
                                            rexdata.uncommon.sameRF2s{2,s}{u,1}.MEMResponse = 0;
                                        end
                                        
                                        
                                        rexdata.uncommon.sameRF2s_responseprofiles{s}(u,:) = [rexdata.uncommon.sameRF2s{2,s}{u,1}.PreEventMean rexdata.uncommon.sameRF2s{2,s}{u,1}.PreEventSTD...
                                            rexdata.uncommon.sameRF2s{2,s}{u,1}.PreEventMeanRAW rexdata.uncommon.sameRF2s{2,s}{u,1}.PreEventSTDRAW...
                                            rexdata.uncommon.sameRF2s{2,s}{u,1}.VISmaxWin rexdata.uncommon.sameRF2s{2,s}{u,1}.VISmax rexdata.uncommon.sameRF2s{2,s}{u,1}.VISMean...
                                            rexdata.uncommon.sameRF2s{2,s}{u,1}.MEMmaxWin rexdata.uncommon.sameRF2s{2,s}{u,1}.MEMmax rexdata.uncommon.sameRF2s{2,s}{u,1}.MEMMean...
                                            rexdata.uncommon.sameRF2s{2,s}{u,1}.VISmaxWinRAW rexdata.uncommon.sameRF2s{2,s}{u,1}.VISmaxRAW rexdata.uncommon.sameRF2s{2,s}{u,1}.VISMeanRAW...
                                            rexdata.uncommon.sameRF2s{2,s}{u,1}.MEMmaxWinRAW rexdata.uncommon.sameRF2s{2,s}{u,1}.MEMmaxRAW rexdata.uncommon.sameRF2s{2,s}{u,1}.MEMMeanRAW ...
                                            rexdata.uncommon.sameRF2s{2,s}{u,1}.VISResponseSTDfromMean rexdata.uncommon.sameRF2s{2,s}{u,1}.MEMResponseSTDfromMean...
                                            rexdata.uncommon.sameRF2s{2,s}{u,1}.VISResponse rexdata.uncommon.sameRF2s{2,s}{u,1}.MEMResponse str2num(FileN(1:end-1)) u s midWin double(FileN(end))];
                                        % allAttrib = [allAttrib;rexdata.uncommon.sameRF2s_responseprofiles{s}(u,:)];
                                    end
                                    %
                                    %
                                    %                                     if isfield(rexdata.uncommon,'sameRF2s{2,s}{u,1}.PSTH_smoothed_mean')
                                    rexdata.uncommon.maxsameRF2sSR(u,s) = max([rexdata.uncommon.sameRF2s{2,s}{u,1}.PSTH_smoothed_mean + SMTHD_SEM']);
                                    rexdata.uncommon.minsameRF2sSR(u,s)= min([rexdata.uncommon.sameRF2s{2,s}{u,1}.PSTH_smoothed_mean - SMTHD_SEM']);
                                end
                            end
                        end
                        %  end
                        
                        if isfield(rexdata.uncommon,'minsameRF2sSR')
                            [rm cm] = size(rexdata.uncommon.minsameRF2sSR);
                            if u <= rm
                                rexdata.uncommon.sameRF2sminSpikeRate(u) = min(rexdata.uncommon.minsameRF2sSR(u,:));
                                rexdata.uncommon.sameRF2smaxSpikeRate(u) = max(rexdata.uncommon.maxsameRF2sSR(u,:));
                                rexdata.uncommon.maxSpkRF(u,1) = rexdata.uncommon.sameRF2smaxSpikeRate(u);
                                rexdata.uncommon.minSpkRF(u,1) = rexdata.uncommon.sameRF2sminSpikeRate(u);
                            end
                            rexdata.uncommon.maxSpkRF = max(rexdata.uncommon.maxSpkRF(:));
                            endexdata.uncommon.minSpkRF2 = min(rexdata.uncommon.minSpkRF2(:));
                        end
                        %   end
                        
                    end
                    disp('RF2s done')
                    assignin('base','rexdata',rexdata);pause(0.001),
                    pause(0.001)
                    
                    
                    %%
                    %                     assignin('base','currentUnit',u);
                    %                     pause(0.001),
                    %                     BLOCKMemorys
                    
                    %% YLIMITS and panel colors
                    
                    bf = abs(rexdata.uncommon.minSpikeTime(u))/rexdata.common.PSTH_Binsize;
                    zoomOnBins = 1;
                    endZoom = bf + zoomOnBins + (rexdata.uncommon.maxSpikeTime(u)/rexdata.common.PSTH_Binsize);
                    
                    if ~isempty(rexdata.common.trialXYLocations)
                        axisLabels = 1; % "1" means plot labels
                        if isfield(rexdata.uncommon, 'sameRFs') && (isfield(rexdata.uncommon, 'sameFPs') == 0) ||...
                                (isfield(rexdata.uncommon, 'sameRFs') && isfield(rexdata.uncommon, 'sameFPs') && (length(rexdata.uncommon.sameFPs) < length(rexdata.uncommon.sameRFs)))
                            [rfR rfC]= size(rexdata.uncommon.sameRFs);
                            dataToPlot  = rexdata.uncommon.sameRFs;
                            dataTargLoc2  = rexdata.uncommon.RFs;
                            xlocc1 = rexdata.common.trialXYLocations(:,3);
                            ylocc1 = rexdata.common.trialXYLocations(:,4);
                            dataTargLoc3  = rexdata.uncommon.FPs;
                        elseif  isfield(rexdata.uncommon, 'sameRFs') && isfield(rexdata.uncommon, 'sameFPs') && (length(rexdata.uncommon.sameFPs) > length(rexdata.uncommon.sameRFs))
                            [rfR rfC]= size(rexdata.uncommon.sameFPs);
                            dataToPlot  = rexdata.uncommon.sameFPs;
                            dataTargLoc2  = rexdata.uncommon.FPs;
                            xlocc1 = rexdata.common.trialXYLocations(:,1);
                            ylocc1 = rexdata.common.trialXYLocations(:,2);
                            dataTargLoc3  = rexdata.uncommon.RFs;
                        elseif  isfield(rexdata.uncommon, 'sameRFs') && isfield(rexdata.uncommon, 'sameFPs') && (length(rexdata.uncommon.sameFPs) == length(rexdata.uncommon.sameRFs))
                            [rfR rfC]= size(rexdata.uncommon.sameRFs);
                            dataToPlot  = rexdata.uncommon.sameRFs;
                            dataTargLoc2  = rexdata.uncommon.RFs;
                            xlocc1 = rexdata.common.trialXYLocations(:,3);
                            ylocc1 = rexdata.common.trialXYLocations(:,4);
                            dataTargLoc3  = rexdata.uncommon.FPs;
                        else %isfield(rexdata.uncommon, 'sameFPs')
                            [rfR rfC]= size(rexdata.uncommon.sameFPs);
                            dataToPlot  = rexdata.uncommon.sameFPs;
                            dataTargLoc2  = rexdata.uncommon.FPs;
                            xlocc1 = rexdata.common.trialXYLocations(:,1);
                            ylocc1 = rexdata.common.trialXYLocations(:,2);
                            dataTargLoc3  = rexdata.uncommon.FPs;
                        end
                        [mm2 mmt2r]= (cellfun(@size,dataToPlot(1,:),'UniformOutput',0));
                        [manytrials mmts] = find(cell2mat(mm2)>3);
                        dataToPlot = dataToPlot(:,mmts);
                        for s=1:rfC
                            %                         rexdata.uncommon.goodTrLen = length(dataToPlot{1,s});
                            FPcolor{s} = [0 0.5 1];%abs([min((rexdata.common.trialXYLocations(s,1))+ 200,155) min((rexdata.common.trialXYLocations(s,2))+200,255) 155]/255);
                            %               for u = 1:rexdata.common.numUnits
                            if isfield(dataToPlot,'{2,s}')
                                if isfield(dataToPlot{2,s},'{u,1}')
                                    if isfield(dataToPlot{2,s}{u,1}, 'PSTH_smoothed_mean')
                                        if ~isempty(dataToPlot{2,s}) & isempty(dataToPlot{2,s}{u,1}.PSTH) == 0 & ~isempty(dataToPlot{3,s})%PSTH
                                            minCenteredSpikeTime =  min(rexdata.uncommon.minCenteredSpikeTime(u,dataToPlot{3,s}{u,1}))/rexdata.common.PSTH_Binsize;
                                            maxCenteredSpikeTime = max(rexdata.uncommon.maxCenteredSpikeTime(u,dataToPlot{3,s}{u,1}))/rexdata.common.PSTH_Binsize;
                                            %                       zoomOnBins = round(max(1,((abs(rexdata.uncommon.minSpikeTime(u))- before0)/rexdata.common.PSTH_Binsize)+1)+rexdata.common.PSTH_SmoothWindow/2);
                                            
                                            %  for u = 1:rexdata.common.numUnits
                                            %             for s = 1:rfC
                                            endZoom = min(length(dataToPlot{2,s}{u,1}.PSTH_smoothed_mean),endZoom);
                                            if isfield(dataToPlot{2,s}{u,1}, 'PSTH_smoothed_mean')
                                                x12 = dataToPlot{2,s}{u,1}.PSTH_smoothed_mean (zoomOnBins+ (rexdata.common.PSTH_SmoothWindow/rexdata.common.PSTH_Binsize):endZoom+ (rexdata.common.PSTH_SmoothWindow/rexdata.common.PSTH_Binsize));
                                                % y1= dataToPlot{2,s}{u,1}.PSTH_smoothed_SEM (zoomOnBins+ (rexdata.common.PSTH_SmoothWindow/rexdata.common.PSTH_Binsize):endZoom+ (rexdata.common.PSTH_SmoothWindow/rexdata.common.PSTH_Binsize));
                                                y12 = smooth(dataToPlot{2,s}{u,1}.PSTH_SEM(zoomOnBins:endZoom ),2*rexdata.common.PSTH_Binsize);
                                                
                                                rexdata.uncommon.maxU1(u,s) = max(x12+y12');
                                                rexdata.uncommon.minU1(u,s) = min(x12+y12');
                                            end
                                            pause(0.001)
                                            rexdata.uncommon.maxEyePos1 = [];
                                            rexdata.uncommon.minEyePos1 = [];
                                            %                             rexdata.uncommon.maxEyePos = cell(rexdata.common.numUnits,1);
                                            %                             rexdata.uncommon.minEyePos =  cell(rexdata.common.numUnits,1);
                                            if isfield(dataToPlot,'{3,s}')
                                                if isfield(dataToPlot{3,s},'{u,1}')
                                                    for t = dataToPlot{3,s}{u,1}' % find max eye pos traces for scaling in figure panels
                                                        if length(rexdata.uncommon.eyeysmooth{1,t}) > 0
                                                            rexdata.uncommon.maxEyePos1(t) = max(max(rexdata.uncommon.eyexsmooth{1,t},rexdata.uncommon.eyeysmooth{1,t}));
                                                            rexdata.uncommon.minEyePos1(t) = min(min(rexdata.uncommon.eyexsmooth{1,t},rexdata.uncommon.eyeysmooth{1,t}));
                                                            
                                                            %                                     rexdata.uncommon.maxEyePos{u}(t,s) = max(rexdata.uncommon.corr_eye_pos{1,t}(:));
                                                            %                                     rexdata.uncommon.minEyePos{u}(t,s) = min(rexdata.uncommon.corr_eye_pos{1,t}(:));
                                                        end
                                                    end
                                                end
                                            end
                                            clear x12 y12
                                            rexdata.uncommon.goodTrLen = length(rexdata.common.goodtrials2);
                                            
                                            if isfield(dataToPlot,'{2,s}')
                                                if isfield(dataToPlot{2,s},'{u,1}')
                                                    if isfield(dataToPlot{2,s}{u,1}, 'PSTH_smoothed_mean')
                                                        rexdata.uncommon.goodTrLen = length(dataToPlot{3,s}{u,1});
                                                        %   goodTrLen = max(cell2mat(cellfun(@length,dataToPlot(3,:),'UniformOutput',0)));
                                                    else
                                                        rexdata.uncommon.goodTrLen = length(rexdata.common.goodtrials2);
                                                    end
                                                end
                                            end
                                        end
                                    end %end of s
                                end
                            end
                        end
                    end
                    %                     if isfield(rexdata.uncommon, 'maxEyePos')
                    %                         rexdata.uncommon.maxEyePos{u} = max(rexdata.uncommon.maxEyePos{u}(:));
                    %                         rexdata.uncommon.minEyePos{u} = min(rexdata.uncommon.minEyePos{u}(:));
                    %                     end
                    if isfield(rexdata.uncommon, 'minSR')
                        rexdata.uncommon.minSR(u) = min(rexdata.uncommon.minU1(u,:));
                        rexdata.uncommon.maxSR(u) = max(rexdata.uncommon.maxU1(u,:));
                    end
                    if isfield(rexdata.uncommon, 'maxEyePos')
                        rexdata.uncommon.maxEyePos2(u) = max(rexdata.uncommon.maxEyePos1);
                        rexdata.uncommon.minEyePos2(u) = min(rexdata.uncommon.minEyePos1);
                    end
                    disp(['.................D O N E '])
                    
                    %    end
                end
            end
        end
        %% block memories outside
        
        if ~isempty(rexdata.common.numUnits) & isfield(rexdata.uncommon,'sameMemory')
            for u = 1:rexdata.common.numUnits
                if rexdata.uncommon.goodUnitOrNot(u) > 0
                    assignin('base','currentUnit',u);
                    if ~rexdata.common.saraFile
                        if rexdata.common.blocktype == 2
                            rexdata.common.visBlck(u) = 2;
                            rexdata.common.mixOnBlck(u) = 3;
                            rexdata.common.memBlck(u) = 4;
                            rexdata.common.frgtBlck(u) = 5;
                            rexdata.common.newSaccadeBlck(u) = 5;
                        elseif rexdata.common.blocktype == 3
                            rexdata.common.mixOnBlck(u) = 2;
                            rexdata.common.memBlck(u) = 3;
                            rexdata.common.frgtBlck(u) = 4;
                            rexdata.common.visBlck(u) = 5;
                            rexdata.common.newSaccadeBlck(u) = 4;
                        else
                            if length(rexdata.uncommon.sameMemory) <= 5
                                rexdata.common.visBlck(u) = 5;
                            else
                                rexdata.common.visBlck(u) = 7;
                            end
                            
                            rexdata.common.mixOnBlck(u) = 2;
                            rexdata.common.memBlck(u) = 3;
                            rexdata.common.frgtBlck(u) = 4;
                            rexdata.common.newSaccadeBlck(u) = 4;
                        end
                    else
                        if rexdata.common.blocktype == 2
                            rexdata.common.visBlck(u) = 2;
                            rexdata.common.mixOnBlck(u) = 3;
                            rexdata.common.memBlck(u) = 4;
                            rexdata.common.frgtBlck(u) = 5;
                            rexdata.common.newSaccadeBlck(u) = 5;
                        elseif rexdata.common.blocktype == 3
                            rexdata.common.mixOnBlck(u) = 2;
                            rexdata.common.visBlck(u) = 5;
                            rexdata.common.memBlck(u) = 3;
                            rexdata.common.frgtBlck(u) = 4;
                            rexdata.common.newSaccadeBlck(u) = 4;
                        else
                            
                            if length(rexdata.uncommon.sameMemory) <= 5
                                rexdata.common.visBlck(u) = 5;
                            else
                                rexdata.common.visBlck(u) = 7;
                            end
                            rexdata.common.memBlck(u) = 3;
                            rexdata.common.frgtBlck(u) = 4;
                            rexdata.common.mixOnBlck(u) = 2;
                            rexdata.common.OtherSaccadeBlck(u) = 5;
                            rexdata.common.newSaccadeBlck(u) = 6;
                        end
                    end
                    assignin('base','rexdata',rexdata);pause(0.001)
                    pause(0.001),
                    BLOCKMemorys2
                end
            end
        end
        
        %%
        axisLabels = 1; % "1" means plot labels
        if ~isempty(rexdata.common.trialXYLocations)
            if isfield(rexdata.uncommon, 'sameRFs') && (isfield(rexdata.uncommon, 'sameFPs') == 0) ||...
                    (isfield(rexdata.uncommon, 'sameRFs') && isfield(rexdata.uncommon, 'sameFPs') && (length(rexdata.uncommon.sameFPs) < length(rexdata.uncommon.sameRFs)))
                [rfR rfC]= size(rexdata.uncommon.sameRFs);
                dataToPlot  = rexdata.uncommon.sameRFs;
                dataTargLoc2  = rexdata.uncommon.RFs;
                xlocc1 = rexdata.common.trialXYLocations(:,3);
                ylocc1 = rexdata.common.trialXYLocations(:,4);
                dataTargLoc3  = rexdata.uncommon.FPs;
            elseif  isfield(rexdata.uncommon, 'sameRFs') && isfield(rexdata.uncommon, 'sameFPs') && (length(rexdata.uncommon.sameFPs) > length(rexdata.uncommon.sameRFs))
                [rfR rfC]= size(rexdata.uncommon.sameFPs);
                dataToPlot  = rexdata.uncommon.sameFPs;
                dataTargLoc2  = rexdata.uncommon.FPs;
                xlocc1 = rexdata.common.trialXYLocations(:,1);
                ylocc1 = rexdata.common.trialXYLocations(:,2);
                dataTargLoc3  = rexdata.uncommon.RFs;
            elseif  isfield(rexdata.uncommon, 'sameRFs') && isfield(rexdata.uncommon, 'sameFPs') && (length(rexdata.uncommon.sameFPs) == length(rexdata.uncommon.sameRFs))
                [rfR rfC]= size(rexdata.uncommon.sameRFs);
                dataToPlot  = rexdata.uncommon.sameRFs;
                dataTargLoc2  = rexdata.uncommon.RFs;
                xlocc1 = rexdata.common.trialXYLocations(:,3);
                ylocc1 = rexdata.common.trialXYLocations(:,4);
                dataTargLoc3  = rexdata.uncommon.FPs;
            else %isfield(rexdata.uncommon, 'sameFPs')
                [rfR rfC]= size(rexdata.uncommon.sameFPs);
                dataToPlot  = rexdata.uncommon.sameFPs;
                dataTargLoc2  = rexdata.uncommon.FPs;
                xlocc1 = rexdata.common.trialXYLocations(:,1);
                ylocc1 = rexdata.common.trialXYLocations(:,2);
                dataTargLoc3  = rexdata.uncommon.FPs;
            end
            [mm2 mmt2r]= (cellfun(@size,dataToPlot(1,:),'UniformOutput',0));
            [manytrials mmts] = find(cell2mat(mm2)>3);
            dataToPlot = dataToPlot(:,mmts);
            %dataTargLoc2 = dataTargLoc2(mmts,:);
            %length(unique(xlocc1));
            [rfR rfC] = size(dataToPlot);
        end
        %%
        disp('in latencies')
        
        %% max eye pos
        
        if isfield(rexdata.uncommon, 'maxEyePos')
            rexdata.uncommon.maxEyePos = max(rexdata.uncommon.maxEyePos2);
            rexdata.uncommon.minEyePos = min(rexdata.uncommon.minEyePos2);
        end
        if isfield(rexdata.uncommon, 'minSR')
            rexdata.uncommon.minSR = min(rexdata.uncommon.minSR);
            rexdata.uncommon.maxSR = max(rexdata.uncommon.maxSR);
            rexdata.uncommon.Ylim1 = round(min(rexdata.uncommon.minSR));
        end
        %         if isfield(rexdata.uncommon, 'goodTrLen')
        %             rexdata.uncommon.goodTrLen = max(rexdata.uncommon.goodTrLen(:));
        %         else
        %             rexdata.uncommon.goodTrLen = length(dataToPlot{3,s}{u,1});
        %         end
        %                 if isfield(rexdata.uncommon, 'maxEyePos')
        %                     rexdata.uncommon.maxEyePos = max(cell2mat(rexdata.uncommon.maxEyePos));
        %                     rexdata.uncommon.minEyePos = min(cell2mat(rexdata.uncommon.minEyePos));
        %                 end
        % end
        if isfield(rexdata.uncommon, 'minSR')
            rexdata.uncommon.RasterStartPos = max(rexdata.uncommon.maxSR) + 2;
        end
        if isfield(rexdata.uncommon, 'RasterStartPos')
            EndOfRaster1 = rexdata.uncommon.RasterStartPos + rexdata.uncommon.goodTrLen * rexdata.common.strokeHeight; % raster extent
            eyePosPlotExtent = abs(rexdata.uncommon.minEyePos)/rexdata.common.scaleDownEyePos + rexdata.uncommon.maxEyePos/rexdata.common.scaleDownEyePos; %
        end
        if ~isempty(rexdata.common.trialXYLocations)
            %raster plot locations
            rexdata.uncommon.xLoc1 = (xlocc1 + abs(min(xlocc1)))/...
                (abs( min(xlocc1)) + abs( max(xlocc1)));
            
            rexdata.uncommon.yLoc1 = (ylocc1 + abs( min(ylocc1)))/...
                (abs( min(ylocc1)) + abs( max(ylocc1)));
            
            %FP start positions
            rexdata.uncommon.xLoc2 = (dataTargLoc3(:,1) + abs( min(dataTargLoc3(:,1))))/...
                (abs( min(rexdata.common.trialXYLocations(:,1))) + abs( max(rexdata.common.trialXYLocations(:,1))));
            
            rexdata.uncommon.yLoc2 = (dataTargLoc3(:,2) + abs( min(dataTargLoc3(:,2))))/...
                (abs( min(dataTargLoc3(:,2))) + abs( max(dataTargLoc3(:,2))));
            
            
            for x=1:length(rexdata.uncommon.xLoc1)
                for y=1:length(rexdata.uncommon.xLoc1)
                    
                    %move apart too close plots
                    if (abs(rexdata.uncommon.xLoc1(x)-rexdata.uncommon.xLoc1(y)) < 1.5*rexdata.common.subPlotWidthHeight1(1)) && (rexdata.uncommon.yLoc1(x)==rexdata.uncommon.yLoc1(y)) %same elevation, too close x loc
                        rexdata.uncommon.xLoc1(x) = rexdata.uncommon.xLoc1(x) - rexdata.common.subPlotWidthHeight1(1)/1.5;
                        rexdata.uncommon.xLoc1(y) = rexdata.uncommon.xLoc1(y) + rexdata.common.subPlotWidthHeight1(1)/1.5;
                    elseif (abs(rexdata.uncommon.yLoc1(x)-rexdata.uncommon.yLoc1(y)) < 1.5*rexdata.common.subPlotWidthHeight1(2)) && (rexdata.uncommon.xLoc1(x)==rexdata.uncommon.xLoc1(y)) %same azimuth (x loc), too close y loc
                        rexdata.uncommon.yLoc1(x) = rexdata.uncommon.yLoc1(x) - rexdata.common.subPlotWidthHeight1(2)/1.5;
                        rexdata.uncommon.yLoc1(y) = rexdata.uncommon.yLoc1(y) + rexdata.common.subPlotWidthHeight1(2)/1.5;
                    end
                end
            end
            
            %too low or too left
            for x=1:length(rexdata.uncommon.xLoc1)
                for y=1:length(rexdata.uncommon.xLoc1)
                    
                    if (rexdata.uncommon.yLoc1(x) < rexdata.common.subPlotWidthHeight1(2)/2) || (rexdata.uncommon.yLoc1(y) < rexdata.common.subPlotWidthHeight1(2)/2)
                        rexdata.uncommon.yLoc1 = rexdata.uncommon.yLoc1 + rexdata.common.subPlotWidthHeight1(2)/2;
                    elseif (rexdata.uncommon.xLoc1(x) < rexdata.common.subPlotWidthHeight1(1)/2) || (rexdata.uncommon.xLoc1(y) < rexdata.common.subPlotWidthHeight1(1)/2)
                        rexdata.uncommon.xLoc1 = rexdata.uncommon.xLoc1 + rexdata.common.subPlotWidthHeight1(1)/2;
                    end
                end
            end
            %too high
            if min(rexdata.uncommon.yLoc1) > rexdata.common.subPlotWidthHeight1(2)
                rexdata.uncommon.yLoc1 = rexdata.uncommon.yLoc1 - (min(rexdata.uncommon.yLoc1) -rexdata.common.subPlotWidthHeight1(2));
                %too low
            elseif min(rexdata.uncommon.yLoc1) < rexdata.common.subPlotWidthHeight1(2)
                rexdata.uncommon.yLoc1 = rexdata.uncommon.yLoc1 + rexdata.common.subPlotWidthHeight1(2);
            end
            
            for x=1:length(rexdata.uncommon.xLoc2)
                for y=1:length(rexdata.uncommon.xLoc2)
                    
                    %move apart too close plots
                    if (abs(rexdata.uncommon.xLoc2(x)-rexdata.uncommon.xLoc2(y)) < 1.5*rexdata.common.subPlotWidthHeight1(1)) && (rexdata.uncommon.yLoc2(x)==rexdata.uncommon.yLoc2(y)) %same elevation, too close x loc
                        rexdata.uncommon.xLoc2(x) = rexdata.uncommon.xLoc2(x) - rexdata.common.subPlotWidthHeight1(1)/1.5;
                        rexdata.uncommon.xLoc2(y) = rexdata.uncommon.xLoc2(y) + rexdata.common.subPlotWidthHeight1(1)/1.5;
                    elseif (abs(rexdata.uncommon.yLoc2(x)-rexdata.uncommon.yLoc2(y)) < 1.5*rexdata.common.subPlotWidthHeight1(2)) && (rexdata.uncommon.xLoc2(x)==rexdata.uncommon.xLoc2(y)) %same azimuth (x loc), too close y loc
                        rexdata.uncommon.yLoc2(x) = rexdata.uncommon.yLoc2(x) - rexdata.common.subPlotWidthHeight1(2)/1.5;
                        rexdata.uncommon.yLoc2(y) = rexdata.uncommon.yLoc2(y) + rexdata.common.subPlotWidthHeight1(2)/1.5;
                    end
                end
            end
            
            for x=1:length(rexdata.uncommon.xLoc2)
                for y=1:length(rexdata.uncommon.xLoc2)
                    
                    if (rexdata.uncommon.yLoc2(x) < rexdata.common.subPlotWidthHeight1(2)/2) || (rexdata.uncommon.yLoc2(y) < rexdata.common.subPlotWidthHeight1(2)/2)
                        rexdata.uncommon.yLoc2 = rexdata.uncommon.yLoc2 + rexdata.common.subPlotWidthHeight1(2)/2;
                    elseif (rexdata.uncommon.xLoc2(x) < rexdata.common.subPlotWidthHeight1(1)/2) || (rexdata.uncommon.xLoc2(y) < rexdata.common.subPlotWidthHeight1(1)/2)
                        rexdata.uncommon.xLoc2 = rexdata.uncommon.xLoc2 + rexdata.common.subPlotWidthHeight1(1)/2;
                        
                    end
                end
            end
            
            %raster plot locations
            rexdata.uncommon.xLoc1 =   (rexdata.uncommon.xLoc1/max(rexdata.uncommon.xLoc1))-rexdata.common.subPlotWidthHeight1(1)*1.5;
            if min(rexdata.uncommon.xLoc1) < 0 , rexdata.uncommon.xLoc1 =   abs(min(rexdata.uncommon.xLoc1)) + rexdata.uncommon.xLoc1; end
            rexdata.uncommon.yLoc1 =   (rexdata.uncommon.yLoc1/max(rexdata.uncommon.yLoc1))-rexdata.common.subPlotWidthHeight1(1)*1.5;
            if min(rexdata.uncommon.yLoc1) < 0 , rexdata.uncommon.yLoc1 =   abs(min(rexdata.uncommon.yLoc1)) + rexdata.uncommon.yLoc1; end
            
            rexdata.common.maxXSubPlotLoc = max(max(0,rexdata.uncommon.xLoc1) + rexdata.common.subPlotSpace*2);
            rexdata.common.maxYSubPlotLoc = max(max(0,rexdata.uncommon.yLoc1/rexdata.common.squeezePlot) + rexdata.common.subPlotSpace);
            
            %FP (start) locations
            rexdata.uncommon.xLoc2 =   (rexdata.uncommon.xLoc2/max(rexdata.uncommon.xLoc2))-rexdata.common.subPlotWidthHeight1(1)*1.5;
            if min(rexdata.uncommon.xLoc2) < 0 , rexdata.uncommon.xLoc2 =   abs(min(rexdata.uncommon.xLoc2)) + rexdata.uncommon.xLoc2; end
            rexdata.uncommon.yLoc2 =   (rexdata.uncommon.yLoc2/max(rexdata.uncommon.yLoc2))-rexdata.common.subPlotWidthHeight1(1)*1.5;
            if min(rexdata.uncommon.yLoc2) < 0 , rexdata.uncommon.yLoc2 =   abs(min(rexdata.uncommon.yLoc2)) + rexdata.uncommon.yLoc2; end
            if isfield(rexdata.uncommon, 'maxEyePos')
                if plotEyePos == 1 && overlayRaster == 1
                    rexdata.uncommon.EndOfRaster = EndOfRaster1 + eyePosPlotExtent;
                    rexdata.uncommon.EyePlotPos11 = EndOfRaster1 + abs(rexdata.uncommon.minEyePos)/rexdata.common.scaleDownEyePos;
                    rexdata.uncommon.Ylim2 = rexdata.uncommon.EyePlotPos11 + eyePosPlotExtent*1.2;
                elseif plotEyePos == 0 && overlayRaster == 1
                    rexdata.uncommon.EndOfRaster = EndOfRaster1;
                    rexdata.uncommon.Ylim2 = EndOfRaster1 + 2;
                elseif plotEyePos == 1 && overlayRaster == 0
                    %rexdata.uncommon.EndOfRaster = max(rexdata.uncommon.maxSR) + eyePosPlotExtent;
                    rexdata.uncommon.EyePlotPos11 = max(rexdata.uncommon.maxSR) + abs(rexdata.uncommon.minEyePos)/rexdata.common.scaleDownEyePos;
                    rexdata.uncommon.Ylim2 = rexdata.uncommon.EyePlotPos11 + eyePosPlotExtent*1.2;
                elseif plotEyePos == 0 && overlayRaster == 0
                    rexdata.uncommon.EndOfRaster = max(rexdata.uncommon.maxSR);
                    rexdata.uncommon.Ylim2 = max(rexdata.uncommon.maxSR)+2;
                else
                    rexdata.uncommon.Ylim2  = round(max(rexdata.uncommon.maxSR));
                end
            end
            % rexdata.uncommon.Ylim2 = rexdata.uncommon.EndOfRaster;
            
            pause(0.001)
            
            avRewTime = mean(rexdata.common.rew_n_others(3,rexdata.common.goodtrials2));
            avSaccStartTime = round(mean(rexdata.uncommon.sacc_n_others(2,rexdata.common.goodtrials2))/rexdata.common.PSTH_Binsize);
            avSaccEndTime = round(mean(rexdata.uncommon.sacc_n_others(3,rexdata.common.goodtrials2))/rexdata.common.PSTH_Binsize);
            
            %     evalc(['metaRex.ECode' num2str(rexdata.uncommon.ECode) '= evalin(''base''' ',''rexdata'');']);
            % evalc(['metaRex.ECode' num2str(rexdata.uncommon.ECode)]) = rexdata;
            
            %            assignin('base','metaRex',metaRex);
        end
        assignin('base','rexdata',rexdata);
        
        pause(0.001),
        assignin('base','rexdata',rexdata);pause(0.001)
        disp('almost done now metaREXing')
        pause(0.001),evalc(['metaRex.ECode' num2str(rexdata.uncommon.ECode) '= evalin(''base''' ',''rexdata'');']);
        pause(0.001)
    end
    
    
    
    
    % alignHere = [];
    % rexdata.common.alignHere = [];
    
    %     MetaData = evalin('base','MetaData');
    
    
    
    %        evalc(['metaRex.ECode' num2str(rexdata.uncommon.ECode) ' = rexdata;']);
    %    evalc(['metaRex.ECode' num2str(rexdata.uncommon.ECode) '= evalin(''base''' ',''rexdata'');']);
    pause(.001)
    
    % alignHere = [];
    % rexdata.common.alignHere = [];
    
    %     MetaData = evalin('base','MetaData');
    assignin('base','rexdata',rexdata);
    % assignin('base','errMess',errMess);
    rexdata = evalin('base','rexdata');
    %     MetaData = evalin('base','MetaData');
    %     MetaData = [evalin('base','MetaData');rexdata];
    %     assignin('base','MetaData',MetaData);
    assignin('base','metaRex',metaRex);
    
end
% MetaData = [evalin('base','MetaData');metaRex];
% % end%end of for u =
%
% % assignin('base','metaRex',metaRex);
% disp('metaREXing')
% MetaData = [evalin('base','MetaData');evalin('base','metaRex')];
% assignin('base','MetaData',MetaData);
%end %old end of rexdata.common.alignAt
%
%assignin('base','rexdata',rexdata);pause(0.001),


% evalc(['MetaData = [MetaData;rexdata];']);

%     assignin('base','allAttrib',allAttrib);
%     assignin('base','DecayAct',DecayAct);

if rexdata.common.CatenateSaraFile & rexdata.common.saraFile
    assignin('base','memdata',memdata);
end
disp({'D A T A   A N A L A Y S E D'});


pause(0.001)

%%  find all GOOD UNITS
metaRex = evalin('base','metaRex');
%
codesLen = numel(fieldnames(metaRex));
names = fieldnames(metaRex);
%
% if printPS == 1,close all, end
%savefigs = 1;
%

%max rates

maxRate = cell(codesLen,1);
meanMaxWindow = cell(codesLen,1);
maxRateLatency= cell(codesLen,1);
maxRatePlot= cell(codesLen,1);
meanResponseRate= cell(codesLen,1);

for cdln = 1:codesLen
    rexdata = eval(['metaRex.' cell2mat(names(cdln))]);
    
    plotfromMean = 0;
    plotfromGaussMean = 0;
    rexdata.common.plotDoubleColumuns = 0;
    
    if isempty(rexdata.common.trialXYLocations) || numel(rexdata.common.trialXYLocations)==2
        rexdata.common.trialXYLocations=[0 0 1 1];
    end
    if ~isempty(rexdata)
        if isfield(rexdata, 'uncommon')
            if rexdata.common.RFsonly & isfield(rexdata.uncommon, 'sameRFs')
                [rfR rfC]= size(rexdata.uncommon.sameRFs);
                dataToPlot  = rexdata.uncommon.sameRFs;
                dataTargLoc2  = rexdata.uncommon.RFs;
                xlocc1 = rexdata.common.trialXYLocations(:,3);
                ylocc1 = rexdata.common.trialXYLocations(:,4);
                dataTargLoc3  = rexdata.uncommon.FPs;
            else
                if isfield(rexdata.uncommon, 'sameRFs') && (isfield(rexdata.uncommon, 'sameFPs') == 0) ||...
                        (isfield(rexdata.uncommon, 'sameRFs') && isfield(rexdata.uncommon, 'sameFPs') && (length(rexdata.uncommon.sameFPs) < length(rexdata.uncommon.sameRFs)))
                    [rfR rfC]= size(rexdata.uncommon.sameRFs);
                    dataToPlot  = rexdata.uncommon.sameRFs;
                    dataTargLoc2  = rexdata.uncommon.RFs;
                    xlocc1 = rexdata.common.trialXYLocations(:,3);
                    ylocc1 = rexdata.common.trialXYLocations(:,4);
                    dataTargLoc3  = rexdata.uncommon.FPs;
                elseif  isfield(rexdata.uncommon, 'sameRFs') && isfield(rexdata.uncommon, 'sameFPs') && (length(rexdata.uncommon.sameFPs) > length(rexdata.uncommon.sameRFs))
                    [rfR rfC]= size(rexdata.uncommon.sameFPs);
                    dataToPlot  = rexdata.uncommon.sameFPs;
                    dataTargLoc2  = rexdata.uncommon.FPs;
                    xlocc1 = rexdata.common.trialXYLocations(:,1);
                    ylocc1 = rexdata.common.trialXYLocations(:,2);
                    dataTargLoc3  = rexdata.uncommon.RFs;
                elseif  isfield(rexdata.uncommon, 'sameRFs') && isfield(rexdata.uncommon, 'sameFPs') && (length(rexdata.uncommon.sameFPs) == length(rexdata.uncommon.sameRFs))
                    [rfR rfC]= size(rexdata.uncommon.sameRFs);
                    dataToPlot  = rexdata.uncommon.sameRFs;
                    dataTargLoc2  = rexdata.uncommon.RFs;
                    xlocc1 = rexdata.common.trialXYLocations(:,3);
                    ylocc1 = rexdata.common.trialXYLocations(:,4);
                    dataTargLoc3  = rexdata.uncommon.FPs;
                else %isfield(rexdata.uncommon, 'sameFPs')
                    [rfR rfC]= size(rexdata.uncommon.sameFPs);
                    dataToPlot  = rexdata.uncommon.sameFPs;
                    dataTargLoc2  = rexdata.uncommon.FPs;
                    
                    xlocc1 = rexdata.common.trialXYLocations(:,1);
                    ylocc1 = rexdata.common.trialXYLocations(:,2);
                    
                    
                    dataTargLoc3  = rexdata.uncommon.FPs;
                end
                if isfield(rexdata.uncommon, 'sameMemory') && isfield(rexdata.uncommon, 'MemoryTrials') && any(rexdata.uncommon.MemoryTrials) && ...
                        isfield(rexdata.uncommon, 'RFs')
                    [rfR rfC]= size(rexdata.uncommon.sameMemory);
                    dataToPlot  = rexdata.uncommon.sameMemory;
                    dataTargLoc2  = rexdata.uncommon.RFs;
                    xlocc1 = rexdata.common.trialXYLocations(:,3);
                    ylocc1 = rexdata.common.trialXYLocations(:,4);
                    dataTargLoc3  = rexdata.uncommon.FPs;
                    rexdata.common.RFsonly = 0;
                end
                
            end
            
            if rexdata.common.plotMaxMeanLat &  ismember('C',FileN)
                dataToPlot  = rexdata.uncommon.sameRFs;
                dataTargLoc2  = rexdata.uncommon.RFs;
                xlocc1 = rexdata.common.trialXYLocations(:,3);
                ylocc1 = rexdata.common.trialXYLocations(:,4);
                dataTargLoc3  = rexdata.uncommon.FPs;
            end
            
            [rfR rfC] = size(dataToPlot);
            
            if isfield(rexdata.uncommon, 'sameMemory') && isfield(rexdata.uncommon, 'MemoryTrials') && any(rexdata.uncommon.MemoryTrials) && ...
                    isfield(rexdata.uncommon, 'RFs')
                [rfR rfC]= size(rexdata.uncommon.sameMemory);
                dataToPlot  = rexdata.uncommon.sameMemory;
                dataTargLoc2  = rexdata.uncommon.RFs;
                xlocc1 = rexdata.common.trialXYLocations(:,3);
                ylocc1 = rexdata.common.trialXYLocations(:,4);
                dataTargLoc3  = rexdata.uncommon.FPs;
            end
            
            if    ~isempty(rexdata.common.numUnits) & isfield(rexdata.uncommon,'sameMemory')
                %         rexdata.uncommon.maxRate = [];
                GoodUnitsForAllBlocks = [];
                if ~isempty(rexdata.common.numUnits)
                    for s = 1:rfC % decide max Y axis limit
                        if ~isempty(dataToPlot{2,s}) & ~isempty(dataToPlot{3,s})
                            notEmp = cellfun(@isempty,dataToPlot{2,s})==0;
                            [gms,goodMems] = find(notEmp ==1); %& (cellfun(@length,dataToPlot{3,s})>3)
                            GoodUnitsForAllBlocks{s} =  intersect(gms,find((cellfun(@length,dataToPlot{3,s})>3)));
                        end
                    end
                    
                    gdu =  find((cellfun(@isempty,GoodUnitsForAllBlocks)==0));
                    GoodUnitsForAllBlocks = GoodUnitsForAllBlocks(gdu);
                    int2 =1:rfC;
                    for g = 1:length(GoodUnitsForAllBlocks)
                        for k = 1:length(GoodUnitsForAllBlocks)
                            int = intersect(GoodUnitsForAllBlocks{g},GoodUnitsForAllBlocks{k});
                            int2 = intersect(int,int2);
                        end
                    end
                    GoodUnitsForAllBlocks = int2;
                end
            else
                GoodUnitsForAllBlocks=[1:10];
            end
            for u = 1:rexdata.common.numUnits
                
                %             rexdata.uncommon.maxRate(u,:) = [];
                for s = 1:rfC % decide max Y axis limit
                    if ~isempty(dataToPlot{2,s})
                        if u <= length(dataToPlot{2,1})
                            %                             & ismember(u,GoodUnitsForAllBlocks)  & ~isempty(rexdata.common.numUnits) & isfield(rexdata.uncommon,'sameMemory') | ...
                            %                                                             ( ~isempty(rexdata.common.numUnits) & ~isfield(rexdata.uncommon,'sameMemory'))
                            if isfield(dataToPlot{2,s},'{u,1}')
                                if  isfield(dataToPlot{2,s}{u,1}','PSTH')
                                    
                                    if isfield(dataToPlot{2,s}{u,1},'PSTH_smoothed_mean') & ~isempty(dataToPlot{2,s}{u,1}.PSTH_smoothed_mean)
                                        if ~isempty(dataToPlot{2,s}{u,1}.PSTH)  %PSTH
                                            
                                            trra = dataToPlot{3,s}{u,1}';
                                            
                                            zoomOnBins = [];
                                            endZoom = [];
                                            minCenteredSpikeTime =  min(rexdata.uncommon.minCenteredSpikeTime(dataToPlot{3,s}{u,1}))/rexdata.common.PSTH_Binsize;
                                            maxCenteredSpikeTime = max(rexdata.uncommon.maxCenteredSpikeTime(dataToPlot{3,s}{u,1}))/rexdata.common.PSTH_Binsize;
                                            bf = abs(rexdata.uncommon.minSpikeTime(u))/rexdata.common.PSTH_Binsize;
                                            zoomOnBins1 = 1;
                                            endZoom1 = numel(dataToPlot{2,s}{u,1}.PSTH_smoothed_mean);
                                            if ~rexdata.common.plotallPSTH
                                                midP = (abs(rexdata.uncommon.minSpikeTime(u))/rexdata.common.PSTH_Binsize);
                                                zoomOnBins1 = max(1,...
                                                    ( midP-(rexdata.common.before0/rexdata.common.PSTH_Binsize)));
                                                endZoom11 = (rexdata.common.after0+rexdata.common.before0)/rexdata.common.PSTH_Binsize;
                                                endZoom1 = min(numel(dataToPlot{2,s}{u,1}.PSTH_smoothed_mean),endZoom11 + zoomOnBins1);
                                            end
                                            if rexdata.common.plotallPSTH
                                                x1 = dataToPlot{2,s}{u,1}.PSTH_smoothed_mean;
                                                y1 = dataToPlot{2,s}{u,1}.PSTH_smoothed_SEM;
                                                
                                                if plotfromMean
                                                    x1 = dataToPlot{2,s}{u,1}.PSTHFROMEAN_mean;
                                                    y1 = dataToPlot{2,s}{u,1}.PSTHFROMEAN_mean_SEM;
                                                end
                                                if plotfromGaussMean
                                                    x1 = dataToPlot{2,s}{u,1}.PSTHFROGaussMEAN_mean;
                                                    y1 =  dataToPlot{2,s}{u,1}.PSTHFROGaussMEAN_mean_SEM;
                                                end
                                                x2 = dataToPlot{2,s}{u,1}.PSTH_smoothed_mean;
                                                y2 = dataToPlot{2,s}{u,1}.PSTH_smoothed_SEM;
                                                if plotfromMean
                                                    x2 = dataToPlot{2,s}{u,1}.PSTHFROMEAN_mean;
                                                    y2 = dataToPlot{2,s}{u,1}.PSTHFROMEAN_mean_SEM;
                                                end
                                                if plotfromGaussMean
                                                    x2 = dataToPlot{2,s}{u,1}.PSTHFROGaussMEAN_mean;
                                                    y2 =  dataToPlot{2,s}{u,1}.PSTHFROGaussMEAN_mean_SEM;
                                                end
                                            else
                                                
                                                x1= dataToPlot{2,s}{u,1}.PSTH_smoothed_mean(zoomOnBins1 + (rexdata.common.PSTH_SmoothWindow/rexdata.common.PSTH_Binsize):endZoom1 + (rexdata.common.PSTH_SmoothWindow/rexdata.common.PSTH_Binsize));
                                                y1 = dataToPlot{2,s}{u,1}.PSTH_smoothed_SEM(zoomOnBins1 + (rexdata.common.PSTH_SmoothWindow/rexdata.common.PSTH_Binsize):endZoom1 + (rexdata.common.PSTH_SmoothWindow/rexdata.common.PSTH_Binsize));
                                                
                                                if plotfromMean
                                                    x1 = dataToPlot{2,s}{u,1}.PSTHFROMEAN_mean(zoomOnBins1 + (rexdata.common.PSTH_SmoothWindow/rexdata.common.PSTH_Binsize):endZoom1 + (rexdata.common.PSTH_SmoothWindow/rexdata.common.PSTH_Binsize));
                                                    y1 = smooth(dataToPlot{2,s}{u,1}.PSTHFROMEAN_mean_SEM(zoomOnBins1 + (rexdata.common.PSTH_SmoothWindow/rexdata.common.PSTH_Binsize):endZoom1 + (rexdata.common.PSTH_SmoothWindow/rexdata.common.PSTH_Binsize) ),2*rexdata.common.PSTH_Binsize);
                                                    
                                                end
                                                if plotfromGaussMean
                                                    x1 = dataToPlot{2,s}{u,1}.PSTHFROGaussMEAN_mean(zoomOnBins1 + (rexdata.common.PSTH_SmoothWindow/rexdata.common.PSTH_Binsize):endZoom1 + (rexdata.common.PSTH_SmoothWindow/rexdata.common.PSTH_Binsize));
                                                    y1 =  dataToPlot{2,s}{u,1}.PSTHFROGaussMEAN_mean_SEM(zoomOnBins1 + (rexdata.common.PSTH_SmoothWindow/rexdata.common.PSTH_Binsize):endZoom1 + (rexdata.common.PSTH_SmoothWindow/rexdata.common.PSTH_Binsize));
                                                end
                                                x2= dataToPlot{2,s}{u,1}.PSTH_smoothed_mean(zoomOnBins1 + (rexdata.common.PSTH_SmoothWindow/rexdata.common.PSTH_Binsize):endZoom1 + (rexdata.common.PSTH_SmoothWindow/rexdata.common.PSTH_Binsize));
                                                y2 = dataToPlot{2,s}{u,1}.PSTH_smoothed_SEM(zoomOnBins1 + (rexdata.common.PSTH_SmoothWindow/rexdata.common.PSTH_Binsize):endZoom1 + (rexdata.common.PSTH_SmoothWindow/rexdata.common.PSTH_Binsize));
                                                
                                                if plotfromMean
                                                    x2= dataToPlot{2,s}{u,1}.PSTHFROMEAN_mean(zoomOnBins1 + (rexdata.common.PSTH_SmoothWindow/rexdata.common.PSTH_Binsize):endZoom1 + (rexdata.common.PSTH_SmoothWindow/rexdata.common.PSTH_Binsize));
                                                    y2 = smooth(dataToPlot{2,s}{u,1}.PSTH_smoothed_SEM(zoomOnBins1 + (rexdata.common.PSTH_SmoothWindow/rexdata.common.PSTH_Binsize):endZoom1 + (rexdata.common.PSTH_SmoothWindow/rexdata.common.PSTH_Binsize) ),2*rexdata.common.PSTH_Binsize);
                                                    
                                                end
                                                if plotfromGaussMean
                                                    x2 = dataToPlot{2,s}{u,1}.PSTHFROGaussMEAN_mean(zoomOnBins1 + (rexdata.common.PSTH_SmoothWindow/rexdata.common.PSTH_Binsize):endZoom1 + (rexdata.common.PSTH_SmoothWindow/rexdata.common.PSTH_Binsize));
                                                    y2 =  dataToPlot{2,s}{u,1}.PSTHFROGaussMEAN_mean_SEM(zoomOnBins1 + (rexdata.common.PSTH_SmoothWindow/rexdata.common.PSTH_Binsize):endZoom1 + (rexdata.common.PSTH_SmoothWindow/rexdata.common.PSTH_Binsize));
                                                end
                                            end
                                            
                                            startBinnSp = max(1,(abs(rexdata.uncommon.minSpikeTime(u))/rexdata.common.PSTH_Binsize));
                                            
                                            
                                            StrWn = rexdata.common.before0/rexdata.common.PSTH_Binsize;
                                            endWnn = (rexdata.common.before0+150)/rexdata.common.PSTH_Binsize;
                                            %
                                            %                                         baseSrt = (rexdata.common.before0-150)/rexdata.common.PSTH_Binsize;
                                            %                                         baseEndd = (rexdata.common.before0-50)/rexdata.common.PSTH_Binsize;
                                            dats = dataToPlot{2,s}{u,1}.PSTH_smoothed_mean;
                                            timestam = dataToPlot{2,s}{u,1}.timestamps;
                                            midpoint = round(abs(rexdata.uncommon.minSpikeTime(u)));
                                            
                                            baseSrt = (midpoint-400);
                                            baseEndd = (midpoint-150);
                                            srchSrt = (midpoint-125);
                                            srchEndd = (midpoint+500);
                                            
                                            strtLookingAt = 1;
                                            pBnn= rexdata.common.PSTH_Binsize;
                                            smWNNN = rexdata.common.PSTH_SmoothWindow;
                                            pause(0.001)
                                            %                                         LatencyWin = poissMulu(round([baseSrt baseEndd]),[srchSrt srchEndd],dats,timestam,pBnn,1);
                                            if  isfield(rexdata.uncommon, 'sameMemory') && isfield(rexdata.uncommon, 'MemoryTrials') && any(rexdata.uncommon.MemoryTrials) && ...
                                                    isfield(rexdata.uncommon.sameMemory,'{2,s}{u,1}') && isfield(rexdata.uncommon.sameMemory{2,s}{u,1},'PSTH')
                                                PSTHdt = smooth(rexdata.uncommon.sameMemory{2,s}{u,1}.PSTH,50);
                                            else
                                                [hsafd ffsd]=size(rexdata.uncommon.sameFPs);
                                                if ffsd<s && isfield(rexdata.uncommon.sameMemory,'{2,s}') && isfield(rexdata.uncommon.sameFPs,'{2,s}')
                                                    if isfield(rexdata.uncommon.sameFPs{2,s},'{u,1}')
                                                        PSTHdt = smooth(rexdata.uncommon.sameFPs{2,1}{u,1}.PSTH,50);
                                                    end
                                                else
                                                    if isfield(rexdata.uncommon.sameFPs,'{2,s}')
                                                        if isfield(rexdata.uncommon.sameFPs{2,s},'{u,1}')
                                                            PSTHdt = smooth(rexdata.uncommon.sameFPs{2,s}{u,1}.PSTH,50);
                                                        end
                                                    else
                                                        PSTHdt = zeros(5000,1);
                                                    end
                                                end
                                            end
                                            if mean(PSTHdt) ~ 0
                                                %                                          if ~doMeanLatency
                                                [cti untts] = size(PSTHdt);
                                                for unn = 1:untts
                                                    rexdata.uncommon.sameMemory{2,s}{u,1}.psthLat(:,unn) = (poissMulu(round([baseSrt baseEndd]/pBnn), round([srchSrt srchEndd]/pBnn),PSTHdt(:,unn),PSTHdt(:,unn),2,0,2))-125;
                                                    %                                         end
                                                    
                                                end
                                                LatencyWin2 = rexdata.uncommon.sameMemory{2,s}{u,1}.psthLat;
                                                gdLts = find(LatencyWin2 < 800);
                                                LatencyWin = round(mean(LatencyWin2(gdLts)));
                                                
                                                
                                                if numel(x2) <= endWnn
                                                    StrWn = 1;
                                                    endWnn = numel(x2);
                                                end
                                                
                                                meanRL = [];
                                                [mRL, maxResponseLatency] = (max(x2(StrWn:endWnn)));
                                                meanRL = mean(x2(StrWn:endWnn));
                                                [mRL3, maxResponseLatency3] = max(x2);
                                                maxRL =  (maxResponseLatency)*rexdata.common.PSTH_Binsize;
                                                %                                         maxRL =  round((maxResponseLatency+(50/rexdata.common.PSTH_Binsize)-1)*rexdata.common.PSTH_Binsize);
                                                [mRL2, maxResponseLatency21] = max(y2+x2);
                                                [mRL23, maxResponseLatency23] = max(y2(StrWn:endWnn)+x2(StrWn:endWnn));
                                                maxRL2 = round((maxResponseLatency21+(50/rexdata.common.PSTH_Binsize)-1)*rexdata.common.PSTH_Binsize);
                                            else
                                                mRL2 = 0;
                                                mRL3 = 0;
                                                LatencyWin = 0;
                                                maxRL = 0;
                                                meanRL = 0;
                                            end
                                            if ~isempty(mRL)
                                                maxRate{cdln}(u,s) = round(mRL);% % %
                                                
                                                if rexdata.common.plotshaded
                                                    maxRatePlot{cdln}(u,s) = round(mRL2);% % %
                                                else
                                                    maxRatePlot{cdln}(u,s) = round(mRL3);
                                                end
                                                if LatencyWin ~= 2000
                                                    maxRateLatency{cdln}(u,s) = LatencyWin;% % %
                                                else
                                                    maxRateLatency{cdln}(u,s) = maxRL;
                                                end
                                                
                                                meanMaxWindow{cdln}(u,s) = mean(x2(StrWn:endWnn));% % %
                                                
                                                meanResponseRate{cdln}(u,s) = meanRL;% % %
                                            else
                                                maxRate{cdln}(u,s) = 0;% % %
                                                maxRatePlot{cdln}(u,s) = 0;
                                                maxRateLatency{cdln}(u,s) = 0;
                                                
                                            end
                                            
                                            
                                            %                                         if rexdata.common.plotMaxMeanLat
                                            %                                              maxRate{cdln}(u,s) = round(mRL);
                                            %                                              maxRateLatency{cdln}(u,s) = maxRL;
                                            %                                         end
                                            
                                        end
                                        
                                    end
                                end
                            end
                        end
                    end
                end
                %                 maxRateUnt{cdln}(u) =  max(maxRate{cdln}(u,:));
            end
            %             end
            assignin('base','meanMaxWindow', meanMaxWindow)
            assignin('base','meanResponseRate',meanResponseRate)
            assignin('base','maxRateLatency',maxRateLatency)
            assignin('base','maxRatePlot', maxRatePlot)
            assignin('base','maxRate', maxRate)
        end
        
        if ~isempty(rexdata.common.numUnits) & ~isempty(cell2mat(maxRate))
            %             if ~isempty(rexdata.common.numUnits) & isfield(rexdata.uncommon,'sameMemory')
            %                 mrr = cell2mat(maxRGoodUnitsForAllBlocks);
            %             else
            mrr = cell2mat(maxRate);
            %             end
            
            for unt = 1:length(mrr(:,1))
                maxRateUnt{cdln}(u) = max(mrr(unt,:));
            end
            %
            
            axMean=cell(codesLen,1);
            axEye=cell(codesLen,1);
            axRast=cell(codesLen,1);
            
            disp(['Found ' num2str(length(mrr(:,1)))  ' all-good units'])
        end
        assignin('base','rexdata',rexdata)
    end
    %%
    %% mean max latency
    if ~isempty(rexdata.common.trialXYLocations)
        if isfield(rexdata.uncommon, 'sameRFs') && (isfield(rexdata.uncommon, 'sameFPs') == 0) ||...
                (isfield(rexdata.uncommon, 'sameRFs') && isfield(rexdata.uncommon, 'sameFPs') && (length(rexdata.uncommon.sameFPs) < length(rexdata.uncommon.sameRFs)))
            [rfR rfC]= size(rexdata.uncommon.sameRFs);
            dataToPlot  = rexdata.uncommon.sameRFs;
            dataTargLoc2  = rexdata.uncommon.RFs;
            xlocc1 = rexdata.common.trialXYLocations(:,3);
            ylocc1 = rexdata.common.trialXYLocations(:,4);
            dataTargLoc3  = rexdata.uncommon.FPs;
        elseif  isfield(rexdata.uncommon, 'sameRFs') && isfield(rexdata.uncommon, 'sameFPs') && (length(rexdata.uncommon.sameFPs) > length(rexdata.uncommon.sameRFs))
            [rfR rfC]= size(rexdata.uncommon.sameFPs);
            dataToPlot  = rexdata.uncommon.sameFPs;
            dataTargLoc2  = rexdata.uncommon.FPs;
            xlocc1 = rexdata.common.trialXYLocations(:,1);
            ylocc1 = rexdata.common.trialXYLocations(:,2);
            dataTargLoc3  = rexdata.uncommon.RFs;
        elseif  isfield(rexdata.uncommon, 'sameRFs') && isfield(rexdata.uncommon, 'sameFPs') && (length(rexdata.uncommon.sameFPs) == length(rexdata.uncommon.sameRFs))
            [rfR rfC]= size(rexdata.uncommon.sameRFs);
            dataToPlot  = rexdata.uncommon.sameRFs;
            dataTargLoc2  = rexdata.uncommon.RFs;
            xlocc1 = rexdata.common.trialXYLocations(:,3);
            ylocc1 = rexdata.common.trialXYLocations(:,4);
            dataTargLoc3  = rexdata.uncommon.FPs;
        else %isfield(rexdata.uncommon, 'sameFPs')
            [rfR rfC]= size(rexdata.uncommon.sameFPs);
            dataToPlot  = rexdata.uncommon.sameFPs;
            dataTargLoc2  = rexdata.uncommon.FPs;
            xlocc1 = rexdata.common.trialXYLocations(:,1);
            ylocc1 = rexdata.common.trialXYLocations(:,2);
            dataTargLoc3  = rexdata.uncommon.FPs;
        end
        
        
        if rexdata.common.plotMaxMeanLat,dataTargLoc2  = rexdata.uncommon.RFs; dataToPlot  = rexdata.uncommon.sameRFs; end
        
        rexdata.uncommon.yImLoc = round((max(dataTargLoc2(:,2))-(dataTargLoc2(:,2)))./10)+1;
        rexdata.uncommon.xImLoc = round((max(dataTargLoc2(:,1))+(dataTargLoc2(:,1)))./10)+1;
        rexdata.uncommon.yImLoc(rexdata.uncommon.yImLoc < 1) = abs(rexdata.uncommon.yImLoc(rexdata.uncommon.yImLoc < 1));
        rexdata.uncommon.xImLoc(rexdata.uncommon.xImLoc < 1) = abs(rexdata.uncommon.xImLoc(rexdata.uncommon.xImLoc < 1));
        %   [rfC rfR] = size(dataToPlot);
        %         vn = unique([xlocc1 ylocc1],'rows');
        %         xlocc1 = vn(:,1); ylocc1 = vn(:,2);
        %rfR = length(xlocc1);
        [mm2 mmt2r]= (cellfun(@size,dataToPlot(1,:),'UniformOutput',0));
        [manytrials mmts] = find(cell2mat(mm2)>3);
        dataToPlot = dataToPlot(:,mmts);
        %dataTargLoc2 = dataTargLoc2(mmts,:);
        %length(unique(xlocc1));
        [rfR rfC] = size(dataToPlot);
        
        rexdata.uncommon.xLoc1 = (xlocc1 + abs( min(xlocc1)))/...
            (abs( min(xlocc1)) + abs( max(xlocc1)));
        rexdata.uncommon.yLoc1 = (ylocc1 + abs( min(ylocc1)))/...
            (abs( min(ylocc1)) + abs( max(ylocc1)));
        
        %FP start positions
        rexdata.uncommon.xLoc2 = (dataTargLoc3(:,1) + abs( min(dataTargLoc3(:,1))))/...
            (abs(min(rexdata.common.trialXYLocations(:,1))) + abs( max(rexdata.common.trialXYLocations(:,1))));
        
        rexdata.uncommon.yLoc2 = (dataTargLoc3(:,2) + abs( min(dataTargLoc3(:,2))))/...
            (abs(min(dataTargLoc3(:,2))) + abs( max(dataTargLoc3(:,2))));
        
        excitedOrNot = 0;
        axis off
        rexdata.uncommon.max1RatesCols=[];  maxRateLatencyCols = []; meanMaxWindowsCols = [];
        maxRatesCols = [];
        maxRateLatencyCols = [];
        meanMaxWindowsCols = [];
        
        rexdata.uncommon.max1Rates = [];
        maxRateLatencys = [];
        meanMaxWindows = [];
        
        if ~isempty(rexdata.common.numUnits)
            for u = 1:rexdata.common.numUnits
                %                     if  rexdata.uncommon.goodMem(u) ~= 1
                for s = 1:rfC % decide max Y axis limit
                    % if s <= numel(rexdata.uncommon.xLoc1)
                    if isfield(dataToPlot,'{2,s}')
                        if u <= length(dataToPlot{2,1})
                            
                            if  isfield(dataToPlot{2,s},'{u,1}')
                                if isfield(dataToPlot{2,s}{u,1},'PSTH')
                                    if ~isempty(dataToPlot{2,s}{u,1}.PSTH)
                                        zoomOnBins = [];
                                        endZoom = [];
                                        minCenteredSpikeTime =  min(rexdata.uncommon.minCenteredSpikeTime(u,dataToPlot{3,s}{u,1}))/rexdata.common.PSTH_Binsize;
                                        maxCenteredSpikeTime = max(rexdata.uncommon.maxCenteredSpikeTime(u,dataToPlot{3,s}{u,1}))/rexdata.common.PSTH_Binsize;
                                        meanEventTime = round(mean(rexdata.common.ECode_time(dataToPlot{1,s})));
                                        medianEventTime = round(median(rexdata.common.ECode_time(dataToPlot{1,s})));
                                        minEventTime = round(min(rexdata.common.ECode_time(dataToPlot{1,s})));
                                        maxEventTime = round(max(rexdata.common.ECode_time(dataToPlot{1,s})));
                                        
                                        medianRewardTime = round(median(rexdata.common.rew_n_others(3,dataToPlot{1,s}))); % median reward time
                                        minRewardTime = round(min(rexdata.common.rew_n_others(3,dataToPlot{1,s}))); % min reward time
                                        maxRewardTime = round(max(rexdata.common.rew_n_others(3,dataToPlot{1,s}))); % min reward time
                                        meanRewardTime = round(mean(rexdata.common.rew_n_others(3,dataToPlot{1,s}))); % mean reward time
                                        %     if rexdata.common.plotallPSTH
                                        bf = abs(rexdata.uncommon.minSpikeTime(u))/rexdata.common.PSTH_Binsize;
                                        zoomOnBins = 1;
                                        endZoom = bf + zoomOnBins + (rexdata.uncommon.maxSpikeTime(u)/rexdata.common.PSTH_Binsize);
                                        %                         else
                                        %                             startBinnSp = max(1,(abs(rexdata.uncommon.minSpikeTime(u))/rexdata.common.PSTH_Binsize));
                                        %                             startBinnZm = max(1,rexdata.common.before0/rexdata.common.PSTH_Binsize);
                                        %                             endss1 = rexdata.common.after0/rexdata.common.PSTH_Binsize;
                                        %                             zoomOnBins = max(startBinnSp, startBinnZm) - min(startBinnSp, startBinnZm);
                                        %                             endZoom = ((zoomOnBins + endss1 + startBinnZm)-1);
                                        %                         end
                                        
                                        %     if rexdata.common.plotallPSTH
                                        % x1 = smooth(dataToPlot{2,s}{u,1}.PSTH_smoothed_mean,2*rexdata.common.PSTH_Binsize);
                                        x1 = dataToPlot{2,s}{u,1}.PSTH_smoothed_mean;
                                        y1 = smooth(dataToPlot{2,s}{u,1}.PSTH_smoothed_SEM,2*rexdata.common.PSTH_Binsize);
                                        %                         else
                                        %                             % x1 = smooth(dataToPlot{2,s}{u,1}.PSTH_smoothed_mean (zoomOnBins+ (rexdata.common.PSTH_SmoothWindow/rexdata.common.PSTH_Binsize):endZoom+ (rexdata.common.PSTH_SmoothWindow/rexdata.common.PSTH_Binsize)),2*rexdata.common.PSTH_Binsize);
                                        %                             x1 = (dataToPlot{2,s}{u,1}.PSTH_smoothed_mean (zoomOnBins+ (rexdata.common.PSTH_SmoothWindow/rexdata.common.PSTH_Binsize):endZoom+ (rexdata.common.PSTH_SmoothWindow/rexdata.common.PSTH_Binsize)));
                                        %                             y1 = smooth(dataToPlot{2,s}{u,1}.PSTH_smoothed_SEM(zoomOnBins:endZoom ),2*rexdata.common.PSTH_Binsize);
                                        %                         end
                                        StrWn = ((rexdata.common.before0+50)/rexdata.common.PSTH_Binsize);
                                        emdin = (rexdata.common.before0+100)/rexdata.common.PSTH_Binsize;
                                        
                                        preStrWn = 1;
                                        preemdin = (rexdata.common.before0-(rexdata.common.before0/2))/rexdata.common.PSTH_Binsize;
                                        
                                        [mRL maxResponseLatency] = (max(x1(StrWn:emdin)));
                                        
                                        maxRL =  round((StrWn+maxResponseLatency)-(rexdata.common.before0/rexdata.common.PSTH_Binsize))*rexdata.common.PSTH_Binsize;
                                        %rexdata.uncommon.maxRes(u,s) = max(mRL);
                                        % maxRL =  round((maxResponseLatency+(40+rexdata.common.before0)/rexdata.common.PSTH_Binsize)-1);
                                        meanWind = (StrWn+(maxResponseLatency-1)):(StrWn+(maxResponseLatency+1));
                                        max1Rate(u,s) = round(mRL);
                                        meanMaxWindow{cdln}(u,s) = round(mean(x1(meanWind)));%mean(x1(StrWn:emdin));
                                        maxRateLatency(u,s) = maxRL;
                                        
                                        PremeanMaxWindow{cdln}(u,s) = mean(x1(preStrWn:preemdin));
                                        PreSTDMaxWindow(u,s) = mean(y1(preStrWn:preemdin));
                                        
                                        meanVsMax = max1Rate(u,s)/(PremeanMaxWindow{cdln}(u,s)+PreSTDMaxWindow(u,s));
                                        %                                     meanVsMax = maxRate(1,s)/(PremeanMaxWindow{cdln}(u,s)+PreSTDMaxWindow(u,s));
                                        if s<= length(dataTargLoc2(:,1))
                                            maxRatesCols{u}(s,:) = [dataTargLoc2(s,1) dataTargLoc2(s,2) rexdata.uncommon.xImLoc(s) rexdata.uncommon.yImLoc(s) dataTargLoc2(s,3) dataTargLoc2(s,4) maxRL meanVsMax];
                                            meanMaxWindowsCols{u}(s,:) = [dataTargLoc2(s,1) dataTargLoc2(s,2)  rexdata.uncommon.xImLoc(s) rexdata.uncommon.yImLoc(s) dataTargLoc2(s,3) dataTargLoc2(s,4) meanMaxWindow{cdln}(u,s)];
                                            maxRateLatencyCols{u}(s,:) = [dataTargLoc2(s,1) dataTargLoc2(s,2)  rexdata.uncommon.xImLoc(s) rexdata.uncommon.yImLoc(s) dataTargLoc2(s,3) dataTargLoc2(s,4) maxResponseLatency+40];
                                            
                                            rexdata.uncommon.max1Rates{u}(rexdata.uncommon.xImLoc(s),rexdata.uncommon.yImLoc(s)) = round(mRL);
                                            meanMaxWindows{u}(rexdata.uncommon.xImLoc(s),rexdata.uncommon.yImLoc(s)) = meanMaxWindow{cdln}(u,s);
                                            maxRateLatencys{u}(rexdata.uncommon.xImLoc(s),rexdata.uncommon.yImLoc(s)) = maxRL;
                                            
                                            %                                                     rexdata.uncommon.max1Rates{u}(rexdata.uncommon.xImLoc(s),rexdata.uncommon.yImLoc(s)) = maxRate(u,s);
                                            %  meanMaxWindows{u}(rexdata.uncommon.xImLoc(s),rexdata.uncommon.yImLoc(s)) = meanResponseRate(u,s);
                                            %     maxRateLatencys{u}(rexdata.uncommon.xImLoc(s),rexdata.uncommon.yImLoc(s)) = maxRateLatency{cdln}(u,s);
                                        end
                                        %  maxRate(s) = max(x1);
                                        % end
                                        disp('now in maximas')
                                    end
                                end
                            end
                        end
                    end
                    
                end
            end
        end
        
        
        %             end
        %end of u
    end
    
end
%% F  I  G ****** U ************ R ****************** E ************ S


for cdln = 1:codesLen
    rexdata = eval(['metaRex.' cell2mat(names(cdln))]);
    if rexdata.common.plotQs
        plotQuantiles
    end
    
    if ~isempty(rexdata)
        disp({'';'';'     **** N  O  W   P L O T T I N G the results';'';'    '});
        disp(['       Plotting ... after aligning them at ' char(rexdata.uncommon.ECodeName) ])
        [SaveTypes stp] = find(cell2mat(rexdata.common.FigureSaveAs(2,:)) == 1 );
        
        
        %% plot MEMORY EXPERIMENT RESULTS
        clc
        plotMEMEXP = 1;
        plotAllLatencies = 1; arrowThickness = 0.5;
        arrow1OrCircle0 = 1; %1 means arrow
        plotonlystatMem = 1;
        plotBestMemMEDNoLateEyPs = 0;
        plotBestMemMEANNoLateEyPs = 0;
        plotBestMemMAXNoLateEyPs = 0;
        plotBestMAXmem = 0;
        plotNoSaccs = 0;
        plotNosaccMED = 0;
        plotNosaccMEAN = 0;
        plotBestMemMAX_NoEyePosNoSacc = 0;
        plotBestMemMAX_NoEyePos = 0;
        plotrBestMemMAXNoSacc = 0;
        plotstatGOODANDBADMem = 0;
        
        UseMEDIANLatency = 1;
        
        ploteyePosForMemo  = 0;
        plotEyePOSSS = ploteyePosForMemo;
        overlayRaster = 1;
        plotfromMean = 0;
        plotfromGaussMean = 0;
        rexdata.common.plotDoubleColumuns = 0;
        %   if printPS == 1,close all, end
        separatefigs = 0;
        dataToPlot = [];
        rasters_or_PSTHs = 1;
        
        trialLoc = rexdata.common.strokeHeight+1;
        if ~isempty(rexdata.common.numUnits) & isfield(rexdata.uncommon,'sameMemory')
            visBlck = rexdata.common.visBlck(u);
            frgtBlck = rexdata.common.frgtBlck(u);
            memBlck = rexdata.common.memBlck(u);
            mixOnBlck = rexdata.common.mixOnBlck(u);
        end
        memRow = []; visRow= []; memRowRaw= []; visRowRaw= [];
        
        %                 LatencyWinMem2 = rexdata.uncommon.sameMemory{2,memBlck}{u,1}.LatencyWinMem;
        %             LatencyWinVIS2 = rexdata.uncommon.sameMemory{2,visBlck}{u,1}.LatencyWinVIS;
        
        
        if rasters_or_PSTHs & separatefigs==0; lineWd = 0.5; lineWdMain = 0.25;else lineWd = 1; lineWdMain = 1; end
        
        if isfield(rexdata.uncommon, 'MemoryTrials')
            if rexdata.uncommon.MemoryTrials ==0, plotPSTH = 1; else plotPSTH = 0; end
        end
        
        if isfield(rexdata.uncommon, 'sameMemory') && isfield(rexdata.uncommon, 'MemoryTrials') && any(rexdata.uncommon.MemoryTrials) && plotMEMEXP ...
                && isfield(rexdata.uncommon,'RFs')
            axisLabels = 1; % "1" means plot labels
            [rfR rfC]= size(rexdata.uncommon.sameMemory);
            dataToPlot  = rexdata.uncommon.sameMemory;
            dataTargLoc2  = rexdata.uncommon.RFs;
            xlocc1 = rexdata.common.trialXYLocations(:,3);
            ylocc1 = rexdata.common.trialXYLocations(:,4);
            dataTargLoc3  = rexdata.uncommon.FPs;
            
            
            
            [rfR rfC] = size(dataToPlot);
            
            rexdata.uncommon.xLoc1 = (xlocc1 + abs( min(xlocc1)))/...
                (abs( min(xlocc1)) + abs( max(xlocc1)));
            rexdata.uncommon.yLoc1 = (ylocc1 + abs( min(ylocc1)))/...
                (abs( min(ylocc1)) + abs( max(ylocc1)));
            
            %FP start positions
            rexdata.uncommon.xLoc2 = (dataTargLoc3(:,1) + abs( min(dataTargLoc3(:,1))))/...
                (abs(min(rexdata.common.trialXYLocations(:,1))) + abs( max(rexdata.common.trialXYLocations(:,1))));
            
            rexdata.uncommon.yLoc2 = (dataTargLoc3(:,2) + abs( min(dataTargLoc3(:,2))))/...
                (abs(min(dataTargLoc3(:,2))) + abs( max(dataTargLoc3(:,2))));
            
            excitedOrNot = 0;
            
            %         maxRate = [];
            if ~isempty(rexdata.common.numUnits) & isfield(rexdata.uncommon,'sameMemory')
                GoodUnitsForAllBlocks = [];
                for s = 1:rfC % decide max Y axis limit
                    if ~isempty(dataToPlot{2,s}) & ~isempty(dataToPlot{3,s})
                        notEmp = cellfun(@isempty,dataToPlot{2,s})==0;
                        [gms,goodMems] = find(notEmp ==1); %& (cellfun(@length,dataToPlot{3,s})>3)
                        GoodUnitsForAllBlocks{s} =  intersect(gms,find((cellfun(@length,dataToPlot{3,s})>3)));
                    end
                end
                
                gdu =  find((cellfun(@isempty,GoodUnitsForAllBlocks)==0));
                GoodUnitsForAllBlocks = GoodUnitsForAllBlocks(gdu);
                int2 =1:rfC;
                for g = 1:length(GoodUnitsForAllBlocks)
                    for k = 1:length(GoodUnitsForAllBlocks)
                        int = intersect(GoodUnitsForAllBlocks{g},GoodUnitsForAllBlocks{k});
                        int2 = intersect(int,int2);
                    end
                end
                GoodUnitsForAllBlocks = int2;
            else
                GoodUnitsForAllBlocks=[1:10];
            end
            
            
            if ~isempty(rexdata.common.numUnits)
                untCt = 0;
                for u = 1:rexdata.common.numUnits
                    untCt = untCt +1;
                    
                    dec1 = 0;
                    if plotNoSaccs
                        if plotNosaccMED
                            dec1 = (u <= length(dataToPlot{2,1}) & ismember(u,GoodUnitsForAllBlocks)  & rexdata.uncommon.BestMemMED(u));
                            figTitleSacc ='MEDIAN saccade activity not larger than baseline';
                        elseif plotNosaccMEAN
                            dec1 = (u <= length(dataToPlot{2,1}) & ismember(u,GoodUnitsForAllBlocks)  & rexdata.uncommon.BestMemMEAN(u));
                            figTitleSacc ='MEAN saccade activity not larger than baseline';
                        elseif plotonlystatMem
                            dec1 = (u <= length(dataToPlot{2,1}) & ismember(u,GoodUnitsForAllBlocks)  & rexdata.uncommon.veryGoodMem(u));
                            figTitleSacc = 'has visual, MEDIAN of both wide windows NOT DIFFERENT';
                        else
                            dec1 = (u <= length(dataToPlot{2,1}) & ismember(u,GoodUnitsForAllBlocks)  & rexdata.uncommon.BestMemMAX(u));
                            figTitleSacc ='MAXIMUM saccade activity not larger than baseline';
                        end
                    elseif  plotBestMemMAX_NoEyePosNoSacc
                        dec1 = (u <= length(dataToPlot{2,1}) & ismember(u,GoodUnitsForAllBlocks)  & rexdata.uncommon.BestMemMAX_NoEyePosNoSacc(u));
                        figTitleSaccEyePOS = 'MAX Saccade not larger than baseline, no eye position; both sides equal';
                    elseif plotBestMemMAX_NoEyePos
                        dec1 = (u <= length(dataToPlot{2,1}) & ismember(u,GoodUnitsForAllBlocks)  & rexdata.uncommon.BestMemMAX_NoEyePos(u));
                        figTitleSaccEyePOS = 'MAX Saccade not larger than baseline, sides equal';
                    elseif plotrBestMemMAXNoSacc
                        dec1 = (u <= length(dataToPlot{2,1}) & ismember(u,GoodUnitsForAllBlocks)  & rexdata.uncommon.BestMemMAXNoSacc(u));
                        figTitleSaccEyePOS = 'MAX Saccade not larger than baseline';
                    elseif plotBestMemMAXNoLateEyPs
                        dec1 = (u <= length(dataToPlot{2,1}) & ismember(u,GoodUnitsForAllBlocks)  & rexdata.uncommon.BestMemMAXNoLateEyPs(u));
                        figTitleSaccEyePOS = 'MAX LATE EYE POS not larger than baseline';
                    elseif plotBestMemMEANNoLateEyPs
                        dec1 = (u <= length(dataToPlot{2,1}) & ismember(u,GoodUnitsForAllBlocks)  & rexdata.uncommon.BestMemMEANNoLateEyPs(u));
                        figTitleSaccEyePOS = 'MEAN LATE EYE POS not larger than baseline';
                    elseif plotBestMemMEDNoLateEyPs
                        dec1 = (u <= length(dataToPlot{2,1}) & ismember(u,GoodUnitsForAllBlocks)  & rexdata.uncommon.BestMemMEDNoLateEyPs(u));
                        figTitleSaccEyePOS = 'MED LATE EYE POS not larger than baseline';
                    elseif plotBestMAXmem
                        dec1 = (u <= length(dataToPlot{2,1}) & ismember(u,GoodUnitsForAllBlocks)  & rexdata.uncommon.BestMAXmem(u));
                        figTitleSaccEyePOS = 'Max of both wide windows NOT DIFFERENT';
                    else
                        if plotonlystatMem
                            dec1 = (u <= length(dataToPlot{2,1}) & ismember(u,GoodUnitsForAllBlocks)  & rexdata.uncommon.veryGoodMem(u));
                            figTitleSaccEyePOS = 'has visual, MEDIAN of both wide windows NOT DIFFERENT';
                        elseif plotstatGOODANDBADMem
                            dec1 = (u <= length(dataToPlot{2,1}) & ismember(u,GoodUnitsForAllBlocks)  & rexdata.uncommon.veryGoodMem(u)) || ...
                                (u <= length(dataToPlot{2,1}) & ismember(u,GoodUnitsForAllBlocks)  & rexdata.uncommon.veryGoodMemTWOWAY(u)) || ...
                                (u <= length(dataToPlot{2,1}) & ismember(u,GoodUnitsForAllBlocks)  & rexdata.uncommon.veryBADMemTWOWAY(u));
                        else
                            dec1 = (u <= length(dataToPlot{2,1}) & ismember(u,GoodUnitsForAllBlocks) ) & ...
                                (rexdata.uncommon.veryGoodMem(u) | rexdata.uncommon.veryGoodMemTWOWAY(u) | rexdata.uncommon.veryBADMemTWOWAY(u) | ...
                                rexdata.uncommon.veryGoodMemNewSacc(u) | rexdata.uncommon.veryBADMemONE_WAY(u) | rexdata.uncommon.BaseLarger(u) );
                        end
                    end
                    
                    
                    if dec1
                        plottedAlready = evalin('base','plottedAlready')+ 1;
                        
                        assignin('base','plottedAlready',plottedAlready);
                        
                        
                        
                        blocksTypeChanged =  (evalin('base','previousBlockType') ~= rexdata.common.blocktype);
                        
                        clck = clock; clck=round(sum(clck(5:6)));
                        figure(sum(num2str(FileN))+cdln + sum(num2str(rexdata.common.alignName{rexdata.common.alignHere}))+ num2str(u) +1006+clck),cla,clf
                        
                        figName = [' MEMORY EXPERIMENT ' num2str(rexdata.common.alignName{rexdata.common.alignHere}) '-' num2str(FileN) '-unit-' num2str(u)];
                        hfig = gcf;
                        set(hfig ,'Name',figName)
                        axis off
                        
                        thisTrial = 0;
                        axisLabels = 1; % "1" means plot labels
                        if isfield(rexdata.uncommon, 'minxs')
                            minY= min(rexdata.uncommon.minxs);
                            maxY= max(rexdata.uncommon.maxxs);
                        end
                        
                        %                         [gms,goodMems] = find(cellfun(@isempty,dataToPlot(1,:))==0);
                        [rfR rfC]= size(dataToPlot);
                        goodMems = rfC;
                        startFrom=rexdata.common.PSTH_Binsize+1;
                        x123 = cell(1,rfC);
                        y123 = cell(1,rfC);
                        for s=1:rfC %initial calcs, extents, legend place holder plots
                            if ~isempty(dataToPlot{2,s})
                                if isfield(dataToPlot{2,s},'{u,1}')
                                    if  isfield(dataToPlot{2,s}{u,1}','PSTH')
                                        if u <= length(dataToPlot11{2,s}) & ~isempty(dataToPlot{2,s}) & ~isempty(dataToPlot{3,s})
                                            
                                            if isempty(dataToPlot{2,s}{u,1}.PSTH) == 0 & ~isempty(dataToPlot{3,s})%& PSTH
                                                bf = abs(rexdata.uncommon.minSpikeTime(u))/rexdata.common.PSTH_Binsize;
                                                zoomOnBins1 = 1;
                                                endZoom1 = numel(dataToPlot{2,s}{u,1}.PSTH_smoothed_mean);
                                                if ~rexdata.common.plotallPSTH
                                                    midP = (abs(rexdata.uncommon.minSpikeTime(u))/rexdata.common.PSTH_Binsize);
                                                    zoomOnBins1 = max(1,...
                                                        ( midP-(rexdata.common.before0/rexdata.common.PSTH_Binsize)));
                                                    endZoom11 = (rexdata.common.after0+rexdata.common.before0)/rexdata.common.PSTH_Binsize;
                                                    endZoom1 = min(numel(dataToPlot{2,s}{u,1}.PSTH_smoothed_mean),endZoom11 + zoomOnBins1);
                                                end
                                                if rexdata.common.plotallPSTH
                                                    x1 = dataToPlot{2,s}{u,1}.PSTH_smoothed_mean;
                                                    y1 = dataToPlot{2,s}{u,1}.PSTH_smoothed_SEM;
                                                    
                                                    
                                                    if plotfromMean
                                                        x1 = dataToPlot{2,s}{u,1}.PSTHFROMEAN_mean;
                                                        y1 = dataToPlot{2,s}{u,1}.PSTHFROMEAN_mean_SEM;
                                                    end
                                                    if plotfromGaussMean
                                                        x1 = dataToPlot{2,s}{u,1}.PSTHFROGaussMEAN_mean;
                                                        y1 =  dataToPlot{2,s}{u,1}.PSTHFROGaussMEAN_mean_SEM;
                                                    end
                                                    x2 = dataToPlot{2,s}{u,1}.PSTH_smoothed_mean;
                                                    y2 = dataToPlot{2,s}{u,1}.PSTH_smoothed_SEM;
                                                    if plotfromMean
                                                        x2 = dataToPlot{2,s}{u,1}.PSTHFROMEAN_mean;
                                                        y2 = dataToPlot{2,s}{u,1}.PSTHFROMEAN_mean_SEM;
                                                    end
                                                    if plotfromGaussMean
                                                        x2 = dataToPlot{2,s}{u,1}.PSTHFROGaussMEAN_mean;
                                                        y2 =  dataToPlot{2,s}{u,1}.PSTHFROGaussMEAN_mean_SEM;
                                                    end
                                                else
                                                    
                                                    x1= dataToPlot{2,s}{u,1}.PSTH_smoothed_mean(zoomOnBins1 + (rexdata.common.PSTH_SmoothWindow/rexdata.common.PSTH_Binsize):endZoom1 + (rexdata.common.PSTH_SmoothWindow/rexdata.common.PSTH_Binsize));
                                                    y1 = dataToPlot{2,s}{u,1}.PSTH_smoothed_SEM(zoomOnBins1 + (rexdata.common.PSTH_SmoothWindow/rexdata.common.PSTH_Binsize):endZoom1 + (rexdata.common.PSTH_SmoothWindow/rexdata.common.PSTH_Binsize));
                                                    
                                                    if plotfromMean
                                                        x1 = dataToPlot{2,s}{u,1}.PSTHFROMEAN_mean(zoomOnBins1 + (rexdata.common.PSTH_SmoothWindow/rexdata.common.PSTH_Binsize):endZoom1 + (rexdata.common.PSTH_SmoothWindow/rexdata.common.PSTH_Binsize));
                                                        y1 = smooth(dataToPlot{2,s}{u,1}.PSTHFROMEAN_mean_SEM(zoomOnBins1 + (rexdata.common.PSTH_SmoothWindow/rexdata.common.PSTH_Binsize):endZoom1 + (rexdata.common.PSTH_SmoothWindow/rexdata.common.PSTH_Binsize) ),2*rexdata.common.PSTH_Binsize);
                                                        
                                                    end
                                                    if plotfromGaussMean
                                                        x1 = dataToPlot{2,s}{u,1}.PSTHFROGaussMEAN_mean(zoomOnBins1 + (rexdata.common.PSTH_SmoothWindow/rexdata.common.PSTH_Binsize):endZoom1 + (rexdata.common.PSTH_SmoothWindow/rexdata.common.PSTH_Binsize));
                                                        y1 =  dataToPlot{2,s}{u,1}.PSTHFROGaussMEAN_mean_SEM(zoomOnBins1 + (rexdata.common.PSTH_SmoothWindow/rexdata.common.PSTH_Binsize):endZoom1 + (rexdata.common.PSTH_SmoothWindow/rexdata.common.PSTH_Binsize));
                                                    end
                                                    x2= dataToPlot{2,s}{u,1}.PSTH_smoothed_mean(zoomOnBins1 + (rexdata.common.PSTH_SmoothWindow/rexdata.common.PSTH_Binsize):endZoom1 + (rexdata.common.PSTH_SmoothWindow/rexdata.common.PSTH_Binsize));
                                                    y2 = dataToPlot{2,s}{u,1}.PSTH_smoothed_SEM(zoomOnBins1 + (rexdata.common.PSTH_SmoothWindow/rexdata.common.PSTH_Binsize):endZoom1 + (rexdata.common.PSTH_SmoothWindow/rexdata.common.PSTH_Binsize));
                                                    
                                                    if plotfromMean
                                                        x2= dataToPlot{2,s}{u,1}.PSTHFROMEAN_mean(zoomOnBins1 + (rexdata.common.PSTH_SmoothWindow/rexdata.common.PSTH_Binsize):endZoom1 + (rexdata.common.PSTH_SmoothWindow/rexdata.common.PSTH_Binsize));
                                                        y2 = smooth(dataToPlot{2,s}{u,1}.PSTHFROMEAN_mean_SEM(zoomOnBins1 + (rexdata.common.PSTH_SmoothWindow/rexdata.common.PSTH_Binsize):endZoom1 + (rexdata.common.PSTH_SmoothWindow/rexdata.common.PSTH_Binsize) ),2*rexdata.common.PSTH_Binsize);
                                                        
                                                    end
                                                    if plotfromGaussMean
                                                        x2 = dataToPlot{2,s}{u,1}.PSTHFROGaussMEAN_mean(zoomOnBins1 + (rexdata.common.PSTH_SmoothWindow/rexdata.common.PSTH_Binsize):endZoom1 + (rexdata.common.PSTH_SmoothWindow/rexdata.common.PSTH_Binsize));
                                                        y2 =  dataToPlot{2,s}{u,1}.PSTHFROGaussMEAN_mean_SEM(zoomOnBins1 + (rexdata.common.PSTH_SmoothWindow/rexdata.common.PSTH_Binsize):endZoom1 + (rexdata.common.PSTH_SmoothWindow/rexdata.common.PSTH_Binsize));
                                                    end
                                                end
                                                
                                                lgn = cellfun(@numel,rexdata.uncommon.eyexsmooth);
                                                v = min(lgn(find(lgn>0)));
                                                Et = abs(rexdata.uncommon.minSpikeTime(u));
                                                if ~rexdata.common.plotallPSTH
                                                    xLimLowRast = -rexdata.common.before0;
                                                    xLimHighRast  = rexdata.common.after0;
                                                    %                                 xLimLow = (round((max(1,(Et)-rexdata.common.before0))/rexdata.common.PSTH_Binsize))+(rexdata.common.PSTH_Binsize-1);
                                                    %                                 xLimLow =  xLimLow  +  round(rexdata.common.PSTH_SmoothWindow/rexdata.common.PSTH_Binsize);
                                                    %                                 xLimHigh  = round(min(numel(x1),  (Et+rexdata.common.after0)/rexdata.common.PSTH_Binsize));
                                                    %                                 xLimHigh  = xLimHigh  +  round(rexdata.common.PSTH_SmoothWindow/rexdata.common.PSTH_Binsize);
                                                    %                                 xLimLowEye = max(1,Et-rexdata.common.before0);
                                                    %                                 xLimHighEye  = min((v), Et+rexdata.common.after0);
                                                else
                                                    %                                 xLimLow = 1;
                                                    %                                 xLimHigh  = length(x1);
                                                    xLimLowRast = rexdata.uncommon.minSpikeTime(u);
                                                    xLimHighRast  = rexdata.uncommon.maxSpikeTime(u);
                                                    %
                                                    %                                 xLimLowEye = 1;
                                                    %                                 xLimHighEye  = v;
                                                end
                                                xLimLow = 1;
                                                xLimHigh  = length(x1);
                                                
                                                rexdata.uncommon.goodTrLen = length(dataToPlot{3,s}{u,1});
                                                minCenteredSpikeTime =  min(rexdata.uncommon.minCenteredSpikeTime(u,dataToPlot{3,s}{u,1}))/rexdata.common.PSTH_Binsize;
                                                maxCenteredSpikeTime = max(rexdata.uncommon.maxCenteredSpikeTime(u,dataToPlot{3,s}{u,1}))/rexdata.common.PSTH_Binsize;
                                                
                                                meanEventTime = round(mean(rexdata.common.ECode_time(dataToPlot{3,s}{u,1})));
                                                medianEventTime = round(median(rexdata.common.ECode_time(dataToPlot{3,s}{u,1})));
                                                minEventTime = round(min(rexdata.common.ECode_time(dataToPlot{3,s}{u,1})));
                                                maxEventTime = round(max(rexdata.common.ECode_time(dataToPlot{3,s}{u,1})));
                                                [jr jc]=size(rexdata.uncommon.j1_n_others);
                                                if jr > 3
                                                    MeanGoTime = round(mean(rexdata.uncommon.j1_n_others(4,dataToPlot{1,s}))); % mean j1 delay time
                                                    minGoTime = round(min(rexdata.uncommon.j1_n_others(4,dataToPlot{1,s}))); % min j1 delay time
                                                    maxGoTime = round(max(rexdata.uncommon.j1_n_others(4,dataToPlot{1,s}))); % ax j1 delay time
                                                end
                                                medianRewardTime = round(median(rexdata.common.rew_n_others(3,dataToPlot{3,s}{u,1}))); % median reward time
                                                minRewardTime = round(min(rexdata.common.rew_n_others(3,dataToPlot{3,s}{u,1}))); % min reward time
                                                maxRewardTime = round(max(rexdata.common.rew_n_others(3,dataToPlot{3,s}{u,1}))); % max reward time
                                                meanRewardTime = round(mean(rexdata.common.rew_n_others(3,dataToPlot{3,s}{u,1}))); % mean reward time
                                                
                                                
                                                
                                                %                                                 y1 = (smooth(dataToPlot{2,s}{u,1}.PSTH_smoothed_SEM (zoomOnBins+ (rexdata.common.PSTH_SmoothWindow/rexdata.common.PSTH_Binsize):endZoom+ (rexdata.common.PSTH_SmoothWindow/rexdata.common.PSTH_Binsize)),2*rexdata.common.PSTH_Binsize))';
                                                x123{s} = x1;%dataToPlot{2,s}{u,1}.PSTH_smoothed_mean (zoomOnBins+ (rexdata.common.PSTH_SmoothWindow/rexdata.common.PSTH_Binsize):endZoom+ (rexdata.common.PSTH_SmoothWindow/rexdata.common.PSTH_Binsize));
                                                
                                                y123{s} = y1;%smooth(plot_SEM,2*rexdata.common.PSTH_Binsize)';
                                                
                                                minlen = min(length(y123{s}),length(x123{s}));
                                                x2 = x123{s}(1:minlen);
                                                y2 = y123{s}(1:minlen);
                                                rexdata.uncommon.minxs(s) = min(x2-y2);
                                                rexdata.uncommon.maxxs(s) = max(x2+y2);
                                                %subplot(length(rexdata.common.alignmentPoints),1,firstRun)
                                                ax1 = axes('Visible','on','Units','normalized', 'clipping' , 'on');
                                            end
                                            set(gca,'XTickMode','manual','XLimMode','manual','XTickLabel','','XTick',[],'YTickLabel','','YTick',[])
                                            axis tight
                                        end
                                    end
                                end
                                %                                 waitforbuttonpress
                                set(gca,'XAxisLocation','bottom',...
                                    'YAxisLocation','left','Color','w','XColor','k','YColor','k'); hold on
                                set(gca,'XTickLabel','','XTick',[],'YTickLabel','','YTick',[])
                            end
                        end
                        ExCount = [];
                        if rexdata.common.plotDoubleColumuns & length(rexdata.common.alignmentPoints)>1
                            subplot(20,2,[0:2:20]+cdln)
                        else
                            subplot(20,1,1:11)
                        end
                        
                        for s=1:rfC %initial calcs, extents, legend place holder plots
                            if u <= length(dataToPlot{2,1}) & ~isempty(dataToPlot{2,s}) & ~isempty(dataToPlot{3,s})
                                if isempty(rexdata.uncommon.sameMemory{2,s}) == 0 & isfield(dataToPlot{2,s}{u,1},'PSTH')
                                    %  subplot(length(rexdata.common.alignmentPoints),1,firstRun)
                                    plot(zeros(1,3),zeros(1,3),'color',rexdata.common.blockColors1(s,:),'LineStyle',...
                                        char(rexdata.common.blockLineStyle(s)),'LineWidth',rexdata.common.blockLineWidth(s),...
                                        'MarkerFaceColor',rexdata.common.blockColors1(s,:),'MarkerSize',3,...
                                        'MarkerEdgeColor',rexdata.common.blockColors1(s,:));hold on
                                end
                            end
                        end
                        clear legnd2 legnd3 legnd4
                        %axx = axis;
                        % legnd2 = {'Block 1 (0%, baseline)        ','Block 2 (50% ON)    ','Block 2(50% OFF,memory)','Block 3 (0%, extinguish)     ','Block 4 (100% MAX VIS)     '};
                        legnd2 = {'Block 1 (0%, baseline)','Block 2 (50% ON, form memory)','Block 2 (50% OFF, memory)',...
                            'Block 3 (Forget, memory former saccade)', 'Block 3 (Forget, Memory saccade)', 'Block 3 (Forget, New Saccade)','Block 4 (100% MAX VIS)'};
                        
                        %2 means [base VIS 50% on 50% off], 3 means [base 50% on 50% VIS off]
                        if rexdata.common.blocktype==2
                            legnd22 = {'Block 1 (0%, baseline)','Block 2 (100% MAX VIS)','Block 3 (50% ON, form memory)','Block 3 (50% OFF, memory)',...
                                'Block 4 (New baseline)','',''};
                            %   legnd = legend('Block 1 (0%, baseline)','Block 2 (50% ON)','Block 2 (50% OFF, memory)','Block 3 (0%, extinguish)','Block 4 (100% MAX VIS)');
                            
                        elseif rexdata.common.blocktype==3
                            legnd22 ={'Block 1 (0%, baseline)','Block 2 (50% ON, form memory)','Block 2 (50% OFF, memory)',...
                                'Block 4 (New baseline)','Block 3 (100% MAX VIS)'};
                        else
                            legnd22 = {'Block 1 (0%, baseline)','Block 2 (50% ON, form memory)','Block 2 (50% OFF, memory)',...
                                'Block 3 (Forget, memory former saccade)', 'Block 3 (Forget, Memory saccade)', 'Block 3 (Forget, New Saccade)','Block 4 (100% MAX VIS)'};
                            %   legnd = legend('Block 1 (0%, baseline)','Block 2 (50% ON)','Block 2 (50% OFF, memory)','Block 3 (0%, extinguish)','Block 4 (100% MAX VIS)');
                            
                        end
                        
                        %                         legnd2 = legnd22;
                        %                         legnd2 = legnd2(goodMems);
                        legnd=[];
                        legnd3 = [];
                        for s=1:rfC
                            if u <= length(dataToPlot{2,1}) & ~isempty(dataToPlot{2,s})
                                if isempty(rexdata.uncommon.sameMemory{2,s}) == 0 & isfield(dataToPlot{2,s}{u,1},'PSTH')
                                    text1 = {[' (' num2str(length(rexdata.uncommon.sameMemory{3,s}{u,1})) ' trials)']};
                                    legnd3{s} = cell2mat([legnd22(s) ' ' text1]);
                                end
                            end
                        end
                        %                     legnd = legnd3(goodMems);
                        mmt2r= (cellfun(@isempty,legnd3,'UniformOutput',0));
                        legnd = legnd3(find(cell2mat(mmt2r)==0));
                        trialLoc = rexdata.common.strokeHeight+1;;
                        %                         axis tight
                        for s = 1:rfC
                            if rexdata.common.plotDoubleColumuns & length(rexdata.common.alignmentPoints)>1
                                subplot(20,2,[0:2:20]+cdln),hold on
                            else
                                subplot(20,1,1:11),hold on
                            end
                            hold on
                            if ~isempty(dataToPlot{2,s})
                                
                                if u <= length(dataToPlot{2,1})% & ~isempty(dataToPlot{2,s}) & ~isempty(dataToPlot{3,s})
                                    
                                    if ~isempty(dataToPlot{2,s})  & isfield(dataToPlot{2,s}{u,1},'PSTH')
                                        bf = abs(rexdata.uncommon.minSpikeTime(u))/rexdata.common.PSTH_Binsize;
                                        zoomOnBins = rexdata.common.PSTH_Binsize+1;
                                        endZoom = bf + zoomOnBins + (rexdata.uncommon.maxSpikeTime(u)/rexdata.common.PSTH_Binsize);
                                        
                                        if ~isempty(dataToPlot{2,s}{u,1}.PSTH)
                                            
                                            rexdata.uncommon.goodTrLen = length(dataToPlot{3,s}{u,1});
                                            minCenteredSpikeTime =  min(rexdata.uncommon.minCenteredSpikeTime(dataToPlot{3,s}{u,1}))/rexdata.common.PSTH_Binsize;
                                            maxCenteredSpikeTime = max(rexdata.uncommon.maxCenteredSpikeTime(dataToPlot{3,s}{u,1}))/rexdata.common.PSTH_Binsize;
                                            
                                            [jr jc]=size(rexdata.uncommon.j1_n_others);
                                            
                                            bf = abs(rexdata.uncommon.minSpikeTime(u))/rexdata.common.PSTH_Binsize;
                                            zoomOnBins1 = 1;
                                            endZoom1 = numel(dataToPlot{2,s}{u,1}.PSTH_smoothed_mean);
                                            if ~rexdata.common.plotallPSTH
                                                midP = (abs(rexdata.uncommon.minSpikeTime(u))/rexdata.common.PSTH_Binsize);
                                                zoomOnBins1 = max(1,...
                                                    ( midP-(rexdata.common.before0/rexdata.common.PSTH_Binsize)));
                                                endZoom11 = (rexdata.common.after0+rexdata.common.before0)/rexdata.common.PSTH_Binsize;
                                                endZoom1 = min(numel(dataToPlot{2,s}{u,1}.PSTH_smoothed_mean),endZoom11 + zoomOnBins1);
                                            end
                                            if rexdata.common.plotallPSTH
                                                x1 = dataToPlot{2,s}{u,1}.PSTH_smoothed_mean;
                                                y1 = dataToPlot{2,s}{u,1}.PSTH_smoothed_SEM;
                                                
                                                if plotfromMean
                                                    x1 = dataToPlot{2,s}{u,1}.PSTHFROMEAN_mean;
                                                    y1 = dataToPlot{2,s}{u,1}.PSTHFROMEAN_mean_SEM;
                                                end
                                                if plotfromGaussMean
                                                    x1 = dataToPlot{2,s}{u,1}.PSTHFROGaussMEAN_mean;
                                                    y1 =  dataToPlot{2,s}{u,1}.PSTHFROGaussMEAN_mean_SEM;
                                                end
                                                x2 = dataToPlot{2,s}{u,1}.PSTH_smoothed_mean;
                                                y2 = dataToPlot{2,s}{u,1}.PSTH_smoothed_SEM;
                                                if plotfromMean
                                                    x2 = dataToPlot{2,s}{u,1}.PSTHFROMEAN_mean;
                                                    y2 = dataToPlot{2,s}{u,1}.PSTHFROMEAN_mean_SEM;
                                                end
                                                if plotfromGaussMean
                                                    x2 = dataToPlot{2,s}{u,1}.PSTHFROGaussMEAN_mean;
                                                    y2 =  dataToPlot{2,s}{u,1}.PSTHFROGaussMEAN_mean_SEM;
                                                end
                                            else
                                                
                                                x1= dataToPlot{2,s}{u,1}.PSTH_smoothed_mean(zoomOnBins1 + (rexdata.common.PSTH_SmoothWindow/rexdata.common.PSTH_Binsize):endZoom1 + (rexdata.common.PSTH_SmoothWindow/rexdata.common.PSTH_Binsize));
                                                y1 = dataToPlot{2,s}{u,1}.PSTH_smoothed_SEM(zoomOnBins1 + (rexdata.common.PSTH_SmoothWindow/rexdata.common.PSTH_Binsize):endZoom1 + (rexdata.common.PSTH_SmoothWindow/rexdata.common.PSTH_Binsize));
                                                
                                                if plotfromMean
                                                    x1 = dataToPlot{2,s}{u,1}.PSTHFROMEAN_mean(zoomOnBins1 + (rexdata.common.PSTH_SmoothWindow/rexdata.common.PSTH_Binsize):endZoom1 + (rexdata.common.PSTH_SmoothWindow/rexdata.common.PSTH_Binsize));
                                                    y1 = smooth(dataToPlot{2,s}{u,1}.PSTHFROMEAN_mean_SEM(zoomOnBins1 + (rexdata.common.PSTH_SmoothWindow/rexdata.common.PSTH_Binsize):endZoom1 + (rexdata.common.PSTH_SmoothWindow/rexdata.common.PSTH_Binsize) ),2*rexdata.common.PSTH_Binsize);
                                                    
                                                end
                                                if plotfromGaussMean
                                                    x1 = dataToPlot{2,s}{u,1}.PSTHFROGaussMEAN_mean(zoomOnBins1 + (rexdata.common.PSTH_SmoothWindow/rexdata.common.PSTH_Binsize):endZoom1 + (rexdata.common.PSTH_SmoothWindow/rexdata.common.PSTH_Binsize));
                                                    y1 =  dataToPlot{2,s}{u,1}.PSTHFROGaussMEAN_mean_SEM(zoomOnBins1 + (rexdata.common.PSTH_SmoothWindow/rexdata.common.PSTH_Binsize):endZoom1 + (rexdata.common.PSTH_SmoothWindow/rexdata.common.PSTH_Binsize));
                                                end
                                                x2= dataToPlot{2,s}{u,1}.PSTH_smoothed_mean(zoomOnBins1 + (rexdata.common.PSTH_SmoothWindow/rexdata.common.PSTH_Binsize):endZoom1 + (rexdata.common.PSTH_SmoothWindow/rexdata.common.PSTH_Binsize));
                                                y2 = dataToPlot{2,s}{u,1}.PSTH_smoothed_SEM(zoomOnBins1 + (rexdata.common.PSTH_SmoothWindow/rexdata.common.PSTH_Binsize):endZoom1 + (rexdata.common.PSTH_SmoothWindow/rexdata.common.PSTH_Binsize));
                                                
                                                if plotfromMean
                                                    x2= dataToPlot{2,s}{u,1}.PSTHFROMEAN_mean(zoomOnBins1 + (rexdata.common.PSTH_SmoothWindow/rexdata.common.PSTH_Binsize):endZoom1 + (rexdata.common.PSTH_SmoothWindow/rexdata.common.PSTH_Binsize));
                                                    y2 = smooth(dataToPlot{2,s}{u,1}.PSTHFROMEAN_mean_SEM(zoomOnBins1 + (rexdata.common.PSTH_SmoothWindow/rexdata.common.PSTH_Binsize):endZoom1 + (rexdata.common.PSTH_SmoothWindow/rexdata.common.PSTH_Binsize) ),2*rexdata.common.PSTH_Binsize);
                                                    
                                                end
                                                if plotfromGaussMean
                                                    x2 = dataToPlot{2,s}{u,1}.PSTHFROGaussMEAN_mean(zoomOnBins1 + (rexdata.common.PSTH_SmoothWindow/rexdata.common.PSTH_Binsize):endZoom1 + (rexdata.common.PSTH_SmoothWindow/rexdata.common.PSTH_Binsize));
                                                    y2 =  dataToPlot{2,s}{u,1}.PSTHFROGaussMEAN_mean_SEM(zoomOnBins1 + (rexdata.common.PSTH_SmoothWindow/rexdata.common.PSTH_Binsize):endZoom1 + (rexdata.common.PSTH_SmoothWindow/rexdata.common.PSTH_Binsize));
                                                end
                                            end
                                            
                                            lgn = cellfun(@numel,rexdata.uncommon.eyexsmooth);
                                            v = min(lgn(find(lgn>0)));
                                            Et = abs(rexdata.uncommon.minSpikeTime(u));
                                            if ~rexdata.common.plotallPSTH
                                                xLimLowRast = -rexdata.common.before0;
                                                xLimHighRast  = rexdata.common.after0;
                                                %                                 xLimLow = (round((max(1,(Et)-rexdata.common.before0))/rexdata.common.PSTH_Binsize))+(rexdata.common.PSTH_Binsize-1);
                                                %                                 xLimLow =  xLimLow  +  round(rexdata.common.PSTH_SmoothWindow/rexdata.common.PSTH_Binsize);
                                                %                                 xLimHigh  = round(min(numel(x1),  (Et+rexdata.common.after0)/rexdata.common.PSTH_Binsize));
                                                %                                 xLimHigh  = xLimHigh  +  round(rexdata.common.PSTH_SmoothWindow/rexdata.common.PSTH_Binsize);
                                                %                                 xLimLowEye = max(1,Et-rexdata.common.before0);
                                                %                                 xLimHighEye  = min((v), Et+rexdata.common.after0);
                                            else
                                                %                                 xLimLow = 1;
                                                %                                 xLimHigh  = length(x1);
                                                xLimLowRast = rexdata.uncommon.minSpikeTime(u);
                                                xLimHighRast  = rexdata.uncommon.maxSpikeTime(u);
                                                %
                                                %                                 xLimLowEye = 1;
                                                %                                 xLimHighEye  = v;
                                            end
                                            xLimLow = 1;
                                            xLimHigh  = length(x1);
                                            
                                            x123{s} = x1;
                                            y123{s} = y1;
                                            ax1 = gca;
                                            FigureWindowWidth = (endZoom-zoomOnBins)*rexdata.common.PSTH_Binsize +  rexdata.common.before0 ;
                                            if length(x1) > 0
                                                
                                                if rexdata.common.plotshaded
                                                    H(s) = shadedErrorBar(1:length(x1),x1,y1,{char(rexdata.common.figColorsMemory(s)),'markerfacecolor', char(rexdata.common.blockMarkerEdge(s))}, 1); hold on
                                                    
                                                    plot(x1,'color',rexdata.common.blockColors1(s,:),'LineStyle',char(rexdata.common.blockLineStyle(s)),'LineWidth',rexdata.common.blockLineWidth(s),...
                                                        'MarkerFaceColor',rexdata.common.blockColors1(s,:),'MarkerSize',0.5,...
                                                        'MarkerEdgeColor',rexdata.common.blockColors1(s,:));hold on
                                                else
                                                    plot(x1,'color',rexdata.common.blockColors1(s,:),'LineStyle',char(rexdata.common.blockLineStyle(s)),'LineWidth',rexdata.common.blockLineWidth(s),...
                                                        'MarkerFaceColor',rexdata.common.blockColors1(s,:),'MarkerSize',3,...
                                                        'MarkerEdgeColor',rexdata.common.blockColors1(s,:));hold on
                                                end
                                                
                                                
                                                axis tight
                                                if UseMEDIANLatency
                                                    LatencyWinMem2 = round(rexdata.uncommon.sameMemory{2,memBlck}{u,1}.LatencyWinMemMED/rexdata.common.PSTH_Binsize);
                                                    LatencyWinVIS2 = round(rexdata.uncommon.sameMemory{2,visBlck}{u,1}.LatencyWinVISMED/rexdata.common.PSTH_Binsize);
                                                    
                                                else
                                                    LatencyWinMem2 = round(rexdata.uncommon.sameMemory{2,memBlck}{u,1}.LatencyWinMem/rexdata.common.PSTH_Binsize);
                                                    LatencyWinVIS2 = round(rexdata.uncommon.sameMemory{2,visBlck}{u,1}.LatencyWinVIS/rexdata.common.PSTH_Binsize);
                                                end
                                                
                                                if isempty(LatencyWinVIS2)
                                                    LatencyWinVIS2 = 0;
                                                end
                                                if isempty(LatencyWinMem2)
                                                    LatencyWinMem2 = 0;
                                                end
                                                LatencyWinMem2 = LatencyWinMem2+(rexdata.common.before0/rexdata.common.PSTH_Binsize);
                                                LatencyWinVIS2 =  LatencyWinVIS2+(rexdata.common.before0/rexdata.common.PSTH_Binsize);
                                                
                                                LatencyWinMem3 = round(rexdata.uncommon.sameMemoryMem50Latency(u)/rexdata.common.PSTH_Binsize);
                                                LatencyWinVIS3 = round(rexdata.uncommon.sameMemoryVIS50Latency(u)/rexdata.common.PSTH_Binsize);
                                                
                                                LatencyWinMem3 = LatencyWinMem3 +(rexdata.common.before0/rexdata.common.PSTH_Binsize);
                                                LatencyWinVIS3  = LatencyWinVIS3 +(rexdata.common.before0/rexdata.common.PSTH_Binsize);
                                                
                                                midPP = rexdata.common.before0/rexdata.common.PSTH_Binsize;
                                                bnnn = rexdata.common.PSTH_Binsize;
                                                LatencyWinMem2SLIDE_MED = double(rexdata.uncommon.sameMemory{2,memBlck}{u,1}.BaseResRankLATENCY/bnnn);
                                                LatencyWinVIS2SLIDE_MED = double(rexdata.uncommon.sameMemory{2,visBlck}{u,1}.BaseResRankLATENCY/bnnn);
                                                
                                                
                                                LatencyWinMem2SLIDE_MED = round(LatencyWinMem2SLIDE_MED+(midPP));
                                                LatencyWinVIS2SLIDE_MED =  round(LatencyWinVIS2SLIDE_MED+(midPP));
                                                %                                                 [bnnn rexdata.uncommon.sameMemory{2,memBlck}{u,1}.BaseResRankLATENCYABOVE midPP]
                                                
                                                LatencyWinMemSlidingABOVE = double(rexdata.uncommon.sameMemory{2,memBlck}{u,1}.BaseResRankLATENCYABOVE/bnnn);
                                                LatencyWinVISSlidingABOVE  = double(rexdata.uncommon.sameMemory{2,visBlck}{u,1}.BaseResRankLATENCYABOVE/bnnn);
                                                
                                                LatencyWinMemSlidingABOVE = round(LatencyWinMemSlidingABOVE+(midPP));
                                                LatencyWinVISSlidingABOVE  = round(LatencyWinVISSlidingABOVE+(midPP));
                                                
                                                LatencyWinMem2RAW = double(rexdata.uncommon.sameMemory{2,memBlck}{u,1}.MEMLatencyRaw/bnnn);
                                                LatencyWinVIS2RAW = double(rexdata.uncommon.sameMemory{2,visBlck}{u,1}.visLatencyRaw/bnnn);
                                                
                                                
                                                LatencyWinMem2RAW = round(LatencyWinMem2RAW+(midPP));
                                                LatencyWinVIS2RAW =  round(LatencyWinVIS2RAW+(midPP));
                                                
                                                
                                                RealMem = double((rexdata.uncommon.sameMemory{2,memBlck}{u,1}.RealLatMem/bnnn) + midPP);
                                                RealVis = double((rexdata.uncommon.sameMemory{2,visBlck}{u,1}.RealLatVis/bnnn) + midPP);
                                                
                                                blockColors1 =  rexdata.common.blockColors1;
                                                axxxs = axis;
                                                
                                                if s == visBlck
                                                    x1Vis =  x1;
                                                end
                                                
                                                if s==memBlck
                                                    x1Mem =  x1;
                                                end
                                                if plotAllLatencies
                                                    if LatencyWinMem2 <= numel(x1) & s==memBlck &  LatencyWinMem2 < 600
                                                        
                                                        memRow = x1(LatencyWinMem2);
                                                        
                                                        if   ~arrow1OrCircle0
                                                            plot(LatencyWinMem2,memRow,'ok','markersize',50,'linewidth',10); hold on
                                                            plot(LatencyWinMem2,memRow,'om','markersize',45,'linewidth',5); hold on
                                                            plot(LatencyWinMem2,memRow,'*k','markersize',10,'linewidth',5);hold on
                                                        else
                                                            hold on
                                                            
                                                            % [x1 y1] [x2 y2]
                                                            draw_line3([LatencyWinMem2-75 (axxxs(4)) ]',[LatencyWinMem2 memRow ]', ...
                                                                'LineColor', 'm','LineWidth', arrowThickness ,...
                                                                'ArrowDirection', 1,'ArrowLength', .1,'ArrowColor', 'k','ArrowEdgeColor','k')
                                                            hold on
                                                            
                                                        end
                                                    end
                                                    
                                                    
                                                    
                                                    hold on
                                                    if LatencyWinVIS2<= numel(x1) & s == visBlck & LatencyWinVIS2 < 600
                                                        visRow = x1(LatencyWinVIS2);
                                                        if   ~arrow1OrCircle0
                                                            plot( LatencyWinVIS2,visRow,'sk','markersize',50,'linewidth',10);hold on
                                                            plot( LatencyWinVIS2,visRow,'sg','markersize',45,'linewidth',5);hold on
                                                            plot( LatencyWinVIS2,visRow,'*k','markersize',10,'linewidth',5);hold on
                                                        else
                                                            hold on
                                                            draw_line3([LatencyWinVIS2-50 (axxxs(4))  ]',[LatencyWinVIS2 visRow]','LineColor', 'c','LineWidth', arrowThickness, ...
                                                                'ArrowDirection', 1,'ArrowLength', 1,'ArrowColor', 'c','ArrowEdgeColor','c')
                                                            hold on
                                                            
                                                            draw_line3([LatencyWinVIS2-50 (axxxs(4))  ]',[LatencyWinVIS2 visRow]',...
                                                                'LineColor', 'g','LineWidth', arrowThickness ,...
                                                                'ArrowDirection', 1,'ArrowLength', 1,'ArrowColor', 'k','ArrowEdgeColor','k'),hold on
                                                            text(LatencyWinVIS2-60,axxxs(4)/1.2,'IQR '),hold on
                                                        end
                                                    end
                                                    hold on
                                                    
                                                    % to draw a line from the point located at x = .3 and y = .4 and z = 1 to the point located at x = .7 and y = .9 and z = 1, use the following data:
                                                    %
                                                    % line([.3 .7],[.4 .9],[1 1],'Marker','.','LineStyle','-')
                                                    
                                                    
                                                    if LatencyWinMem3 <= numel(x1) & s == memBlck & LatencyWinMem3 < 600
                                                        memRow3 = x1(LatencyWinMem3);
                                                        hold on
                                                        
                                                        draw_line3([LatencyWinMem3 memRow3 ]',[LatencyWinMem3+125 axxxs(4)]','LineStyle','--',...
                                                            'LineColor', 'm','LineWidth', arrowThickness, ...
                                                            'ArrowDirection', 1,'ArrowLength', 1,'ArrowColor', 'k','ArrowEdgeColor','k'), hold on
                                                        
                                                    end
                                                    
                                                    
                                                    
                                                    if LatencyWinVIS3<= numel(x1) & s == visBlck & LatencyWinVIS3 < 600
                                                        visRow3 = x1(LatencyWinVIS3);
                                                        hold on
                                                        
                                                        draw_line3([LatencyWinVIS3 visRow3]',[LatencyWinVIS3+150 axxxs(4)]','LineStyle','--',...
                                                            'LineColor', 'g','LineWidth', arrowThickness ,...
                                                            'ArrowDirection', 1,'ArrowLength', 1,'ArrowColor', 'k','ArrowEdgeColor','k'),hold on
                                                        text(LatencyWinVIS3+50,axxxs(4)/1.2,'50sliding'),hold on
                                                        
                                                    end
                                                    
                                                    
                                                    
                                                    if LatencyWinMem2SLIDE_MED <= numel(x1) & s == memBlck & LatencyWinMem2SLIDE_MED < 600
                                                        memRow3 = x1(LatencyWinMem2SLIDE_MED);
                                                        hold on
                                                        
                                                        draw_line3([LatencyWinMem2SLIDE_MED+75 -(axxxs(4)/5) ]',[LatencyWinMem2SLIDE_MED memRow3 ]','LineStyle','--',...
                                                            'LineColor', 'm','LineWidth', arrowThickness, ...
                                                            'ArrowDirection', 1,'ArrowLength', 1,'ArrowColor', 'k','ArrowEdgeColor','k'), hold on
                                                        
                                                    end
                                                    
                                                    
                                                    
                                                    if LatencyWinVIS2SLIDE_MED <= numel(x1) & s == visBlck
                                                        visRow3 = x1(LatencyWinVIS2SLIDE_MED);
                                                        hold on
                                                        %                                                     draw_line3([LatencyWinVIS3+50 visRow3+(axxxs(4)*.9-visRow3)  ]',[LatencyWinVIS3 visRow3]','LineColor', 'c','LineWidth', 8, ...
                                                        %                                                         'ArrowDirection', 1,'ArrowLength', 1,'ArrowColor', 'c','ArrowEdgeColor','c')
                                                        %                                                     hold on
                                                        draw_line3([LatencyWinVIS2SLIDE_MED+50 -(axxxs(4)/5)  ]',[LatencyWinVIS2SLIDE_MED visRow3]','LineStyle','--',...
                                                            'LineColor', 'g','LineWidth', arrowThickness ,...
                                                            'ArrowDirection', 1,'ArrowLength', 1,'ArrowColor', 'k','ArrowEdgeColor','k'),hold on
                                                        text(LatencyWinVIS2SLIDE_MED+20,-(axxxs(4)/8),'Sliding-RANKSUM'),hold on
                                                    end
                                                    
                                                    
                                                    
                                                    
                                                    
                                                    
                                                    if LatencyWinMemSlidingABOVE <= numel(x1) & s == memBlck
                                                        memRow3 = x1(LatencyWinMemSlidingABOVE);
                                                        hold on
                                                        
                                                        draw_line3([LatencyWinMemSlidingABOVE-125 -(axxxs(4)/5)]',[LatencyWinMemSlidingABOVE memRow3 ]','LineStyle','--',...
                                                            'LineColor', 'm','LineWidth', arrowThickness, ...
                                                            'ArrowDirection', 1,'ArrowLength', 1,'ArrowColor', 'k','ArrowEdgeColor','k'), hold on
                                                        
                                                    end
                                                    
                                                    
                                                    
                                                    if LatencyWinVISSlidingABOVE<= numel(x1) & s == visBlck
                                                        visRow3 = x1(LatencyWinVISSlidingABOVE);
                                                        hold on
                                                        
                                                        draw_line3([LatencyWinVISSlidingABOVE-140 -(axxxs(4)/5)]',[LatencyWinVISSlidingABOVE visRow3]','LineStyle','--',...
                                                            'LineColor', 'g','LineWidth', arrowThickness ,...
                                                            'ArrowDirection', 1,'ArrowLength', 1,'ArrowColor', 'k','ArrowEdgeColor','k'),hold on
                                                        text(LatencyWinVISSlidingABOVE-150,-(axxxs(4)/8),'Sliding-Above'),hold on
                                                    end
                                                end
                                                
                                                if s == rfC
                                                    if RealMem <= numel(x1)
                                                        MemRw = x1Mem(round(RealMem));
                                                        draw_line3([RealMem axxxs(4)]',[RealMem MemRw]','LineStyle','-.',...
                                                            'LineColor', 'm','LineWidth', 4 ,...
                                                            'ArrowDirection', 1,'ArrowLength', 1,'ArrowColor', 'k','ArrowEdgeColor','k'),hold on
                                                        text(RealMem-15,axxxs(4)/1.1,'Best','backgroundcolor','w'),hold on
                                                    end
                                                    
                                                    
                                                    if RealVis <= numel(x1)
                                                        visRow3 = x1Vis(round(RealVis));
                                                        draw_line3([RealVis axxxs(4)]',[RealVis visRow3]','LineStyle','-.',...
                                                            'LineColor', 'g','LineWidth', 4 ,...
                                                            'ArrowDirection', 1,'ArrowLength', 1,'ArrowColor', 'k','ArrowEdgeColor','k'),hold on
                                                        text(RealVis-15,axxxs(4)/1.1,'Best','backgroundcolor','w'),hold on
                                                    end
                                                end
                                                
                                                
                                                if ~isempty(dataToPlot{2,s})
                                                    if isfield(dataToPlot{2,s}{u,1},'PreEventMean')
                                                        preMean =  dataToPlot{2,s}{u,1}.PreEventMean;
                                                        preSTD = dataToPlot{2,s}{u,1}.PreEventSTD;
                                                    elseif isfield(dataToPlot{2,s}{u,1},'PSTH_Mean')
                                                        preMean =  mean(dataToPlot{2,s}{u,1}.PSTH_Mean);
                                                        preSTD = mean(std(dataToPlot{2,s}{u,1}.PSTH_Mean));
                                                    end
                                                else
                                                    preMean =  0;
                                                    preSTD = 0;
                                                end
                                                
                                                [mRL maxResponseLatency] = max(x1(rexdata.common.before0/rexdata.common.PSTH_Binsize:end));
                                                %rexdata.uncommon.maxRes(u,s) = max(mRL);
                                                maxRL =  round((maxResponseLatency+rexdata.common.before0/rexdata.common.PSTH_Binsize)-1);
                                                %                                 line([0 length(x1)],[preMean preMean],'LineStyle','-','Color',[1 1 1],'LineWidth',1);hold on
                                                %                                 line([0 length(x1)],[preMean preMean],'LineStyle','-','Color', rexdata.common.blockColors(s,:),'LineWidth',0.5);hold on
                                                %                                 line([0 length(x1)],[preMean + preSTD preMean + preSTD],'LineStyle','--','Color',[1 1 1],'LineWidth',1);hold on
                                                %                                 line([0 length(x1)],[preMean + preSTD preMean + preSTD],'LineStyle','--','Color',rexdata.common.blockColors(s,:),'LineWidth',0.5);hold on
                                                %
                                                if x1(maxRL) >= preMean + 2*preSTD
                                                    excitedOrNot = 1;
                                                    if any((fileAn > 1) & (excitedOrNot == 1) & (cell2mat(FileNames(fileAn,2)) > 0))
                                                        FileNames{fileAn,3} = 1;
                                                        ExCount = cumsum(cell2mat(FileNames(1:fileAn,3)))*cell2mat(FileNames2(fileAn,1));
                                                    elseif any((fileAn == 1) & (excitedOrNot == 1)  & (cell2mat(FileNames(fileAn,1)) > 0))
                                                        FileNames{fileAn,3} = 1;
                                                        ExCount = 1;
                                                    end
                                                    
                                                    if isfinite(preMean)
                                                        %     line([0 length(x1)],[preMean + 2*preSTD preMean + 2*preSTD],'LineStyle',':','Color',[1 1 1],'LineWidth',1);hold on
                                                        %    line([0 length(x1)],[preMean + 2*preSTD preMean + 2*preSTD],'LineStyle',':','Color',rexdata.common.blockColors(s,:),'LineWidth',0.5);hold on
                                                    end
                                                    hold on
                                                end
                                                hold on
                                                axis tight
                                                %                             if xLimHigh > xLimLow
                                                %                                 xlim([xLimLow  xLimHigh])
                                                %                             end
                                                ylim4 = axis;
                                                xt7 =[rexdata.common.before0/rexdata.common.PSTH_Binsize:100/rexdata.common.PSTH_Binsize:rexdata.common.after0/rexdata.common.PSTH_Binsize];
                                                xt72 = xt7+double(ylim4(1));
                                                %                             xticks7 =[ylim4(1) xt72 xt72(end)+100/rexdata.common.PSTH_Binsize];
                                                xlim5 = xlim;
                                                mid2 = xlim5(1)+(rexdata.common.before0/rexdata.common.PSTH_Binsize);
                                                mid100 = mid2+(100/rexdata.common.PSTH_Binsize);
                                                midHalf = mid2+(xlim5(2)-mid2)/2;
                                                
                                                xticks7 =[xlim5(1) mid2 mid100 midHalf xlim5(2)];
                                                ylim4 = axis;
                                                %                             line([rexdata.common.before0 rexdata.common.before0], [ylim4(4) ylim4(4)], 'Color','m','LineWidth',2,'LineStyle','--');hold on
                                                %                             line([rexdata.common.before0+(100/rexdata.common.PSTH_Binsize) rexdata.common.before0+(100/rexdata.common.PSTH_Binsize)], [ylim4(4) ylim4(4)], 'Color','k','LineWidth',0.5,'LineStyle','--'), hold on
                                                %
                                                if all(diff(xticks7)>0)
                                                    
                                                    xticks77 = [-rexdata.common.before0 0 100 round(rexdata.common.after0)/2 rexdata.common.after0];
                                                    set(gca,'XTick',xticks7,'XTickLabel',xticks77, 'xlim',([xlim5(1) xlim5(2)]),'FontSize',8),hold on
                                                    
                                                end
                                                ylim4 = axis;
                                                
                                                
                                                
                                                
                                                
                                                
                                                EtTime = (ylim4(1)+ Et/rexdata.common.PSTH_Binsize)+(rexdata.common.PSTH_Binsize-1);
                                                HunMs1 = (ylim4(1)+(Et+100)/rexdata.common.PSTH_Binsize)+(rexdata.common.PSTH_Binsize-1);
                                                
                                                ylim4 = axis;
                                                yllw = ylim4(3); yllh = ylim4(4);
                                                if exist('maxRateUnt','var')
                                                    mmx = maxRateUnt{cdln}(untCt);
                                                else
                                                    mmx = ylim4(4);
                                                end
                                                
                                                hold on
                                                
                                                
                                                yticks7=[];
                                                
                                                ylim4 = axis;
                                                ylim44 = axis;
                                                
                                                yl = ylim44(3); yh = ylim44(4);
                                                %         ylim([yl yh])
                                                if ylim4(4)<10
                                                    yticks7 = round([0:1: ylim4(4)]);
                                                elseif ylim4(4)>=10  & ylim4(4) < 20
                                                    yticks7 = round([0:5: ylim4(4)]);
                                                elseif ylim4(4)>=20 & ylim4(4) < 40
                                                    yticks7 = round([0:10: ylim4(4)]);
                                                elseif ylim4(4)>=40 & ylim4(4) < 50
                                                    yticks7 = round([0:20: ylim4(4)]);
                                                elseif ylim4(4)>=50 & ylim4(4) < 100
                                                    yticks7 = round([0:25: ylim4(4)]);
                                                elseif ylim4(4)>=100 & ylim4(4) < 200
                                                    yticks7 = round([0:50: ylim4(4)]);
                                                else
                                                    yticks7 = round([0:100: ylim4(4)]);
                                                end
                                                yticks77 = yticks7;
                                                ytd = all(diff(yticks7)>0);
                                                if ytd
                                                    %                                             if  ismember(-1,ytd)==0 & (ytd(end)-ytd(end-1) >0)
                                                    set(gca,'YTickLabel',yticks7,'YTick',yticks7), hold on
                                                    if rexdata.common.subplotson
                                                        set(gca,'YTickLabel',yticks7,'YTick',yticks7,'FontSize',7), hold on
                                                    end
                                                    %                                             end
                                                end
                                                
                                                
                                            end
                                            hold on
                                        end
                                        hold on
                                    end
                                    if s == rfC
                                        if rexdata.common.plotDoubleColumuns & length(rexdata.common.alignmentPoints)>1
                                            subplot(20,2,[0:2:20]+cdln)
                                        else
                                            subplot(20,1,1:11)
                                        end
                                        axis tight
                                        hold on
                                        axsss = axis;
                                        xR = (rexdata.common.before0/rexdata.common.PSTH_Binsize)-rexdata.common.baselineStartTime;
                                        xR2 = rexdata.common.baselineEndTime;
                                        ht =  axsss(4)/4;
                                        wdth = rexdata.common.baselineStartTime-rexdata.common.baselineEndTime;
                                        %                                if isempty(memRow3), memRow= 0,end
                                        memRow= -.5;
                                        rectangle('Position',[xR memRow wdth ht])
                                        %                                 text(xR+5, memRow+15,{'baseline'; 'window'})
                                        text(xR+2, -2,{'baseline'})
                                        xR3 = (rexdata.common.before0/rexdata.common.PSTH_Binsize)- rexdata.common.VISStartTimeForMemoryExp;
                                        xR23 =  rexdata.common.stopLookingat;
                                        ht =  axsss(4)/4;
                                        wdth = rexdata.common.VISStartTimeForMemoryExp+(600/rexdata.common.PSTH_Binsize);
                                        
                                        %                                 rectangle('Position',[xR3 memRow wdth ht])
                                        rectangle('Position',[xR3 memRow wdth ht])
                                        text((rexdata.common.before0+125)/rexdata.common.PSTH_Binsize, -2,{'Vis/Mem'})
                                        ylim4 = axis;
                                        
                                        
                                        
                                        
                                        
                                        
                                        EtTime = (ylim4(1)+ Et/rexdata.common.PSTH_Binsize)+(rexdata.common.PSTH_Binsize-1);
                                        HunMs1 = (ylim4(1)+(Et+100)/rexdata.common.PSTH_Binsize)+(rexdata.common.PSTH_Binsize-1);
                                        
                                        ylim4 = axis;
                                        yllw = ylim4(3); yllh = ylim4(4);
                                        if exist('maxRateUnt','var')
                                            mmx = maxRateUnt{cdln}(untCt);
                                        else
                                            mmx = ylim4(4);
                                        end
                                        hold on
                                        
                                        
                                        yticks7=[];
                                        
                                        ylim4 = axis;
                                        ylim44 = axis;
                                        
                                        yl = ylim44(3); yh = ylim44(4);
                                        %         ylim([yl yh])
                                        if ylim4(4)<10
                                            yticks7 = round([0:1: ylim4(4)]);
                                        elseif ylim4(4)>=10  & ylim4(4) < 20
                                            yticks7 = round([0:5: ylim4(4)]);
                                        elseif ylim4(4)>=20 & ylim4(4) < 40
                                            yticks7 = round([0:10: ylim4(4)]);
                                        elseif ylim4(4)>=40 & ylim4(4) < 50
                                            yticks7 = round([0:20: ylim4(4)]);
                                        elseif ylim4(4)>=50 & ylim4(4) < 100
                                            yticks7 = round([0:25: ylim4(4)]);
                                        elseif ylim4(4)>=100 & ylim4(4) < 200
                                            yticks7 = round([0:50: ylim4(4)]);
                                        else
                                            yticks7 = round([0:100: ylim4(4)]);
                                        end
                                        yticks77 = yticks7;
                                        ytd = all(diff(yticks7)>0);
                                        set(gca,'YTickLabel',[],'YTick',[],'FontSize',7)
                                        if ytd
                                            %                                             if  ismember(-1,ytd)==0 & (ytd(end)-ytd(end-1) >0)
                                            set(gca,'YTickLabel',yticks7,'YTick',yticks7), hold on
                                            if rexdata.common.subplotson
                                                set(gca,'YTickLabel',yticks7,'YTick',yticks7,'FontSize',7), hold on
                                                %                                                 end
                                            end
                                        end
                                        
                                        hold on
                                        xlabel('Milliseconds','FontSize',10, 'Color','k'), hold on
                                        xlabelpos = get(get(gca, 'XLabel'), 'Position');
                                        set(get(gca, 'XLabel'), 'Position', xlabelpos + [0 -2 0]);
                                        ylabel('Spikes/s','FontSize',10), hold on
                                        title(FileN,'FontSize',10)
                                        
                                        if plotNoSaccs
                                            title({['Good Memory!!   (File ' num2str(FileN) '-unit-' num2str(u) ' )'];figTitleSacc},'FontSize',20,'color','b')
                                            
                                            ax = gca;
                                            ax.Color = 'yellow';
                                            ax.LineWidth = 6;
                                            set(gca,'xcolor','m','ycolor','m')
                                        elseif plotBestMemMAX_NoEyePosNoSacc | plotBestMemMAX_NoEyePos | plotrBestMemMAXNoSacc | plotBestMemMAXNoLateEyPs | ...
                                                plotBestMemMEDNoLateEyPs | plotBestMemMEANNoLateEyPs | plotBestMAXmem | plotonlystatMem
                                            title({['Good Memory!!   (File ' num2str(FileN) '-unit-' num2str(u) ' )'];figTitleSaccEyePOS},'FontSize',20,'color','b')
                                            
                                            ax = gca;
                                            ax.Color = 'yellow';
                                            ax.LineWidth = 6;
                                            set(gca,'xcolor','m','ycolor','m')
                                        else
                                            %1
                                            if rexdata.uncommon.veryGoodMem(u)
                                                %                             set(gca,'color',[1 1 0])
                                                title(['Good Memory!!   (File ' num2str(FileN) '-unit-' num2str(u) ' )'],'FontSize',20,'color','b')
                                                
                                                ax = gca;
                                                ax.Color = 'yellow';
                                                ax.LineWidth = 6;
                                                set(gca,'xcolor','m','ycolor','m')
                                            end
                                            
                                            
                                            %                                             %2
                                            %                                             if rexdata.uncommon.veryGoodMemNewSacc(u) & rexdata.uncommon.veryGoodMem(u)
                                            %                                                 title(['Good Memory * and new Saccade Memory!!   (File ' num2str(FileN) '-unit-' num2str(u) ' )'],'FontSize',20,'color','m')
                                            %
                                            %                                                 ax = gca;
                                            %                                                 ax.Color = 'yellow';
                                            %                                                 ax.LineWidth = 6;
                                            %                                                 set(gca,'xcolor','m','ycolor','c')
                                            %                                             end
                                            %
                                            %                                             %3
                                            %                                             if   rexdata.uncommon.veryGoodMemTWOWAY(u) & rexdata.uncommon.veryGoodMem(u)
                                            %                                                 %                             set(gca,'color',[1 1 0])
                                            %                                                 title(['TWO WAY RANKSUM and ONE WAY good Memory!!   (File ' num2str(FileN) '-unit-' num2str(u) ' )'],'FontSize',20,'color','m')
                                            %
                                            %                                                 ax = gca;
                                            %                                                 ax.Color = 'yellow';
                                            %                                                 ax.LineWidth = 6;
                                            %                                                 set(gca,'xcolor','y')
                                            %                                             end
                                            %
                                            %                                             %4
                                            %                                             if rexdata.uncommon.veryGoodMemTWOWAY(u) & ~rexdata.uncommon.veryGoodMem(u)
                                            %                                                 %                             set(gca,'color',[1 1 0])
                                            %                                                 title(['**TWO WAY RANKSUM but (not ONE WAY) GOOD Memory!!   (File ' num2str(FileN) '-unit-' num2str(u) ' )'],'FontSize',20,'color','b')
                                            %
                                            %                                                 ax = gca;
                                            %                                                 ax.Color = [0.5 0.5 1];
                                            %                                                 ax.LineWidth = 6;
                                            %                                                 set(gca,'xcolor','b')
                                            %                                             end
                                            %
                                            %                                             %5
                                            %                                             if rexdata.uncommon.veryBADMemTWOWAY(u)
                                            %                                                 %                             set(gca,'color',[1 1 0])
                                            %                                                 title(['INSIGNIFICANT TWO --2- WAY RANKSUM !!   (File ' num2str(FileN) '-unit-' num2str(u) ' )'],'FontSize',20,'color','k')
                                            %
                                            %                                                 ax = gca;
                                            %                                                 ax.Color = [0.5 0.5 0.5];
                                            %                                                 ax.LineWidth = 6;
                                            %                                                 set(gca,'xcolor','k')
                                            %                                             end
                                            %
                                            %                                             %6
                                            %                                             if rexdata.uncommon.veryBADMemONE_WAY(u)
                                            %                                                 %                             set(gca,'color',[1 1 0])
                                            %                                                 title(['INSIGNIFICANT ONE WAY RANKSUM !!   (File ' num2str(FileN) '-unit-' num2str(u) ' )'],'FontSize',20,'color',[0.25 0.25 0.25])
                                            %
                                            %                                                 ax = gca;
                                            %                                                 ax.Color = [0.25 0.25 0.25];
                                            %                                                 ax.LineWidth = 6;
                                            %                                                 set(gca,'xcolor',[0.25 0.25 0.25])
                                            %                                             end
                                            %
                                            %                                             %7
                                            %
                                            %                                             if rexdata.uncommon.BaseLarger(u)
                                            %                                                 %                             set(gca,'color',[1 1 0])
                                            %                                                 title(['DEPRESSED SIGNIFICANT TWO WAY RANKSUM !!   (File ' num2str(FileN) '-unit-' num2str(u) ' )'],'FontSize',30,'color',[0.75 0.5 0.75])
                                            %
                                            %                                                 ax = gca;
                                            %                                                 ax.Color = [0.75 0.5 0.75];
                                            %                                                 ax.LineWidth = 6;
                                            %                                                 set(gca,'xcolor',[0.75 0.5 0.75])
                                            %                                             end
                                            %
                                            %
                                            %
                                            %                                             %8
                                            %                                             if  rexdata.uncommon.veryBADMemTWOWAYMAX(u)
                                            %                                                 title(['INSIGNIFICANT-MAX TWO --2- WAY RANKSUM !!   (File ' num2str(FileN) '-unit-' num2str(u) ' )'],'FontSize',20,'color','k')
                                            %
                                            %                                                 ax = gca;
                                            %                                                 ax.Color = [0.5 0.5 0.5];
                                            %                                                 ax.LineWidth = 6;
                                            %                                                 set(gca,'xcolor','k')
                                            %                                             end
                                            %
                                            %                                             %9
                                            %                                             if   rexdata.uncommon.veryGOOODMemTWOWAYMAX(u)
                                            %                                                 title(['SIGNIFICANT-MAX TWO --2- WAY RANKSUM !!   (File ' num2str(FileN) '-unit-' num2str(u) ' )'],'FontSize',20,'color','k')
                                            %
                                            %                                                 ax = gca;
                                            %                                                 ax.Color = [0.5 0.5 0.5];
                                            %                                                 ax.LineWidth = 6;
                                            %                                                 set(gca,'xcolor','k')
                                            %                                             end
                                            %
                                            %
                                            %
                                            %
                                            %                                             if   rexdata.uncommon.veryBADMemONE_WAY_MAX_VisVis(u)%10
                                            %                                                 title(['INSIGNIFICANT-MAX ONE- WAY RANKSUM !!   (File ' num2str(FileN) '-unit-' num2str(u) ' )'],'FontSize',20,'color','k')
                                            %
                                            %                                                 ax = gca;
                                            %                                                 ax.Color = [0.5 0.5 0.5];
                                            %                                                 ax.LineWidth = 6;
                                            %                                                 set(gca,'xcolor','k')
                                            %                                             end
                                            %
                                            %                                             if rexdata.uncommon.BestUnits(u)
                                            %                                                 title(['BEST memory units example !!   (File ' num2str(FileN) '-unit-' num2str(u) ' )'],'FontSize',20,'color','k')
                                            %
                                            %                                                 ax = gca;
                                            %                                                 ax.Color = [0.65 0.5 0.15];
                                            %                                                 ax.LineWidth = 6;
                                            %                                                 set(gca,'xcolor','r')
                                            %                                             end
                                        end
                                        
                                        
                                        
                                        
                                        ylabelpos = get(get(gca, 'YLabel'), 'Position');
                                        set(get(gca, 'YLabel'), 'Position', ylabelpos + [0 -2 0]);
                                        
                                        xt7 =[rexdata.common.before0/rexdata.common.PSTH_Binsize:100/rexdata.common.PSTH_Binsize:rexdata.common.after0/rexdata.common.PSTH_Binsize];
                                        xt72 = xt7+double(ylim4(1));
                                        
                                        
                                        xlim5 = xlim;
                                        mid2 = xlim5(1)+(rexdata.common.before0/rexdata.common.PSTH_Binsize);
                                        mid100 = mid2 +(100/rexdata.common.PSTH_Binsize);
                                        midHalf = mid2+(xlim5(2)-mid2)/2;
                                        
                                        xticks7 =[xlim5(1) mid2 mid100 midHalf xlim5(2)];
                                        if all(diff(xticks7)>0)
                                            
                                            xticks77 = [-rexdata.common.before0 0 100 round(rexdata.common.after0)/2 rexdata.common.after0];
                                            set(gca,'XTick',xticks7,'XTickLabel',xticks77, 'xlim',([xlim5(1) xlim5(2)]),'FontSize',8),hold on
                                        end
                                        
                                        ylims4 = axis;
                                        line([xticks7(2) xticks7(2)], [ylim4(3) ylim4(4)], 'Color','m','LineWidth',2,'LineStyle','--');hold on
                                        line([xticks7(3) xticks7(3)], [ylim4(3) ylim4(4)], 'Color','k','LineWidth',0.5,'LineStyle','--'), hold on
                                        if (plottedAlready == 1) | blocksTypeChanged
                                            legnd = legend(legnd,'location','best','box','off');
                                            set(legnd,'Orientation','vertical')
                                            hold on
                                            set(legnd,'FontSize',9);
                                        end
                                        hold on
                                    end
                                    if overlayRaster %&& rexdata.common.subplotson == 0
                                        
                                        if rexdata.common.plotDoubleColumuns & length(rexdata.common.alignmentPoints)>1
                                            subplot(20,2,[26:2:34]+cdln)
                                        else
                                            subplot(20,1,14:18)  % plot rasters
                                        end
                                        
                                        hold on
                                        
                                        
                                        FigureWindowWidth = (endZoom - zoomOnBins)*rexdata.common.PSTH_Binsize;
                                        
                                        if (~isempty(dataToPlot{3,s}{u,1}))
                                            %                            trialLoc = length(dataToPlot{3,s}{u,1}) + trialLoc ;
                                            %                              trialLoc =1+ trialLoc ;
                                            trra = dataToPlot{3,s}{u,1}';
                                            
                                            for t =  dataToPlot{3,s}{u,1}%t1 = 1: length(trra) %sort(cell2mat(rexdata.uncommon.sameMemory(1,:)),'ascend')% [165:176]%rexdata.common.goodtrials2%trial num
                                                %                                                 t = trra(t1);
                                                if rexdata.common.spaceoutrasters
                                                    trialLoc = t;
                                                end
                                                
                                                if t <= numel(rexdata.uncommon.eyexsmooth)
                                                    v = rexdata.uncommon.eyexsmooth{1,t};
                                                    Et = abs(rexdata.uncommon.minSpikeTime(u));
                                                    Et2 = abs(rexdata.uncommon.minSpikeTime(u));
                                                    if rexdata.uncommon.sacc_n_others(2,t)==0
                                                        Et =rexdata.common.ECode_time(t);
                                                    end
                                                    if rexdata.common.alignAt(rexdata.common.alignHere) == 1061
                                                        rexdata.common.maxEyeEt = max(rexdata.uncommon.sacc_n_others(2,rexdata.common.goodtrials2));
                                                    else
                                                        rexdata.common.maxEyeEt = abs(rexdata.uncommon.minSpikeTime(u));
                                                    end
                                                    
                                                    if rexdata.common.alignAt(rexdata.common.alignHere) == 1061
                                                        Et2 = rexdata.common.maxEyeEt;
                                                        Et = rexdata.common.maxEyeEt;
                                                    end
                                                    if isfield(rexdata.common,'maxEyeEt')
                                                        Et2 = rexdata.common.maxEyeEt;
                                                    else
                                                        Et2 = abs(rexdata.uncommon.minSpikeTime(u));
                                                        rexdata.common.maxEyeEt = abs(rexdata.uncommon.minSpikeTime(u));
                                                    end
                                                    
                                                    
                                                    
                                                    v = rexdata.uncommon.eyexsmooth{1,t};
                                                    Et = abs(rexdata.uncommon.minSpikeTime(u));
                                                    
                                                    beforecent = 1;
                                                    ends1 = Et+rexdata.uncommon.maxSpikeTime(u);%
                                                    
                                                    
                                                    
                                                    
                                                    %                                                 codeTime = rexdata.common.eventime2(:,t);
                                                    %                                                 [withinWindowCodeTimes wwct] =  find(codeTime >= beforecent  & codeTime <= ends1);
                                                    %                                                 codeTime = codeTime(withinWindowCodeTimes);
                                                    
                                                    %                                                 codeName = (rexdata.common.Code(withinWindowCodeTimes,t));
                                                    
                                                    cspkkk = rexdata.uncommon.centered_spiketime{u,t};
                                                    [spkR splCs]= size(rexdata.uncommon.centered_spiketime);
                                                    if  rasters_or_PSTHs & t<= splCs & ~isempty(rexdata.uncommon.centered_spiketime{u,t})
                                                        if length(cspkkk) >= 1
                                                            
                                                            gdsp1 = rexdata.uncommon.centered_spiketime{u,t};
                                                            gdsp2 = length(find(gdsp1 >= -rexdata.common.before0  ));
                                                            gdsp3 = length(find(gdsp1 <=rexdata.common.after0));
                                                            CenSpkT = rexdata.uncommon.centered_spiketime{u,t};
                                                            CenSpkT =  CenSpkT(find(gdsp1 >= -rexdata.common.before0  & gdsp1 <= rexdata.common.after0));
                                                            %                                             spkl =CenSpkT +trialLoc; spkh = CenSpkT +trialLoc++rexdata.common.strokeHeight;
                                                            yloca= repmat([trialLoc trialLoc+rexdata.common.strokeHeight],length(CenSpkT),1);
                                                            xloca = ([CenSpkT' CenSpkT']);
                                                            %                                                                trialLoc = (goodTrialsCount(u)+1)-(trialLoc + rexdata.common.strokeHeight);
                                                            
                                                            
                                                            %                                                             for sp = 1:length(CenSpkT)
                                                            %                                                                 plot(xloca(sp,:),yloca(sp,:),':','linewidth',1,'color',rexdata.common.blockColors1(s,:),...
                                                            %                                                                     'MarkerEdgeColor',rexdata.common.blockColors1(s,:), 'MarkerFaceColor',rexdata.common.blockColors1(s,:));hold on
                                                            %                                                             end
                                                            
                                                            
                                                            %%%%% fast
                                                            for sp = 1:length(CenSpkT)
                                                                plot(CenSpkT,repmat(trialLoc,1,length(CenSpkT)),'.','markersize',1.5,'color',rexdata.common.blockColors1(s,:),...
                                                                    'MarkerEdgeColor',rexdata.common.blockColors1(s,:), 'MarkerFaceColor',rexdata.common.blockColors1(s,:))
                                                            end
                                                            
                                                            %%%%% fast
                                                            %                                                                                                                         for sp = 1:length(CenSpkT)
                                                            %                                                                                                                             plot(CenSpkT,repmat(trialLoc,1,length(CenSpkT)),'.','linewidth',0.5,'color',rexdata.common.blockColors1(s,:),...
                                                            %                                                                                                                                 'MarkerEdgeColor',rexdata.common.blockColors1(s,:), 'MarkerFaceColor',rexdata.common.blockColors1(s,:))
                                                            %                                                                                                                         end
                                                            %                                                             for sp = 1:length(CenSpkT)
                                                            %                                                                 for sp = 1:length(CenSpkT)
                                                            %                                                                     line([CenSpkT(sp) CenSpkT(sp)],...
                                                            %                                                                         [trialLoc trialLoc+rexdata.common.strokeHeight],'linewidth',lineWd,'color',rexdata.common.blockColors1(s,:));hold on %[t t+0.6]                         end
                                                            %                                                                     hold on
                                                            %                                                                 end
                                                            %                                                                 hold on
                                                            %                                                             end
                                                            %
                                                            thisTrial = thisTrial + 1;
                                                            trialLoc = trialLoc-rexdata.common.strokeHeight;
                                                            
                                                            trialloc2(t) = trialLoc;
                                                            
                                                            %                                                         waitforbuttonpress
                                                            hold on
                                                        end
                                                        %                                                     set(gca,'XTickLabel','','YTickLabel','','YTick',[],'XTick',[]),  set(gca,'XTickLabel',''), hold on
                                                        %                                                     ylim4 = axis;
                                                        %                                                     line([0 0], [ylim4(3) ylim4(4)], 'Color','m','LineWidth',2,'LineStyle','--')
                                                        %                                                     line([100 100], [ylim4(3) ylim4(4)], 'Color','k','LineWidth',0.5,'LineStyle','--'), hold on
                                                        %                                                     if rexdata.common.plotallPSTH == 0
                                                        %                                                         xlim([xLimLowRast  xLimHighRast]);hold on
                                                        %                                                     end
                                                        %                                                     xlim([-100 400])
                                                    end
                                                    hold on
                                                end
                                            end
                                            ylim4=axis;
                                            
                                            %                                             if rexdata.common.plotallPSTH == 0
                                            %                                                 xlim([xLimLowRast  xLimHighRast]);hold on
                                            %                                             end
                                            %                                             ylim([trialLoc 0]);
                                            hold on
                                        end
                                        hold on
                                        axis tight
                                        set(gca,'XTickLabel','','YTickLabel','','YTick',[],'XTick',[]),  set(gca,'XTickLabel',''), hold on
                                    end % if sum
                                    
                                    
                                    
                                    if plotEyePOSSS
                                        if rexdata.common.plotDoubleColumuns & length(rexdata.common.alignmentPoints)>1
                                            subplot(20,2,[18 19]+cdln)
                                        else
                                            subplot(20,1,19:20)
                                        end
                                        hold on
                                        %                                 axis tight
                                        set(gca,'XTickLabel',[],'YTick',[])
                                        hold on
                                        
                                        if rexdata.common.plotAvEyeTrace
                                            eyePostToPlotXforMean = [];
                                            eyePostToPlotYforMean = [];
                                            traceCt = 1;
                                            for t = dataToPlot{3,s}{u,1}'
                                                if t <= numel(rexdata.uncommon.eyexsmooth)
                                                    if rexdata.common.spaceoutrasters
                                                        trialLoc = t;
                                                    end
                                                    v = rexdata.uncommon.eyexsmooth{1,t};
                                                    
                                                    if (~isempty(v)) & (rexdata.common.rew_n_others(1,t) > 0)
                                                        eyePostToPlotXforMean(traceCt,:) = rexdata.uncommon.eyexsmooth{1,t};
                                                        eyePostToPlotYforMean(traceCt,:) = rexdata.uncommon.eyeysmooth{1,t};
                                                        traceCt = traceCt +1;
                                                    end
                                                end
                                            end
                                            [ts tss] = size(eyePostToPlotXforMean);
                                            [ts1 tss1] = size(eyePostToPlotYforMean);
                                            if ts>1
                                                meanEyeX = mean(eyePostToPlotXforMean);
                                            else
                                                meanEyeX = (eyePostToPlotXforMean);
                                            end
                                            if ts1>1
                                                meanEyeY = mean(eyePostToPlotYforMean);
                                            else
                                                meanEyeY = (eyePostToPlotYforMean);
                                            end
                                            Et =rexdata.common.ECode_time(t);
                                            v = rexdata.uncommon.eyexsmooth{1,t};
                                            if ~rexdata.common.plotallPSTH
                                                xLimLowEye = max(1,Et-rexdata.common.before0);
                                                xLimHighEye  = min(numel(v), Et+rexdata.common.after0);
                                            else
                                                xLimHighEye  = v(end);
                                                xLimLowEye = 1;
                                            end
                                            
                                            startxy = xLimLowEye;
                                            endxy  = xLimHighEye;
                                            
                                            clear rexdata.uncommon.maxy rexdata.uncommon.miny rexdata.uncommon.maxx rexdata.uncommon.minx
                                            corrx = double(meanEyeX(abs(startxy):abs(endxy)));
                                            corry = double(meanEyeY(abs(startxy):abs(endxy)));
                                            if rexdata.common.smootheyepos
                                                corrx = smooth(corrx,rexdata.common.smoothEyePosWin);
                                                corry = smooth(corry,rexdata.common.smoothEyePosWin);
                                            end
                                            plot(corrx, '-b','linewidth',1);hold on
                                            plot(corry, '-r','linewidth',1);hold on
                                            
                                            axis tight
                                            
                                            set(gca,'XTickLabel','','YTickLabel','','YTick',[],'XTick',[]),  set(gca,'XTickLabel',''), hold on
                                        else
                                            for t = dataToPlot{3,s}{u,1}
                                                if t <= numel(rexdata.uncommon.eyexsmooth)
                                                    if rexdata.common.spaceoutrasters
                                                        trialLoc = t;
                                                    end
                                                    
                                                    
                                                    
                                                    v = rexdata.uncommon.eyexsmooth{1,t};
                                                    Et = abs(rexdata.uncommon.minSpikeTime(u));
                                                    %                                                 Et =rexdata.common.ECode_time(t);
                                                    Et2 =rexdata.common.ECode_time(t);
                                                    if rexdata.uncommon.sacc_n_others(2,t)==0
                                                        Et =rexdata.common.ECode_time(t);
                                                    end
                                                    if rexdata.common.alignAt(rexdata.common.alignHere) == 1061
                                                        rexdata.common.maxEyeEt = max(rexdata.uncommon.sacc_n_others(2,rexdata.common.goodtrials2));
                                                    else
                                                        rexdata.common.maxEyeEt = abs(rexdata.uncommon.minSpikeTime(u));
                                                    end
                                                end
                                            end
                                            if rexdata.common.alignAt(rexdata.common.alignHere) == 1061
                                                Et = rexdata.common.maxEyeEt;
                                            end
                                            if t <= numel(rexdata.uncommon.eyexsmooth)
                                                
                                                Et2 = rexdata.common.maxEyeEt;
                                                if rexdata.uncommon.sacc_n_others(2,t)==0
                                                    Et =rexdata.common.ECode_time(t);
                                                end
                                                
                                                beforecent = 1;
                                                ends1 = Et+rexdata.uncommon.maxSpikeTime(u);%
                                                
                                                codeTime = rexdata.common.eventime2(:,t);
                                                [withinWindowCodeTimes wwct] =  find(codeTime >= beforecent  & codeTime <= ends1);
                                                codeTime = codeTime(withinWindowCodeTimes);
                                                
                                                codeName = (rexdata.common.Code(withinWindowCodeTimes,t));
                                                
                                                
                                                if (~isempty(v))
                                                    
                                                    plotEyeD = 1;
                                                    eyePostToPlotX = rexdata.uncommon.eyexsmooth{1,t};
                                                    eyePostToPlotY = rexdata.uncommon.eyeysmooth{1,t};
                                                    if rexdata.common.smootheyepos
                                                        
                                                        eyePostToPlotX = smooth(eyePostToPlotX,rexdata.common.smoothEyePosWin);
                                                        eyePostToPlotY = smooth(eyePostToPlotY,rexdata.common.smoothEyePosWin);
                                                    end
                                                    if (rexdata.common.rew_n_others(1,t) > 0)
                                                        clear rexdata.uncommon.maxy rexdata.uncommon.miny rexdata.uncommon.maxx rexdata.uncommon.minx
                                                        
                                                        if (rexdata.common.rew_n_others(1,t) > 0)
                                                            clear rexdata.uncommon.maxy rexdata.uncommon.miny rexdata.uncommon.maxx rexdata.uncommon.minx
                                                            Et =rexdata.common.ECode_time(t);
                                                            v = rexdata.uncommon.eyexsmooth{1,t};
                                                            if ~rexdata.common.plotallPSTH
                                                                xLimLowEye = max(1,Et-rexdata.common.before0);
                                                                xLimHighEye  = min(numel(v), Et+rexdata.common.after0);
                                                            else
                                                                xLimHighEye  = v(end);
                                                                xLimLowEye = 1;
                                                            end
                                                            
                                                            startxy = xLimLowEye;
                                                            endxy  = xLimHighEye;
                                                            startxy = xLimLowEye;
                                                            endxy  = xLimHighEye;
                                                            corrx =  double(eyePostToPlotX(abs(startxy):abs(endxy)));
                                                            corry =  double(eyePostToPlotY(abs(startxy):abs(endxy)));
                                                            
                                                            if rexdata.common.smootheyepos
                                                                corrx = smooth(corrx,rexdata.common.smoothEyePosWin);
                                                                corry = smooth(corry,rexdata.common.smoothEyePosWin);
                                                            end
                                                            
                                                            plot(corrx, '-b','linewidth',1);hold on
                                                            plot(corry, '-r','linewidth',1);hold on
                                                        end
                                                        hold on
                                                    end
                                                    
                                                    hold on
                                                end %if ismpty
                                                hold on
                                                % if sum
                                                axis tight
                                                
                                                set(gca,'XTickLabel','','YTickLabel','','YTick',[],'XTick',[]),  set(gca,'XTickLabel',''), hold on
                                            end
                                            set(gca,'XTickLabel','','YTickLabel','','YTick',[],'XTick',[]),  set(gca,'XTickLabel',''), hold on
                                        end
                                    end
                                    
                                    hold on
                                end
                                hold on
                            end
                            hold on
                            
                        end
                        %                         axis tight
                        
                        
                        
                        
                        
                        
                        
                        
                        
                        
                        %                         if overlayRaster == 1 && rexdata.common.subplotson == 0
                        %                             if rexdata.common.plotDoubleColumuns & length(rexdata.common.alignmentPoints) > 1
                        %                                 subplot(20,2,[26:2:34]+cdln)
                        %                             else
                        %                                 subplot(20,1,14:18)  % plot rasters
                        %                             end
                        %                             axis tight
                        %                             hold on
                        %                             if rexdata.common.plotallPSTH == 0
                        %                                 xLimLowRast = -rexdata.common.before0;
                        %                                 xLimHighRast  = rexdata.common.after0;
                        %                             else
                        %                                 Et =rexdata.common.ECode_time(t);
                        %                                 xLimLowRast = max(1,(Et)-rexdata.common.before0);
                        %                                 xLimHighRast  = min(length(v), Et+rexdata.common.after0);
                        %                             end
                        %                             %
                        %                             set(gca,'XTick',[],'YTick',[])
                        %                             ylim4 = axis;
                        %
                        %
                        %                             if rexdata.common.plotallPSTH == 0
                        %                                 xlim([xLimLowRast  xLimHighRast]);hold on
                        %                             end
                        %                             xlim([xLimLowRast  xLimHighRast]);hold on
                        %                             if rexdata.common.plotDoubleColumuns & length(rexdata.common.alignmentPoints)>1
                        %                                 subplot(20,2,[18 19]+cdln)
                        %                             else
                        %                                 subplot(20,1,19:20)
                        %                             end
                        %                             set(gca,'XTick',[],'YTick',[])
                        %                             ylim4= axis;
                        %                             ylims = axis;
                        %                             hundMs1 = [rexdata.common.before0];%[xLimLowEye+rexdata.common.before0];
                        %                             hundMs2 = [hundMs1+100 hundMs1+100];%[hundMs1+100 hundMs1+100];
                        %                         end
                        set(gcf,'color',[1 1 1])%,'XTickLabel','','XTick',[],'YTickLabel','','YTick',[])
                        
                        currdir = pwd;
                        
                        %pwd = currdir;
                        
                        
                        if printPS ==1
                            %cd(pdfDir)
                            print -r600 -dpsc -append AllFiles
                        end
                        %cd(pwd)
                        if rexdata.common.savefigs == 1
                            [SaveTypes, stp] = find(cell2mat(rexdata.common.FigureSaveAs(2,:)) ==1);
                            for i=1:length(stp)
                                en = char(rexdata.uncommon.ECodeName);
                                name2 = [num2str(FileN) '-' num2str(u) '-' en(1) '-' num2str(round(sum(clock)))];
                                name3 = rexdata.common.FigureSaveAs{1,stp(i)};
                                name=['Memory experimentPSTHs_' name2 name3] ;
                                %save indiv figs
                                % print('-r600','-depsc2','-painters', name)
                                set(gcf,'InvertHardcopy','off')
                                if strmatch('.eps', rexdata.common.FigureSaveAs{1,stp(i)})
                                    print('-r600','-depsc2','-painters','-tiff', name)
                                else
                                    saveas(gcf, name)
                                end
                            end
                        end
                        assignin('base','previousBlockType', rexdata.common.blocktype);
                    end
                end
            end
        end
        %% Memory, raster, eyepos, PSTH, separate figures
        %   if printPS == 1,close all, end
        %  savefigs = 0;
        
        plotMemPSTH = 0;
        rasters_or_PSTHs = 1;
        plotPSTH=0;
        separatefigs = 1;
        plotfromMean = 0;
        plotfromGaussMean = 0;
        %subpl
        %  if isfield(rexdata.uncommon, 'MemoryTrials')
        %      if rexdata.uncommon.MemoryTrials ==0,
        %          plotPSTH = 1;
        %      else
        %          plotMemPSTH = 0;
        %      end
        %  end
        plotfromMean =1;
        plotfromGaussMean=0;
        if  plotMemPSTH & isfield(rexdata.uncommon,'sameMemory')
            axisLabels = 1; % "1" means plot labels
            dataToPlot = rexdata.uncommon.sameMemory;
            
            [rfR rfC] = size(dataToPlot);
            [gms,goodMems] = find(cellfun(@isempty,dataToPlot(1,:))==0);
            clear legnd2 legnd3 legnd4
            %axx = axis;
            % legnd2 = {'Block 1 (0%, baseline)        ','Block 2 (50% ON)    ','Block 2(50% OFF,memory)','Block 3 (0%, extinguish)     ','Block 4 (100% MAX VIS)     '};
            %     legnd2 = {'Block 1 (0%, baseline)','Block 2 (50% ON, form memory)','Block 2 (50% OFF, memory)',...
            %         'Block 3 (Forget, memory former saccade)', 'Block 3 (Forget, Memory saccade)', 'Block 3 (Forget, New Saccade)','Block 4 (100% MAX VIS)'};
            %     legnd2 = legnd2(goodMems);
            %     legnd22 = {'Block 1 (0%, baseline)','Block 2 (50% ON, form memory)','Block 2 (50% OFF, memory)',...
            %         'Block 3 (Forget, memory former saccade)', 'Block 3 (Forget, Memory saccade)', 'Block 3 (Forget, New Saccade)','Block 4 (100% MAX VIS)'};
            %
            %2 means [base VIS 50% on 50% off], 3 means [base 50% on 50% VIS off]
            if rexdata.common.blocktype==2
                legnd22 = {'Block 1 (0%, baseline)','Block 2 (100% MAX VIS)','Block 3 (50% ON, form memory)','Block 3 (50% OFF, memory)',...
                    'Block 4 (New baseline)'};
            elseif rexdata.common.blocktype==3
                legnd22 ={'Block 1 (0%, baseline)','Block 2 (50% ON, form memory)','Block 2 (50% OFF, memory)',...
                    'Block 4 (New baseline)', 'Block 3 (100% MAX VIS)'};
            else
                legnd22 = {'Block 1 (0%, baseline)','Block 2 (50% ON, form memory)','Block 2 (50% OFF, memory)',...
                    'Block 3 (Forget, memory former saccade)', 'Block 3 (Forget, Memory saccade)', 'Block 3 (Forget, New Saccade)','Block 4 (100% MAX VIS)'};
            end
            legnd2 = legnd22;
            legnd2 = legnd2(goodMems);
            excitedOrNot = 0;
            axis off
            if ~isempty(rexdata.common.numUnits)
                for u = 1:rexdata.common.numUnits
                    
                    legnd2 = legnd22;
                    legnd2 = legnd2(goodMems);
                    legnd=[];
                    for s=1:rfC
                        if isempty(rexdata.uncommon.sameMemory{2,s}) == 0 & isfield(dataToPlot{2,s}{u,1},'PSTH')
                            text1 = {[' (' num2str(length(rexdata.uncommon.sameMemory{3,s}{u,1})) ' trials)']};
                            legnd3{s} = cell2mat([legnd22(s) ' ' text1]);
                            legnd = [legnd legnd3{s}];
                        end
                    end
                    
                    for ss = 1:rfC
                        if ~isempty(dataToPlot{2,ss}{u,1})
                            clck=clock; clck=round(sum(clck(5:6)));
                            figure(sum((rexdata.common.Filename)) + sum(num2str(rexdata.common.alignName{rexdata.common.alignHere}))+ 1212+u+ss+cdln+clck),clf,cla,
                            figName = [' mean PSTH around ' num2str( rexdata.common.alignName{rexdata.common.alignHere}) '----' num2str(FileN) ' ....Unit ' num2str(u+ss+cdln)];          %       figName = [' mean PSTH ' num2str( rexdata.common.alignName{ rexdata.common.alignHere}) '----' num2str(FileN) ' ---Unit:' num2str(u) ')'];
                            
                            % figName = [' mean PSTH ' (names(cdln)) '----' num2str(FileN) ];
                            hfig = gcf;
                            set(hfig ,'Name',figName)
                            ax1=gca;
                            
                            set(gca,'XTickLabel','','XTick',[],'YTickLabel','','YTick',[], 'Box','off','XAxisLocation','bottom',...
                                'YAxisLocation','left','Color','none','XColor','w','YColor','w','color',[1 1 1]);
                            set(gcf,'color',[1 1 1]);
                            set(gca,'XTickLabel','','XTick',[], 'Box','off','XAxisLocation','bottom',...
                                'YAxisLocation','left','Color','none','XColor','k','YColor','k');
                            
                            set(gca,'XTickLabel','','YTickLabel','','YTick',[],'XTick',[]),  set(gca,'XTickLabel',''), hold on
                            
                            set(gcf,'color',[1 1 1]);
                            title({'PSTHs ' ;['(Aligned at: ' char(rexdata.uncommon.ECodeName) ') (File: ' num2str(FileN) ' ; '   'Unit ' num2str(u) ')']},'FontSize',12, 'Color','k')
                            
                            %                         legnd = legend(legnd); set(legnd,'Orientation','vertical');
                            
                            
                            
                            if ~isempty(dataToPlot{2,ss}{u,1}.PSTH)
                                
                                
                                bf = abs(rexdata.uncommon.minSpikeTime(u))/rexdata.common.PSTH_Binsize;
[truncated: 344,947 more chars]
