# Supplementary material for: A spatial memory signal shows that the parietal cortex has access to a craniotopic representation of space
Source: eLife. 2018 Feb 16;7:e30762. doi: 10.7554/eLife.30762 (PMC5834243; doi:10.7554/eLife.30762)
Supplement: Source Code 1. — The zip file contains all Matlab scripts used in converting raw spike and analog data from NIH’s REX files to Matlab, analyzing neural activities such as firing rates, decay activities etc. and creating spreadsheets and figures. [file elife-30762-code1.zip › PLOT_INDICES2.m]

plotallIndices = 0;
xspace = 0.1;
yspace = 0.2;
widF = 0.22;
plotAllIndcs = 0;
smoothMed = 0;
histBn = 30;
histBn2 = 15;
smoothBarsLen = 5;
stepSz = 0.05;%1/numel(Sara.allSimpleMemBaseIndices);%0.075;

inLocations = [-1+stepSz : stepSz : 1 ];


%%
figure(20083),clf,title('I N D I C E S','fontsize',18,'backgroundcolor','w'),hold on
set(gca,'xtick',[],'ytick',[],'color','w','xcolor','w','ycolor','w'),box off,


if plotAllIndcs
    mmI = Andre.allSimpleMemBaseIndices;
else
    mmI = Andre.statSimpleMemBaseIndices;
end
posMMI = indices(find(indices>0));
negMMI = indices(find(indices>0));

if plotAllIndcs
    indices = Andre.allSimpleMemBaseIndices;
    indices2 = Sara.allSimpleMemBaseIndices;
    indices = indices(find(~isnan(indices)));
    indices2 = indices2(find(~isnan(indices2)));
    if isempty(indices),indices=0;end;
    if isempty(indices2),indices2=0;end;
    IndCounts = histcounts(indices,inLocations);
    IndCounts2 = histcounts(indices2,inLocations);
else
    indices = Andre.statSimpleMemBaseIndices;
    indices2 = Sara.statSimpleMemBaseIndices;
    indices = indices(find(~isnan(indices)));
    indices2 = indices2(find(~isnan(indices2)));
    if isempty(indices),indices=0;end;
    if isempty(indices2),indices2=0;end;
    IndCounts = histcounts(indices,inLocations);
    IndCounts2 = histcounts(indices2,inLocations);
end
positiveIndices = indices(find(indices>0));
negativeIndices = indices(find(indices<0));
positiveIndices2 = indices2(find(indices2>0));
negativeIndices2 = indices2(find(indices2<0));


%% stats

if isempty(positiveIndices), positiveIndices = 0; end
if isempty(positiveIndices2), positiveIndices2 = 0; end
[hKSAndreSimple,pKSAndreSimple ] = kstest2(indices,indices-mean(indices),'tail','smaller');
[hKSSaraSimple,pKSSaraSimple ] = kstest2(indices2,indices2-mean(indices2),'tail','smaller');

[pAndreIndPre112, hAndreIndPost112] = ranksum(indices,indices-mean(indices),'tail','right','alpha',0.05);
[pSaraIndPre121, hSaraIndPost121] = ranksum(indices2,indices2-mean(indices2),'tail','right','alpha',0.05);


axes('Units','normalized','position',[xspace,0.7,widF,widF/2])%,cla

if smoothMed
    bar(inLocations, [0;smooth(IndCounts,smoothBarsLen)],'b'),hold on
else
    bar(inLocations,[0  IndCounts],'b'),hold on
end

[iVal inLoc] = max(IndCounts);

axis tight
xs = axis; ylim([0 xs(4)+(xs(4)/10)])
line([0 0],[0 xs(4)],'linewidth',2,'color','m')
xlim([-1.1 1.1]),hold on

axxs = axis;
axis tight
xs = axis; ylim([0 xs(4)+(xs(4)/10)])
line([0 0],[0 xs(4)],'linewidth',2,'color','m')
xlim([-1.1 1.1]),hold on
if hKSAndreSimple == 0
    text(axxs(1),axxs(4)*.8,'Not Normal','color',MarkerFaceColorAndre,'fontsize',10,'fontweight','normal','fontname','helvetica'),hold on
end

text(axxs(1),axxs(4)*.5,{['p = ' num2str(pKSAndreSimple)]; ' (kstest) '},'color',MarkerFaceColorAndre,'fontsize',10,'fontweight','normal','fontname','helvetica'),hold on

[hz,pz] = ztest(indices,0,0,'Tail','right','alpha',0.05);

axes('Units','normalized','position',[xspace,0.705+widF/2,widF,widF/2]),cla%,cla


if smoothMed
    bar(inLocations, smooth([0 IndCounts2],smoothBarsLen),'r'),
else
    bar(inLocations,[0 IndCounts2],'r')
end


axis tight
xs=axis;
axxs = axis; ylim([0 xs(4)+(xs(4)/10)])
if hKSSaraSimple == 0
    text(axxs(1),axxs(4)*.8,'Not Normal','color',MarkerFaceColorSara,'fontsize',10,'fontweight','normal','fontname','helvetica'),hold on
end
text(axxs(1),axxs(4)*.5,{['p = ' num2str(pKSSaraSimple)]; ' (kstest) '},'color',MarkerFaceColorSara,'fontsize',10,'fontweight','normal','fontname','helvetica'),hold on
[hz,pz] = ztest(indices2,0,0,'Tail','right','alpha',0.05);
axis tight
xs = axis; ylim([0 xs(4)+(xs(4)/10)])
line([0 0],[0 xs(4)],'linewidth',2,'color','m')
xlim([-1.1 1.1]),hold on


%% title first panel - part 1
axes('Units','normalized','position',[xspace*3.5,0.7,widF,widF/2]),cla%,clabar(inLocations,[0 IndCounts],'b'),hold on

set(gca,'xtick',[],'ytick',[],'color','w'),box off
ylim([0 1])
axxs = axis;

text(0.1,.85,['p = ' num2str(pAndreIndPre112) ' (ranksm) '],'color',MarkerFaceColorAndre,'fontsize',10,'fontweight','normal','fontname','helvetica'),hold on

text(.02,.7,['-> medcouple: '  num2str(medcouple(IndCounts'))],'color',MarkerFaceColorAndre,'fontsize',10,'fontweight','bold','fontname','helvetica'),hold on

text(0.1,0.4,['mean = ' num2str(nanmean(indices))],'color',MarkerFaceColorAndre,'fontsize',10,'fontweight','normal','fontname','helvetica'),hold on
text(0.1,0.55,['median = ' num2str(nanmedian(indices))],'color',MarkerFaceColorAndre,'fontsize',10,'fontweight','normal','fontname','helvetica'),hold on
text(0.1,.25,['area > 0 = ' num2str(sum(positiveIndices))],'color',MarkerFaceColorAndre,'fontsize',10,'fontweight','normal','fontname','helvetica'),hold on
text(0.1,.1,['area < 0 = ' num2str(abs(sum(negativeIndices)))],'color',MarkerFaceColorAndre,'fontsize',10,'fontweight','normal','fontname','helvetica'),hold on
text(0.65,0.3,['h = ' num2str(hAndreIndPost112) ' (ranksm) '],'color',MarkerFaceColorAndre,'fontsize',10,'fontweight','normal','fontname','helvetica'),hold on
if hAndreIndPost112, set(gca,'xtick',[],'ytick',[],'color','y'),end


axes('Units','normalized','position',[xspace*3.5,0.705+widF/2,widF,widF/2]),cla%,cla
ylim([0 1])
axxs = axis;
set(gca,'xtick',[],'ytick',[],'color','w'),box off

text(0.1,.85,['p = ' num2str(pSaraIndPre121) ' (ranksm) '],'color',MarkerFaceColorSara,'fontsize',10,'fontweight','normal','fontname','helvetica'),hold on
text(.02,.7,['-> medcouple: '  num2str(medcouple(IndCounts2'))],'color',MarkerFaceColorSara,'fontsize',10,'fontweight','bold','fontname','helvetica'),hold on

text(0.1,0.4,['mean = ' num2str(nanmean(indices2))],'color',MarkerFaceColorSara,'fontsize',10,'fontweight','normal','fontname','helvetica'),hold on
text(0.1,0.55,['median = ' num2str(nanmedian(IndCounts2))],'color',MarkerFaceColorSara,'fontsize',10,'fontweight','normal','fontname','helvetica'),hold on
text(0.1,.25,['area > 0 = ' num2str(sum(positiveIndices2))],'color',MarkerFaceColorSara,'fontsize',10,'fontweight','normal','fontname','helvetica'),hold on
text(0.1,.1,['area < 0 = ' num2str(abs(sum(negativeIndices2)))],'color',MarkerFaceColorSara,'fontsize',10,'fontweight','normal','fontname','helvetica'),hold on
text(0.65,0.3,['h = ' num2str(hSaraIndPost121) ' (ranksm) '],'color',MarkerFaceColorSara,'fontsize',10,'fontweight','normal','fontname','helvetica'),hold on
if hSaraIndPost121, set(gca,'xtick',[],'ytick',[],'color','y'),end

%% title first panel - part 2

[p,h,stats] = signrank(indices2,indices2-mean(indices2),'tail','right','alpha',0.05);

[hz,pz] = ztest(indices2,0,0,'Tail','right');

axes('Units','normalized','position',[xspace*6,0.705+widF/2,widF,widF/2]),cla
ylim([0 1])
axxs = axis;
set(gca,'xtick',[],'ytick',[],'color','w','xcolor','m','ycolor','m'),box off
text(0.01,.95,['p = ' num2str((p)) ' ( signrank ) '],'color',MarkerFaceColorSara, 'fontweight','normal','fontname','helvetica','fontsize',10),hold on
text(0.01,.8,['h = ' num2str((h)) ' ( signrank ) '],'color',MarkerFaceColorSara, 'fontweight','normal','fontname','helvetica','fontsize',10),hold on

text(0.01,.4,['pz = ' num2str((pz)) ' ( ztest ) '],'color',MarkerFaceColorSara, 'fontweight','normal','fontname','helvetica','fontsize',10),hold on
text(0.01,.25,['hz = ' num2str((h)) ' ( ztest ) '],'color',MarkerFaceColorSara, 'fontweight','normal','fontname','helvetica','fontsize',10),hold on

[p,h,stats] = signrank(indices,indices-mean(indices),'tail','right','alpha',0.05);
[hz,pz] = ztest(indices,0,0,'Tail','right');
axes('Units','normalized','position',[xspace*6,0.7,widF,widF/2]),cla%,cla

ylim([0 1])
axxs = axis;
set(gca,'xtick',[],'ytick',[],'color','w','xcolor','m','ycolor','m'),box off
text(0.01,.75,['p = ' num2str((p))   ' ( signrank ) '],'color',MarkerFaceColorAndre, 'fontweight','normal','fontname','helvetica','fontsize',10),hold on
text(0.01,.6,['h = ' num2str((h))  ' ( signrank ) '],'color',MarkerFaceColorAndre, 'fontweight','normal','fontname','helvetica','fontsize',10),hold on
text(0.01,.25,['pz = ' num2str((pz)) ' ( ztest ) '],'color',MarkerFaceColorAndre, 'fontweight','normal','fontname','helvetica','fontsize',10),hold on
text(0.01,.1,['hz = ' num2str((h)) ' ( ztest ) '],'color',MarkerFaceColorAndre, 'fontweight','normal','fontname','helvetica','fontsize',10),hold on

%%
if isfield(popDecay.Andre,'SINGLE')
    %%
    if plotAllIndcs
        indices = Andre.allSINGLEMemBaseIndices;
        indices2 = Sara.allSINGLEMemBaseIndices;
        indices = indices(find(~isnan(indices)));
        indices2 = indices2(find(~isnan(indices2)));
        if isempty(indices),indices=0;end;
        if isempty(indices2),indices2=0;end;
        IndCounts = histcounts(indices,inLocations);
        IndCounts2 = histcounts(indices2,inLocations);
    else
        indices = Andre.statSINGLEMemBaseIndices;
        indices2 = Sara.statSINGLEMemBaseIndices;
        indices = indices(find(~isnan(indices)));
        indices2 = indices2(find(~isnan(indices2)));
        if isempty(indices),indices=0;end;
        if isempty(indices2),indices2=0;end;
        IndCounts = histcounts(indices,inLocations);
        IndCounts2 = histcounts(indices2,inLocations);
    end
    
    positiveIndices = indices(find(indices>0));
    negativeIndices = indices(find(indices<0));
    positiveIndices2 = indices2(find(indices2>0));
    negativeIndices2 = indices2(find(indices2<0));
    if plotAllIndcs
        mmI = Andre.allSimpleMemBaseIndices;
    else
        mmI = Andre.statSimpleMemBaseIndices;
    end
    posMMI = indices(find(indices>0));
    negMMI = indices(find(indices>0));
    [hKSAndreSIMPLE,pKSAndreSIMPLE,kSSAndreSIMPLE] = kstest(indices,'Tail','larger');
    [hKSSaraSIMPLE,pKSSaraSIMPLE,kSSSaraSIMPLE] = kstest(indices2,'Tail','larger');
    [pAndreIndPre112, hAndreIndPost112] = ranksum(indices,indices-mean(indices),'tail','right','alpha',0.05);
    [pSaraIndPre121, hSaraIndPost121] = ranksum(indices2,indices2-mean(indices2),'tail','right','alpha',0.05);
    
    
    posMMI = indices(find(indices>0));
    negMMI = indices(find(indices<0));
    
    posMMI2 = indices2(find(indices2>0));
    negMMI2 = indices2(find(indices2<0));
    
    [iVal inLoc] = max(IndCounts);
    
    axes('Units','normalized','position',[xspace,0.4,widF,widF/2]),cla
    if smoothMed
        bar(inLocations,smooth([0 IndCounts],smoothBarsLen),'b'),hold on,axis tight,
    else
        bar(inLocations,[0 IndCounts],'b'),hold on,axis tight,
    end
    
    axxs=axis;
    
    if hKSAndreSIMPLE == 0
        text(axxs(1),axxs(4)*.7,'Not Normal','color',MarkerFaceColorAndre,'fontsize',10,'fontweight','normal','fontname','helvetica'),hold on
    end
    text(axxs(1),axxs(4)*.45,{['p = ' num2str(pKSAndreSIMPLE)]; ' (kstest) '},'color',MarkerFaceColorAndre,'fontsize',10,'fontweight','normal','fontname','helvetica'),hold on
    
    [hz,pz] = ztest(indices,0,0,'Tail','right','alpha',0.05);
    
    axis tight
    xs = axis; ylim([0 xs(4)+(xs(4)/10)])
    line([0 0],[0 xs(4)],'linewidth',2,'color','m')
    xlim([-1.1 1.1]),hold on
    axes('Units','normalized','position',[xspace,0.405+widF/2,widF,widF/2]),cla
    if smoothMed
        bar(inLocations,smooth([0 IndCounts2],smoothBarsLen),'r'),hold on,axis tight,set(gca,'xtick',[]);
    else
        bar(inLocations,[0 IndCounts2],'r'),hold on,axis tight,set(gca,'xtick',[]);
    end
    
    if smoothMed
        bar(inLocations,smooth([0 IndCounts2],smoothBarsLen),'r'),hold on,axis tight,
    else
        bar(inLocations,[0 IndCounts2],'r'),hold on,axis tight,
    end
    
    title('Indices vs unit counts -General')
    axis tight
    xs=axis;
    axxs = axis; ylim([0 xs(4)+(xs(4)/10)])
    if hKSSaraSIMPLE == 0
        text(axxs(1),axxs(4)*.8,'Not Normal','color',MarkerFaceColorSara,'fontsize',10,'fontweight','normal','fontname','helvetica'),hold on
    end
    
    text(axxs(1),axxs(4)*.5,{['p = ' num2str(pKSSaraSIMPLE)]; ' (kstest) '},'color',MarkerFaceColorSara,'fontsize',10,'fontweight','normal','fontname','helvetica'),hold on
    [hz,pz] = ztest(indices2,0,0,'Tail','right','alpha',0.05);
    
    axis tight
    xs = axis; ylim([0 xs(4)+(xs(4)/10)])
    line([0 0],[0 xs(4)],'linewidth',2,'color','m'),hold on
    
    xlim([-1.1 1.1])
    
    %% title second panel
    axes('Units','normalized','position',[xspace*3.5,0.4,widF,widF/2]),cla%,clabar(inLocations,[0 IndCounts],'b'),hold on
    
    set(gca,'xtick',[],'ytick',[],'color','w'),box off
    ylim([0 1])
    axxs = axis;
    
    text(0.1,.85,['p = ' num2str(pAndreIndPre112) ' (ranksm) '],'color',MarkerFaceColorAndre,'fontsize',10,'fontweight','normal','fontname','helvetica'),hold on
    text(.02,.7,['-> medcouple: '  num2str(medcouple(IndCounts'))],'color',MarkerFaceColorAndre,'fontsize',10,'fontweight','bold','fontname','helvetica'),hold on
    
    
    text(.1,.4,['mean = ' num2str(nanmean(indices))],'color',MarkerFaceColorAndre,'fontsize',10,'fontweight','normal','fontname','helvetica'),hold on
    text(.1,.55,['median = ' num2str(nanmedian(indices))],'color',MarkerFaceColorAndre,'fontsize',10,'fontweight','normal','fontname','helvetica'),hold on
    text(.1,.25,['area > 0 = ' num2str(sum(positiveIndices))],'color',MarkerFaceColorAndre,'fontsize',10,'fontweight','normal','fontname','helvetica'),hold on
    text(.1,.1,['area < 0 = ' num2str(abs(sum(negativeIndices)))],'color',MarkerFaceColorAndre,'fontsize',10,'fontweight','normal','fontname','helvetica'),hold on
    text(0.65,0.3,['h = ' num2str(hAndreIndPost112) ' (ranksm) '],'color',MarkerFaceColorAndre,'fontsize',10,'fontweight','normal','fontname','helvetica'),hold on
    if hAndreIndPost112, set(gca,'xtick',[],'ytick',[],'color','y'),end
    
    axes('Units','normalized','position',[xspace*3.5,0.405+widF/2,widF,widF/2]),cla
    ylim([0 1])
    axxs = axis;
    set(gca,'xtick',[],'ytick',[],'color','w'),box off
    
    text(0.1,.85,['p = ' num2str(pSaraIndPre121) ' (ranksm) '],'color',MarkerFaceColorSara,'fontsize',10,'fontweight','normal','fontname','helvetica'),hold on
    text(.02,.7,['-> medcouple: '  num2str(medcouple(IndCounts2'))],'color',MarkerFaceColorSara,'fontsize',10,'fontweight','bold','fontname','helvetica'),hold on
    
    text(0.1,.4,['mean = ' num2str(nanmean(indices2))],'color',MarkerFaceColorSara,'fontsize',10,'fontweight','normal','fontname','helvetica'),hold on
    text(0.1,.55,['median = ' num2str(nanmedian(IndCounts2))],'color',MarkerFaceColorSara,'fontsize',10,'fontweight','normal','fontname','helvetica'),hold on
    text(0.1,.25,['area > 0 = ' num2str(sum(positiveIndices2))],'color',MarkerFaceColorSara,'fontsize',10,'fontweight','normal','fontname','helvetica'),hold on
    text(0.1,.1,['area < 0 = ' num2str(abs(sum(negativeIndices2)))],'color',MarkerFaceColorSara,'fontsize',10,'fontweight','normal','fontname','helvetica'),hold on
    text(0.65,0.3,['h = ' num2str(hSaraIndPost121) ' (ranksm) '],'color',MarkerFaceColorSara,'fontsize',10,'fontweight','normal','fontname','helvetica'),hold on
    if hSaraIndPost121, set(gca,'xtick',[],'ytick',[],'color','y'),end
    
    [p,h,stats] = signrank(indices2,zeros(1,numel(indices2)),'tail','right','alpha',0.05);
    [hz,pz] = ztest(indices2,0,0,'Tail','right');
    
    axes('Units','normalized','position',[xspace*6,0.405+widF/2,widF,widF/2]),cla
    ylim([0 1])
    axxs = axis;
    set(gca,'xtick',[],'ytick',[],'color','w','xcolor','m','ycolor','m'),box off
    text(0.01,.95,['p = ' num2str((p)) ' (signrank) '],'color',MarkerFaceColorSara,'fontsize',10,'fontweight','normal','fontname','helvetica','fontsize',10),hold on
    text(0.01,.8,['h = ' num2str((h))  ' (signrank) '],'color',MarkerFaceColorSara,'fontsize',10,'fontweight','normal','fontname','helvetica','fontsize',10),hold on
    text(0.01,.4,['pz = ' num2str((pz)) ' ( ztest ) '],'color',MarkerFaceColorSara, 'fontweight','normal','fontname','helvetica','fontsize',10),hold on
    text(0.01,.25,['hz = ' num2str((h)) ' ( ztest ) '],'color',MarkerFaceColorSara, 'fontweight','normal','fontname','helvetica','fontsize',10),hold on
    
    
    
    [p,h,stats] = signrank(indices,indices-mean(indices),'tail','right','alpha',0.05);
    [hz,pz] = ztest(IndCounts,0,0,'Tail','right');
    axes('Units','normalized','position',[xspace*6,0.4,widF,widF/2]),cla%,cla
    
    ylim([0 1])
    axxs = axis;
    set(gca,'xtick',[],'ytick',[],'color','w','xcolor','m','ycolor','m'),box off
    text(0.01,.75,['p = ' num2str((p))  ' ( signrank ) '],'color',MarkerFaceColorAndre,'fontsize',10,'fontweight','normal','fontname','helvetica' ),hold on
    text(0.01,.6,['h = ' num2str((h))  ' ( signrank ) '],'color',MarkerFaceColorAndre,'fontsize',10,'fontweight','normal','fontname','helvetica' ),hold on
    text(0.01,.25,['pz = ' num2str((pz)) ' ( ztest ) '],'color',MarkerFaceColorAndre, 'fontweight','normal','fontname','helvetica','fontsize',10),hold on
    text(0.01,.1,['hz = ' num2str((h)) ' ( ztest ) '],'color',MarkerFaceColorAndre, 'fontweight','normal','fontname','helvetica','fontsize',10),hold on
    
    
    
end


%%
if isfield(popDecay.Andre,'DOUBLE')
    %%
    if plotAllIndcs
        indices = Andre.allDOUBLEMemBaseIndices;
        indices = indices(find(~isnan(indices)));
        if isempty(indices),indices=0;end;
        IndCounts = histcounts(indices,inLocations);
    else
        indices = Andre.statDOUBLEMemBaseIndices;
        indices = indices(find(~isnan(indices)));
        if isempty(indices),indices=0;end;
        IndCounts = histcounts(indices,inLocations);
    end
    
    positiveIndices = indices(find(indices>0));
    negativeIndices = indices(find(indices<0));
    if plotAllIndcs
        mmI = Andre.allSimpleMemBaseIndices;
        
    end
    posMMI = indices(find(indices>0));
    negMMI = indices(find(indices>0));
    positiveIndices = indices(find(indices>0));
    negativeIndices = indices(find(indices<0));
    
    [hKSAndreDOUBLE,pKSAndreDOUBLE,kSSAndreDOUBLE] = kstest2(indices,indices-mean(indices),'tail','smaller');
    
    posMMI = indices(find(indices>0));
    negMMI = indices(find(indices<0));
    
    
    [pAndreIndPre112, hAndreIndPost112] = ranksum(indices,indices-mean(indices),'tail','right','alpha',0.05);
    
    axes('Units','normalized','position',[xspace,0.105+widF/2,widF,widF/2]),cla
    
    text(0.05,0.5,'No red monkey in this task','color','r'),set(gca,'xtick',[],'ytick',[]),box on;
    title('Indices vs unit counts -DOUBLE')
    
    axes('Units','normalized','position',[xspace,0.1,widF,widF/2]),cla
    
    
    if smoothMed
        bar(inLocations,smooth([0 IndCounts],smoothBarsLen),'b'),hold on,axis tight,
    else
        bar(inLocations,[0 IndCounts],'b'),hold on,axis tight,
        
    end
    axxs = axis; ylim([0 xs(4)+(xs(4)/10)])
    if hKSAndreDOUBLE  == 0
        text(axxs(1),axxs(4)*.8,'Not Normal','color',MarkerFaceColorAndre,'fontsize',10,'fontweight','normal','fontname','helvetica'),hold on
    end
    text(axxs(1),axxs(4)*.45,{['p = ' num2str(pKSAndreDOUBLE)]; ' (kstest) '},'color',MarkerFaceColorAndre,'fontsize',10,'fontweight','normal','fontname','helvetica'),hold on
    
    [hz,pz] = ztest(indices,0,0,'Tail','right','alpha',0.05);
    
    axxs=axis;
    
    ylabel('Unit count'),xlabel('Index (Block 3 vs block 1')
    axis tight
    xs = axis; ylim([0 xs(4)+(xs(4)/10)])
    line([0 0],[0 xs(4)],'linewidth',2,'color','m')
    xlim([-1.1 1.1]),hold on
    %% title third panel
    axes('Units','normalized','position',[xspace*3.5,0.1,widF,widF/2]),cla%,clabar(inLocations,[0 IndCounts],'b'),hold on
    axxs = axis;
    ylim([0 1])
    set(gca,'xtick',[],'ytick',[],'color','w'),box off
    
    
    text(0.1,.85,['p = ' num2str(pAndreIndPre112) ' (ranksm) '],'color',MarkerFaceColorAndre,'fontsize',10,'fontweight','normal','fontname','helvetica'),hold on
    
    text(.02,.7,['-> medcouple: '  num2str(medcouple(IndCounts'))],'color',MarkerFaceColorAndre,'fontsize',10,'fontweight','bold','fontname','helvetica'),hold on
    
    text(0.1,.4,['mean = ' num2str(nanmean(indices))],'color',MarkerFaceColorAndre,'fontsize',10,'fontweight','normal','fontname','helvetica'),hold on
    text(0.1,.55,['median = ' num2str(nanmedian(indices))],'color',MarkerFaceColorAndre,'fontsize',10,'fontweight','normal','fontname','helvetica'),hold on
    text(0.1,.25,['> 0 = ' num2str(sum(positiveIndices))],'color',MarkerFaceColorAndre,'fontsize',10,'fontweight','normal','fontname','helvetica'),hold on
    text(0.1,.1,['< 0 = ' num2str(abs(sum(negativeIndices)))],'color',MarkerFaceColorAndre,'fontsize',10,'fontweight','normal','fontname','helvetica'),hold on
    if hAndreIndPost112, set(gca,'xtick',[],'ytick',[],'color','y'),end
    
    %% title third panel - part 2
    [p,h,stats] = signrank(indices,indices-mean(indices),'tail','right','alpha',0.05);
    
    
    axes('Units','normalized','position',[xspace*6,0.105,widF,widF/2]),cla
    
    
    ylim([0 1])
    axxs = axis;
    set(gca,'xtick',[],'ytick',[],'color','w','xcolor','m','ycolor','m'),box off
    text(0.01,.95,['p = ' num2str((p))   ' (signrank) '],'color',MarkerFaceColorAndre,'fontweight','normal','fontname','helvetica','fontsize',10),hold on
    text(0.01,.8,['h = ' num2str((h))   ' (signrank) '],'color',MarkerFaceColorAndre,'fontweight','normal','fontname','helvetica','fontsize',10),hold on
    
    text(0.01,.4,['pz = ' num2str((pz)) ' ( ztest ) '],'color',MarkerFaceColorAndre, 'fontweight','normal','fontname','helvetica','fontsize',10),hold on
    
    
end
stattext = ['tail, ','right, ','alpha, ','0.05)'];
stattext2 = ['tail, ','larger)'];
axes('Units','normalized','position',[xspace*8,0.505,widF,widF*6]),cla%,cla

set(gca,'xtick',[],'ytick',[],'color','w', 'xcolor','w','ycolor','w'),box off

text(-0.01,0,{'For all tests:';'h or hz = 0,'; 'means';...
    'accept NULL';'';...
    'i.e. the medians are';'NOT LARGER THAN 0';'';'Signrank'; 'hypothesis test:';''; 'the median of';...
    'the indices are';'larger than 0.';'against NULL:';'they are not.';'';...
    'Signrank values';'are calculated as:';'';'[p,h,stats] = signrank';...
    '(indices,0,0,';stattext;'';''; 'To test both mean &';'are > 0 ';'ztest values are';'calcualted as:';'';'[hz,pz] = ztest(indices,0,0,';stattext;'';...
    '';'KStest alternative hypothesis'; 'is that the population cdf'; 'of the idices is larger'; 'than the standard normal cdf';
    'KS-test values';'are calculated as:';'';'[h,p,k] = kstest(indices,';stattext2;'' },...
    'fontsize',14,'backgroundcolor',[0.951 0.951 0.951]),hold on


%%
set(gcf,'color','w')
