# Supplementary material for: A spatial memory signal shows that the parietal cortex has access to a craniotopic representation of space
Source: eLife. 2018 Feb 16;7:e30762. doi: 10.7554/eLife.30762 (PMC5834243; doi:10.7554/eLife.30762)
Supplement: Source Code 1. — The zip file contains all Matlab scripts used in converting raw spike and analog data from NIH’s REX files to Matlab, analyzing neural activities such as firing rates, decay activities etc. and creating spreadsheets and figures. [file elife-30762-code1.zip › plotALL_GENERAL_SINGLE.m]

figure(5115),clf,set(gcf,'color','w')
hfig = gcf;
set(gcf,'Name','ALL SINGLE')
%%
loca = [    0.1000    0.5217    0.3500    0.3500
    0.1000    0.0500    0.3500    0.3500
    0.4590    0.5217    0.3500    0.3500
    0.4590    0.0500    0.3500    0.3500];


%% axis limit

if limitAxis
    maxXandY2 = MaxAx2_SINGLE;
end

if plotrawall
    maxXandY = round(max([Andre.PostMemoryBaseline_ALL_GENERAL_SINGLE_all;Andre.PostMemoryMEM_ALL_GENERAL_SINGLE_all;Sara.PostMemoryBaseline_ALL_GENERAL_SINGLE_all;Sara.PostMemoryMEM_ALL_GENERAL_SINGLE_all;...
        Andre.PostMemoryMEM_ALL_GENERAL_SINGLE_all;Sara.PostMemoryMEM_ALL_GENERAL_SINGLE_all;...
        Andre.statPostMemoryBaseline_ALL_GENERAL_SINGLE;Sara.statPostMemoryBaseline_ALL_GENERAL_SINGLE;...
        Andre.statPostMemoryBaseline_ALL_GENERAL_SINGLE;Sara.statPostMemoryBaseline_ALL_GENERAL_SINGLE;...
        Andre.statPostMemoryBaseline_ALL_GENERAL_SINGLE;Andre.statPostMemoryMEM_ALL_GENERAL_SINGLE]));
    maxXandY2 =   round(max([Andre.statPostMemoryMEM_ALL_GENERAL_SINGLE;Andre.statPostVIS_ALL_GENERAL_SINGLE;...
        Sara.statPostMemoryMEM_ALL_GENERAL_SINGLE;Sara.statPostVIS_ALL_GENERAL_SINGLE]));
else
    maxXandY = round(max([Andre.statPostMemoryBaseline_ALL_GENERAL_SINGLE;Sara.statPostMemoryBaseline_ALL_GENERAL_SINGLE;...
        Andre.statPostMemoryMEM_ALL_GENERAL_SINGLE;Sara.statPostMemoryMEM_ALL_GENERAL_SINGLE]));
    maxXandY2 = round(max([Andre.statPostMemoryMEM_ALL_GENERAL_SINGLEForVIS;Andre.statPostVIS_ALL_GENERAL_SINGLE;...
        Sara.statPostMemoryMEM_ALL_GENERAL_SINGLEForVIS;Sara.statPostVIS_ALL_GENERAL_SINGLE]));
end

difft = maxXandY;
if (round(difft,-1) - (difft)) < 0
    maxXandY = round(difft,-1)+ 10;
else
    maxXandY = round(difft,-1);
end

difft = maxXandY2;
if (round(difft,-1) - (difft)) < 0
    maxXandY2 = round(difft,-1)+ 10;
else
    maxXandY2 = round(difft,-1);
end

maxXandYSINGLE = maxXandY;


%% Post saccaddic activity in the baseline (first block) vs interleaved, no stimulus in RF     post vs  pre
% subplot(3,2,3),cla


if ~doNotPlotDecays
    axes('Units','normalized','position',loca(1,:)),cla
else
    if twoRowThreePanels
        subplot(2,2,1)
    else
        subplot(3,1,1)
    end
end

[ar ac] = size(Andre.statPostMemoryBaseline_ALL_GENERAL_SINGLE);
if ac > ar, Andre.statPostMemoryBaseline_ALL_GENERAL_SINGLE= Andre.statPostMemoryBaseline_ALL_GENERAL_SINGLE'; end

[ar ac] = size(Andre.statPostMemoryMEM_ALL_GENERAL_SINGLE);
if ac > ar, Andre.statPostMemoryMEM_ALL_GENERAL_SINGLE= Andre.statPostMemoryMEM_ALL_GENERAL_SINGLE'; end

[ar ac] = size(Sara.statPostMemoryBaseline_ALL_GENERAL_SINGLE);
if ac > ar, Sara.statPostMemoryBaseline_ALL_GENERAL_SINGLE= Sara.statPostMemoryBaseline_ALL_GENERAL_SINGLE'; end

[ar ac] = size(Sara.statPostMemoryMEM_ALL_GENERAL_SINGLE);
if ac > ar, Sara.statPostMemoryMEM_ALL_GENERAL_SINGLE= Sara.statPostMemoryMEM_ALL_GENERAL_SINGLE'; end
[RHOAndreGENERAL_SINGLEBaseM,PVALAndreGENERAL_SINGLEBaseM] = corr(Andre.statPostMemoryBaseline_ALL_GENERAL_SINGLE,Andre.statPostMemoryMEM_ALL_GENERAL_SINGLE,'Type','Spearman');


[pAndrePre11, hAndrePost11] = signrank(Andre.statPostMemoryBaseline_ALL_GENERAL_SINGLE,Andre.statPostMemoryMEM_ALL_GENERAL_SINGLE);
[pAndrePre1, hAndrePost1] = ranksum(Andre.statPostMemoryBaseline_ALL_GENERAL_SINGLE,Andre.statPostMemoryMEM_ALL_GENERAL_SINGLE,'tail','left');

[hAndrePreKS, pAndrePostKS] = kstest2(Andre.statPostMemoryBaseline_ALL_GENERAL_SINGLE,Andre.statPostMemoryMEM_ALL_GENERAL_SINGLE);

if ~isempty(Sara.PostMemoryBaseline_ALL_GENERAL_SINGLE_all)
    [pSaraPre11, hSaraPost11] = signrank(Andre.statPostMemoryBaseline_ALL_GENERAL_SINGLE,Andre.statPostMemoryMEM_ALL_GENERAL_SINGLE);
    [pSaraPre1, hSaraPost1] = ranksum(Andre.statPostMemoryBaseline_ALL_GENERAL_SINGLE,Andre.statPostMemoryMEM_ALL_GENERAL_SINGLE,'tail','left');
    [RHOSaraGENERAL_SINGLEBaseM,PVALSaraGENERAL_SINGLEBaseM] = corr(Sara.PostMemoryBaseline_ALL_GENERAL_SINGLE_all,Sara.PostMemoryMEM_ALL_GENERAL_SINGLE_all,'Type','Spearman');
    
end


%all
if plotrawall
    plot(Andre.PostMemoryBaseline_ALL_GENERAL_SINGLE_all,Andre.PostMemoryMEM_ALL_GENERAL_SINGLE_all,'ob','LineWidth',1,'MarkerSize',circleSize),hold on
    plot(Sara.PostMemoryBaseline_ALL_GENERAL_SINGLE_all,Sara.PostMemoryMEM_ALL_GENERAL_SINGLE_all,'^r','LineWidth',1,'MarkerSize',circleSize),hold on
end
if plotstats
    if ~isempty(Andre.statPostMemoryBaseline_ALL_GENERAL_SINGLE)
        if plotInShade
            plot(Andre.statPostMemoryBaseline_ALL_GENERAL_SINGLE,Andre.statPostMemoryMEM_ALL_GENERAL_SINGLE,'om','MarkerFaceColor',MarkerFaceColorAndre,'LineWidth',1,'MarkerSize',circleSize5),hold on
            plot(Sara.statPostMemoryBaseline_ALL_GENERAL_SINGLE,Sara.statPostMemoryMEM_ALL_GENERAL_SINGLE,'^w','MarkerFaceColor',MarkerFaceColorSara,'LineWidth',1,'MarkerSize',circleSize55),hold on
        else
            plot(Andre.statPostMemoryBaseline_ALL_GENERAL_SINGLE,Andre.statPostMemoryMEM_ALL_GENERAL_SINGLE,'ob','LineWidth',1,'MarkerSize',circleSize5),hold on
            plot(Sara.statPostMemoryBaseline_ALL_GENERAL_SINGLE,Sara.statPostMemoryMEM_ALL_GENERAL_SINGLE,'^r','LineWidth',1,'MarkerSize',circleSize55),hold on
            
        end
    end
end
xlim([0,maxXandY+5]),hold on
ylim([0,maxXandY+5]),hold on
axis square,axxs = axis;

set(gca,'YTick',[0:maxXandY/2:maxXandY+1],'YTickLabel',[0:maxXandY/2:maxXandY+1],'XTick',[0:maxXandY/2:maxXandY+1],'XTickLabel',[0:maxXandY/2:maxXandY+1]);%[0.15 0.15 0.15]

pAndre = sprintf('%.10f', pAndrePre1);
pAndre1 = sprintf('%.10f', pAndrePre11);
pSara = sprintf('%.10f', pSaraPre1);
pSara1 = sprintf('%.10f', pSaraPre11);

text(axxs(2)*0.45,axxs(4)/1.1,['p = ' pAndre],'color',MarkerFaceColorAndre,'fontsize',12,'fontweight','normal','fontname','helvetica'),hold on
text(axxs(2)*0.45,axxs(4)/1.2,['p = ' pSara],'color',MarkerFaceColorSara,'fontsize',12,'fontweight','normal','fontname','helvetica'),hold on

if plotrawall
    text(axxs(2)*0.4,axxs(4)/3,['n = ' num2str(numel(Andre.PostMemoryBaseline_ALL_GENERAL_SINGLE_all))],'color',MarkerFaceColorAndre,'fontsize',13),hold on
    text(axxs(2)*0.4,axxs(4)/3.5,['n = ' num2str(numel(Sara.PostMemoryBaseline_ALL_GENERAL_SINGLE_all))],'color',MarkerFaceColorSara,'fontsize',13),hold on
    
else
    text(axxs(2)*0.4,axxs(4)/3,['n = ' num2str(numel(Andre.statPostMemoryBaseline_ALL_GENERAL_SINGLE))],'color',MarkerFaceColorAndre,'fontsize',13),hold on
    text(axxs(2)*0.4,axxs(4)/3.5,['n = ' num2str(numel(Sara.statPostMemoryBaseline_ALL_GENERAL_SINGLE))],'color',MarkerFaceColorSara,'fontsize',13),hold on
end


line([0,maxXandY+5],[0,maxXandY+5],'linewidth',2.5,'color','w'),hold on
line([0,maxXandY+5],[0,maxXandY+5],'linewidth',1.5),hold on,hold on
ylabel({'Mixed block postsaccadic (sp/s)'},'fontweight','normal','fontname','helvetica')

xlabel({'Block 1 POSTsaccadic(sp/s)'},'fontweight','normal','fontname','helvetica')
title({'Block 1 vs Mixed (both no-probes)'},'fontweight','normal','fontname','helvetica')
ax = gca; ax.LineWidth = 1;
ax.XColor ='k';ax.YColor ='k';


%% latencies
if ~doNotPlotDecays
    axes('Units','normalized','position',loca(2,:)),cla
else
    if twoRowThreePanels
        subplot(2,2,4)
    else
        subplot(3,1,3)
    end
end

if isfield(Andre,'statmemLatSINGLE') & ~isempty(Andre.statmemLatSINGLE)
    if plotInShade
        plot(Andre.statmemLatSINGLE,Andre.statVisLatSINGLE,'om','LineWidth',1,'MarkerFaceColor',MarkerFaceColorAndre,'MarkerSize',circleSize5),hold on
    else
        plot(Andre.statmemLatSINGLE,Andre.statVisLatSINGLE,'ob','LineWidth',1,'MarkerSize',circleSize5),hold on
    end
end
if isfield(Sara,'statmemLatSINGLE') & ~isempty(Sara.statmemLatSINGLE)
    if plotInShade
        plot(Sara.statmemLatSINGLE,Sara.statVisLatSINGLE,'^r','LineWidth',1,'MarkerFaceColor',MarkerFaceColorSara,'MarkerSize',circleSize5),hold on
    else
        plot(Sara.statmemLatSINGLE,Sara.statVisLatSINGLE,'^r','LineWidth',1,'MarkerSize',circleSize5),hold on
    end
end

minxy = min([Sara.memLatSINGLE;Sara.visLatSINGLE;Andre.memLatSINGLE;Andre.visLatSINGLE]);
maxxy = max([Sara.memLatSINGLE;Sara.visLatSINGLE;Andre.memLatSINGLE;Andre.visLatSINGLE]);
axis tight
axxs = axis;

maxxy = max([150 axxs(2) axxs(4)]);
maxxy=maxxy+(5-rem(maxxy,5));

xlim([-130 maxxy+10]),hold on

ylim([-130 maxxy+10]),hold on


line([0 0],[-130 maxxy],'Marker','.','LineStyle','--','linewidth',1),hold on,
line([-130 maxxy],[0 0],'Marker','.','LineStyle','--','linewidth',1),hold on,

if minxy == 0, minxy =-1; end
set(gca,'YTick',round([-125 0 50 100 maxxy]),'YTickLabel',round([-125 0 50 100 maxxy]),'XTick',round([-125 0 50 100 maxxy]),'XTickLabel',round([-125 0 50 100 maxxy]),'xcolor','k','ycolor','k');%[0.15 0.15 0.15]%[0.15 0.15 0.15]

text(-115,maxxy/1.1,['> 0, n = ' num2str(numel(find(Andre.statVisLatSINGLE>0)))],'color',MarkerFaceColorAndre,'fontsize',12,'fontweight','normal','fontname','helvetica'),hold on
text(40,maxxy/1.1,['> 0, n = ' num2str(numel(find(Sara.statVisLatSINGLE>0)))],'color',MarkerFaceColorSara,'fontsize',12,'fontweight','normal','fontname','helvetica'),hold on

text(-115,maxxy/1.4,['= 0, n = ' num2str(numel(find(Andre.statVisLatSINGLE == 0)))],'color',MarkerFaceColorAndre,'fontsize',12,'fontweight','normal','fontname','helvetica'),hold on
text(40,maxxy/1.4,['= 0, n = ' num2str(numel(find(Sara.statVisLatSINGLE == 0)))],'color',MarkerFaceColorSara,'fontsize',12,'fontweight','normal','fontname','helvetica'),hold on

text(-115,maxxy/2,['< 0, n = ' num2str(numel(find(Andre.statVisLatSINGLE < 0)))],'color',MarkerFaceColorAndre,'fontsize',12,'fontweight','normal','fontname','helvetica'),hold on
text(40,maxxy/2,['< 0, n = ' num2str(numel(find(Sara.statVisLatSINGLE < 0)))],'color',MarkerFaceColorSara,'fontsize',12,'fontweight','normal','fontname','helvetica'),hold on


axis square
ylabel('Visual latency (ms)')
xlabel('Memory latency (ms)')
title('Visual vs memory latency')
ax = gca; ax.LineWidth = 1;
ax.XColor ='k';ax.YColor ='k';

%% VIS Post saccaddic activity in the memory(interleaved, no stimulus in RF) vs postVIS
% subplot(3,2,4),cla
if ~doNotPlotDecays
    axes('Units','normalized','position',loca(3,:)),cla
else
    if twoRowThreePanels
        subplot(2,2,2)
    else
        subplot(3,1,2)
    end
end
[pAndrePre4, hAndrePost4] = signrank(Andre.statPostMemoryMEM_ALL_GENERAL_SINGLE,Andre.statPostVIS_ALL_GENERAL_SINGLE);
[pAndrePre44, hAndrePost44] = ranksum(Andre.statPostMemoryMEM_ALL_GENERAL_SINGLE,Andre.statPostVIS_ALL_GENERAL_SINGLE);
if ~isempty(Sara.PostMemoryMEM_ALL_GENERAL_SINGLE) & plotBeni
    [pSaraPre4, hSaraPost4] = signrank(Sara.statPostMemoryMEM_ALL_GENERAL_SINGLE,Sara.statPostVIS_ALL_GENERAL_SINGLE);
    [pSaraPre44, hSaraPost44] = ranksum(Sara.statPostMemoryMEM_ALL_GENERAL_SINGLE,Sara.statPostVIS_ALL_GENERAL_SINGLE);
end
if plotrawall
    plot(Andre.PostMemoryMEM_ALL_GENERAL_SINGLE_all,Andre.PostVIS_ALL_GENERAL_SINGLE_all,'ob','LineWidth',1,'MarkerSize',circleSize),hold on
    plot(Sara.PostMemoryMEM_ALL_GENERAL_SINGLE_all,Sara.PostVIS_ALL_GENERAL_SINGLE_all,'^r','LineWidth',1,'MarkerSize',circleSize),hold on
end
if plotstats
    if ~isempty(Andre.statPostMemoryMEM_ALL_GENERAL_SINGLE)
        if plotInShade
            plot(Andre.statPostMemoryMEM_ALL_GENERAL_SINGLE,Andre.statPostVIS_ALL_GENERAL_SINGLE,'om','MarkerFaceColor',MarkerFaceColorAndre,'LineWidth',1,'MarkerSize',circleSize5),hold on
            plot(Sara.statPostMemoryMEM_ALL_GENERAL_SINGLE,Sara.statPostVIS_ALL_GENERAL_SINGLE,'^w','MarkerFaceColor',MarkerFaceColorSara,'LineWidth',1,'MarkerSize',circleSize55),hold on
        else
            plot(Andre.statPostMemoryMEM_ALL_GENERAL_SINGLEForVIS,Andre.statPostVIS_ALL_GENERAL_SINGLE,'ob','LineWidth',1,'MarkerSize',circleSize5),hold on
            plot(Sara.statPostMemoryMEM_ALL_GENERAL_SINGLEForVIS,Sara.statPostVIS_ALL_GENERAL_SINGLE,'^r','LineWidth',1,'MarkerSize',circleSize55),hold on
        end
    end
end
xlim([0,maxXandY2+5]),hold on
ylim([0,maxXandY2+5]),hold on
axis square,axxs = axis;

set(gca,'YTick',[0:maxXandY2/2:maxXandY2+1],'YTickLabel',[0:maxXandY2/2:maxXandY2+1],...
    'XTick',[0:maxXandY2/2:maxXandY2+1],'XTickLabel',[0:maxXandY2/2:maxXandY2+1],'fontweight','bold','fontname','helvetica','xcolor','k','ycolor','k');%[0.15 0.15 0.15]%[0.15 0.15 0.15]

pAndre = sprintf('%.10f', pAndrePre4);
pAndre1 = sprintf('%.10f', pAndrePre44);
pSara = sprintf('%.10f', pSaraPre4);
pSara1 = sprintf('%.10f', pSaraPre44);

if plotrawall
    text(axxs(2)*0.4,axxs(4)/3,['n = ' num2str(numel(Andre.PostMemoryBaseline_ALL_GENERAL_SINGLE_all))],'color',MarkerFaceColorAndre,'fontsize',13),hold on
    text(axxs(2)*0.4,axxs(4)/3.5,['n = ' num2str(numel(Sara.PostMemoryBaseline_ALL_GENERAL_SINGLE_all))],'color',MarkerFaceColorSara,'fontsize',13),hold on
    
else
    text(axxs(2)*0.4,axxs(4)/3,['n = ' num2str(numel(Andre.statPostMemoryBaseline_ALL_GENERAL_SINGLE))],'color',MarkerFaceColorAndre,'fontsize',13),hold on
    text(axxs(2)*0.4,axxs(4)/3.5,['n = ' num2str(numel(Sara.statPostMemoryBaseline_ALL_GENERAL_SINGLE))],'color',MarkerFaceColorSara,'fontsize',13),hold on
end
line([0,maxXandY2+5],[0,maxXandY2+5],'linewidth',2.5,'color','w'),hold on
line([0,maxXandY2+5],[0,maxXandY2+5],'linewidth',1.5),hold on,hold on
ylabel({'Visual (sp/s)'},'fontweight','normal','fontname','helvetica')
xlabel({'Memory (sp/s)'},'fontweight','normal','fontname','helvetica')
title({'Memory vs visual (both postsaccadic)'},'fontweight','normal','fontname','helvetica')
ax = gca; ax.LineWidth = 1;
ax.XColor ='k';ax.YColor ='k';

hold on


%% decay
% subplot(3,2,6),cla
if plotDecay
    % if plotDecay
    if ~doNotPlotDecays
        popDecay = evalin('base','popDecay');
        popDecayUP = evalin('base','popDecayUP');
        [neuronCbinned,~] = size(popDecay.Andre.binned_single);
        [neuronCbinned2,~] = size(popDecay.Sara.binned_single);
        [neuronCbinnedUP,~] = size(popDecay.Andre.binned_singleUP);
        [neuronCbinned2UP,~] = size(popDecay.Sara.binned_singleUP);
        popMD = popDecay.Andre.SINGLEpopMean;
        [neuronC ,nc, ] = size(popDecay.Andre.SINGLE);
        [neuronCB ,ncB ] = size(popDecay.Sara.SINGLE);
        
        [neuronAndre,~ ] = size(popDecay.Andre.SINGLE);
        [neuronBeni,~ ] = size(popDecay.Sara.SINGLE);
        PpopSTD = popDecay.Andre.SINGLESTD;
        popMD = popDecay.Andre.SINGLEpopMean;
        
        PpopSTDBeni = popDecay.Sara.SINGLESTD;
        popMDBeni =  popDecay.Sara.SINGLEpopMean;
        meanBeniPopDecSINGLE = mean(popDecay.Sara.SINGLE');
        
        PpopSTDbase = popDecay.Andre.baseSINGLESTD;
        popMDbase = popDecay.Andre.baseSINGLEpopMean;
        
        PpopSTDBenibase = popDecay.Sara.baseSINGLESTD;
        popMDBenibase =  popDecay.Sara.baseSINGLEpopMean;
        
        maxN = max([popMDBeni;popMD]);
        maxB = max([popMDBenibase;popMDbase]);
        magRatio = maxB/maxN;
        
        if separateDecays
            popMDUP = popDecayUP.Andre.SINGLEpopMean;
            [neuronCUP ,ncUP ] = size(popDecayUP.Andre.SINGLE);
            [neuronCBUP ,ncBUP ] = size(popDecayUP.Sara.SINGLE);
            
            [neuronAndreUP,~ ] = size(popDecayUP.Andre.SINGLE);
            [neuronBeniUP,~ ] = size(popDecayUP.Sara.SINGLE);
            PpopSTDUP = popDecayUP.Andre.SINGLESTD;
            popMUPD = popDecayUP.Andre.SINGLEpopMean;
            
            PpopSTDBeniUP = popDecayUP.Sara.SINGLESTD;
            popMDBeniUP =  popDecayUP.Sara.SINGLEpopMean;
            meanBeniPopDecSINGLEUP = mean(popDecay.Sara.SINGLE');
        end
        fitUpTo = min(numel(popMD),fitUpTo);
        if plotBinnedDecay
            axes('Units','normalized','position',loca(4,:)),cla
            
            pAndPl = popDecay.Sara.binMeans_single;
            if ~isempty(pAndPl)
                pAndPlstd = popDecay.Sara.binSTDs_single;
                [population,~] = fit((1:10)', pAndPl(1:10)',fitMeth,'Normalize','on','Robust','Bisquare');
                
                plot(1:10,pAndPl,'^r','linewidth',1),hold on
                plot(population(1:10),'r','linewidth',4),hold on
                text(7,.1,[ 'n = ' num2str(neuronCbinned2) ],'color',MarkerFaceColorSara,'fontsize',12,'fontweight','normal','fontname','helvetica'),hold on
                
            end
            pAndPl2 = popDecay.Andre.binMeans_single;
            if ~isempty(pAndPl2)
                pAndPlstd2 = popDecay.Andre.binSTDs_single;
                
                [population2,~] = fit((1:10)', pAndPl2(1:10)',fitMeth,'Normalize','on','Robust','Bisquare');
                
                plot(1:10,pAndPl2,'ob','linewidth',1),hold on
                plot(population2(1:10),'b','linewidth',4),hold on
                text(9,.25,[ 'n = ' num2str(neuronCbinned) ],'color',MarkerFaceColorAndre,'fontsize',12,'fontweight','normal','fontname','helvetica'),hold on
            end
            %
            pAndPlUPUP = popDecay.Sara.binMeans_singleUP;
            if ~isempty( pAndPlUPUP )
                pAndPlstdUP = popDecay.Sara.binSTDs_singleUP;
                [populationUP,~] = fit((1:10)', pAndPlUPUP(1:10)',fitMeth,'Normalize','on','Robust','Bisquare');
                
                plot(1:10,pAndPlUPUP,'^r','linewidth',1),hold on
                plot(populationUP(1:10),'--','linewidth',4,'color',[1 0.4 0.4]),hold on
                text(11.025,-1,[ 'n(up) = '  num2str(neuronCbinned2UP) ],'color',[1 0.3 .3],'fontsize',12,'fontweight','normal','fontname','helvetica'),hold on
                
            end
            pAndPl2UP = popDecay.Andre.binMeans_singleUP;
            
            if ~isempty(pAndPl2UP) & plotUP
                pAndPlstd2UP = popDecay.Andre.binSTDs_singleUP;
                [population2UP,~] = fit((1:10)', pAndPl2UP(1:10)',fitMeth,'Normalize','on','Robust','Bisquare');
                
                plot(1:10,pAndPl2UP,'ob','linewidth',1),hold on
                plot(population2UP(1:10),'--','linewidth',4,'color',[ 0.4 0.4 1]),hold on
                text(11.025,-.5,[ 'n(up) = '  num2str(neuronCbinnedUP) ],'color',[0.3 0.3 1],'fontsize',12,'fontweight','normal','fontname','helvetica'),hold on
                
            end
            axx = axis;
            
            ylim([min(0,axx(3)-.1) axx(4)+.01]),hold on
            xlim([0.5 10.5]),hold on
            set(gca,'xtick',[1:10],'xticklabel',{'1-10','11-20','21-30','31-40','41-50','51-60','61-70','71-80','81-90','91-100'  }),hold on
            set(gca,'FontSize',10,'XTickLabelRotation',45)
            ylabel({'Normalized activity (sp/sec)';'(Normalized using the mean of last 10 memory trials)'}),hold on
            xlabel('% total trials'),hold on
            title('population decay Activity'),hold on
            axis square
            
        else
            if plotIndivDecay
                axes('Units','normalized','position',loca(4,:)),
                for d = 1:neuronC
                    cla
                    pAndPl = (popDecay.Andre.SINGLE(d,:));
                    [population,gof1] = fit((1:fitUpTo)', pAndPl(1:fitUpTo)',fitMeth,'Normalize','on','Robust','Bisquare');
                    plot(pAndPl(1:fitUpTo),'ob'),hold on
                    plot(population(1:fitUpTo),'b','linewidth',3)
                    axx = axis;
                    ylim([0 axx(4)])
                    xlim([1 fitUpTo])
                    title([num2str(d) '/' num2str(neuronC)])
                    
                    waitforbuttonpress,
                    cla
                    
                end
                for d = 1:neuronCB
                    cla
                    pAndPl = (popDecay.Sara.SINGLE(d,:));
                    [population,gof1] = fit((1:fitUpTo)', pAndPl(1:fitUpTo)',fitMeth,'Normalize','on','Robust','Bisquare');
                    plot(pAndPl(1:fitUpTo),'^r'),hold on
                    plot(population(1:fitUpTo),'r','linewidth',3)
                    axx = axis;
                    ylim([0 axx(4)])
                    xlim([1 fitUpTo])
                    title([num2str(d) '/' num2str(neuronCB)])
                    
                    waitforbuttonpress,
                    cla
                    
                end
            else
                if plotDecayTruncated
                    lineThickDividor = 3;
                    axes('Units','normalized','position',loca(4,:)),cla
                    if plotlast10trials
                        stdadrdsA  = [std(popMD(1:10))/sqrt(10) std(popMD(end-9:end))/sqrt(10)];
                        stdadrdsB  = [std(popMDBeni(1:10))/sqrt(10) std(popMDBeni(end-9:end))/sqrt(10)];
                        
                        stdadrdsC  = [std(popMDUP(1:10))/sqrt(10) std(popMDUP(end-9:end))/sqrt(10)];
                        stdadrdsD  = [std(popMDBeniUP(1:10))/sqrt(10) std(popMDBeniUP(end-9:end))/sqrt(10)];
                        
                        meanA = mean(popMD(1:10));
                        meanB = mean(popMD(end-9:end));
                        meanC = mean(popMDBeni(1:10)) ;
                        meanD = mean(popMDBeni(end-9:end));
                        
                        if separateDecays
                            meanI = mean(popMDUP(1:10));
                            meanJ = mean(popMDUP(end-9:end));
                            meanK = mean(popMDBeniUP(1:10)) ;
                            meanL = mean(popMDBeniUP(end-9:end));
                        end
                    else
                        stdadrdsA  = [std(popMD(1:10))/sqrt(10) std(popMD(fitUpTo-9:fitUpTo))/sqrt(10)];
                        stdadrdsB  = [std(popMDBeni(1:10))/sqrt(10) std(popMDBeni(fitUpTo-9:fitUpTo))/sqrt(10)];
                        
                        stdadrdsC  = [std(popMDUP(1:10))/sqrt(10) std(popMDUP(fitUpTo-9:fitUpTo))/sqrt(10)];
                        stdadrdsD  = [std(popMDBeniUP(1:10))/sqrt(10) std(popMDBeniUP(fitUpTo-9:fitUpTo))/sqrt(10)];
                        
                        meanA = mean(popMD(1:10));
                        meanB = mean(popMD(fitUpTo-9:fitUpTo));
                        meanC = mean(popMDBeni(1:10)) ;
                        meanD = mean(popMDBeni(fitUpTo-9:fitUpTo));
                        
                        if separateDecays
                            meanI = mean(popMDUP(1:10));
                            meanJ = mean(popMDUP(fitUpTo-9:fitUpTo));
                            meanK = mean(popMDBeniUP(1:10)) ;
                            meanL = mean(popMDBeniUP(fitUpTo-9:fitUpTo));
                        end
                    end
                    
                    errorbar([meanA meanB ],stdadrdsA,'ob','LineWidth',1,'MarkerSize',circleSize3),hold on
                    errorbar([meanC meanD],stdadrdsB,'^r','LineWidth',1,'MarkerSize',circleSize3),hold on
                    line([1 2],[meanA meanB ],'color','b','linewidth',neuronAndre/lineThickDividor,'linestyle','-.')
                    line([1 2],[meanC meanD],'color','r','linewidth',neuronBeni/lineThickDividor)
                    
                    xlim([0.5 2.5])
                    if separateDecays
                        errorbar([meanI meanJ ],stdadrdsC,'ob','LineWidth',1,'MarkerSize',circleSize3),hold on
                        errorbar([meanK meanL ], stdadrdsD,'^r','LineWidth',1,'MarkerSize',circleSize3),hold on
                        line([1 2],[meanI meanJ ],'color','b','linewidth',neuronCUP/lineThickDividor,'linestyle','-.')
                        line([1 2],[meanK meanL],'color','r','linewidth',neuronCBUP/lineThickDividor)
                    end
                    axis tight
                    set(gca,'xtick',[],'ytick',[])
                    axxs = axis;
                    if axxs(4)<=2 & axxs(4)> 1
                        ylimTop =2;
                    elseif axxs(4)==1
                        ylimTop =1;
                    elseif axxs(4)<=3
                        ylimTop =3;
                    elseif axxs(4)<=4
                        ylimTop =4;
                    elseif axxs(4)<=5
                        ylimTop =5;
                    elseif axxs(4)<=6
                        ylimTop =6;
                    else
                        ylimTop =round(axxs(4));
                    end
                    
                    if axxs(4) > 1
                        set(gca,'ytick',[0 1 ylimTop],'yticklabel',[0 1 ylimTop])
                    else
                        
                        set(gca,'ytick',[0  ylimTop],'yticklabel',[axxs(3)  ylimTop])
                    end
                    set(gca,'xtick',[1  2],'xticklabel',{'1-10' ,  [num2str(fitUpTo-9) '-' num2str(fitUpTo)]})
                    if  plotlast10trials
                        set(gca,'xtick',[1  2],'xticklabel',{'1-10' , ['' num2str(numel(popMD)-10)  '-' num2str(numel(popMD)+1) '']})
                        text(2.2,0,['' num2str(numel(popMDBeni)-10)  '-' num2str(numel(popMDBeni)+1) ''],'color','r')
                    end
                    xlim([0.9 2.1])
                    ylim([0 axxs(4)+0.1])
                    ylabel('Normalized activity (sp/sec)')
                    xlabel('Trial number (Starting from last stimulus trial)')
                    title('population decay Activity')
                    axis square
                    
                    rsqAndre = sprintf('%.10f', popDecay.Andre.SINGLErsquare);
                    rsqBeni = sprintf('%.10f', popDecay.Sara.SINGLErsquare);
                    
                    maxYtxt = sprintf('%.10f', axxs(4) );
                    midYtxt = sprintf('%.10f', axxs(4)/2);
                    
                    pvAnd = sprintf('%.4f', Andre.PopDecay.pRS_Single); if sum(str2num(pvAnd)) == 0,pvAnd = 0.0001;end
                    pvBeni = sprintf('%.4f', Sara.PopDecay.pRS_Single); if sum(str2num(pvBeni)) == 0,pvBeni = 0.0001;end
                    if separateDecays
                        pvAndUP = sprintf('%.4f', Andre.PopDecayUP.pRS_Single); if sum(str2num(pvAndUP)) == 0,pvAndUP = 0.0001;end
                        pvBeniUP = sprintf('%.4f', Sara.PopDecayUP.pRS_Single); if sum(str2num(pvBeniUP)) == 0,pvBeniUP = 0.0001;end
                    end
                    text(1.025,meanA+.1,[ 'n = ' num2str(neuronC) ],'color',MarkerFaceColorAndre,'fontsize',12,'fontweight','normal','fontname','helvetica'),hold on
                    if separateDecays
                        text(1.025,meanI+.12,[ 'n = ' num2str(neuronCUP) ],'color',MarkerFaceColorAndre,'fontsize',12,'fontweight','normal','fontname','helvetica'),hold on
                    end
                    text(1.025,meanC-.115,[ 'n = ' num2str(neuronCB) ],'color',MarkerFaceColorSara,'fontsize',12,'fontweight','normal','fontname','helvetica'),hold on
                    if separateDecays
                        text(1.025,meanK-.05,[ 'n = ' num2str(neuronCBUP)],'color',MarkerFaceColorSara,'fontsize',12,'fontweight','normal','fontname','helvetica'),hold on
                        
                        
                        text(1.7025,meanJ+.05,[ 'p < ' num2str(pvAnd) ],'color',MarkerFaceColorAndre,'fontsize',12,'fontweight','normal','fontname','helvetica'),hold on
                        
                        text(1.7025,meanB+.105,[ 'p < ' num2str(pvAndUP) ],'color',MarkerFaceColorAndre,'fontsize',12,'fontweight','normal','fontname','helvetica'),hold on
                        
                        text(1.7025,meanL+.05,[ 'p < ' num2str(pvBeni) ],'color',MarkerFaceColorSara,'fontsize',12,'fontweight','normal','fontname','helvetica'),hold on
                        
                        text(1.7025,meanD-.05,[ 'p < ' num2str(pvBeniUP)],'color',MarkerFaceColorSara,'fontsize',12,'fontweight','normal','fontname','helvetica'),hold on
                    end
                else
                    if separateDecays
                        axes('Units','normalized','position',[loca(4,1:2) loca(4,3) loca(4,4)/2]),cla
                    else
                        axes('Units','normalized','position',loca(4,:)),cla
                    end
                    
                    yyaxis left
                    
                    plot(popMD(1:fitUpTo),'ob','LineWidth',1,'MarkerSize',circleSize3),hold on
                    plot(popMDBeni(1:fitUpTo),'^r','LineWidth',1,'MarkerSize',circleSize3),hold on
                    plot(popDecay.Andre.SINGLEpopulation(1:fitUpTo), '-.b','LineWidth',2), hold on
                    plot(popDecay.Sara.SINGLEpopulation(1:fitUpTo), '-.r','LineWidth',2), hold on
                    
                    axxs = axis;
                    y1axxs4 =  axxs(4);
                    
                    xlim([0 fitUpTo])
                    
                    
                    minxy = min([popMDBeni(1:fitUpTo); popMD(1:fitUpTo)]);
                    maxxy = max([popMDBeni(1:fitUpTo); popMD(1:fitUpTo)]);
                    
                    
                    rsqAndre = sprintf('%.10f', popDecay.Andre.SINGLErsquare);
                    rsqBeni = sprintf('%.10f', popDecay.Sara.SINGLErsquare);
                    
                    maxYtxt = sprintf('%.10f', axxs(4) );
                    midYtxt = sprintf('%.10f', axxs(4)/2);
                    
                    pvAnd = sprintf('%.10f', Andre.PopDecay.pRS_Single);
                    pvBeni = sprintf('%.10f', Sara.PopDecay.pRS_Single);
                    
                    text(2,axxs(4)/0.975,[ '(n = ' num2str(neuronC) ' ; rsquare: ' rsqAndre ')'],'color',MarkerFaceColorAndre,'fontsize',12,'fontweight','normal','fontname','helvetica'),hold on
                    text(2,axxs(4)/6.75,[ 'p = ' num2str(pvAnd) ],'color',MarkerFaceColorAndre,'fontsize',12,'fontweight','normal','fontname','helvetica'),hold on
                    
                    
                    text(25,axxs(4)/6.75,[ 'p = ' num2str(pvBeni) ],'color',MarkerFaceColorSara,'fontsize',12,'fontweight','normal','fontname','helvetica'),hold on
                    text(2,axxs(4)/1.05,[ '(n = ' num2str(neuronCB) ' ; rsquare: ' rsqBeni ')'],'color',MarkerFaceColorSara,'fontsize',12,'fontweight','normal','fontname','helvetica'),hold on
                    
                    
                    namesA = coeffnames(popDecay.Andre.SINGLEpopulation);
                    namesB = coeffnames(popDecay.Sara.SINGLEpopulation);
                    if strmatch(fitMeth,'exp2')
                        
                        text(2,axxs(4)/2.5,[ 'decay: ' num2str([popDecay.Andre.SINGLEpopulation.b  popDecay.Andre.SINGLEpopulation.d]) ' trials'],'color',MarkerFaceColorAndre,'fontsize',12,'fontweight','normal','fontname','helvetica'),hold on
                        text(2,axxs(4)/3.5,[ 'decay: ' num2str([popDecay.Sara.SINGLEpopulation.b  popDecay.Sara.SINGLEpopulation.d]) ' trials'],'color',MarkerFaceColorSara,'fontsize',12,'fontweight','normal','fontname','helvetica'),hold on
                        
                    else
                        if ismember('b',namesA)
                            text(2,axxs(4)/2.5,[ 'decay: ' num2str([popDecay.Andre.SINGLEpopulation.b ]) ' trials'],'color',MarkerFaceColorAndre,'fontsize',12,'fontweight','normal','fontname','helvetica'),hold on
                        end
                        if ismember('b',namesB)
                            text(2,axxs(4)/3.5,[ 'decay: ' num2str([popDecay.Sara.SINGLEpopulation.b  ]) ' trials'],'color',MarkerFaceColorSara,'fontsize',12,'fontweight','normal','fontname','helvetica'),hold on
                        end
                    end
                    text(2,axxs(4)/10.2,[ 'prsn: ' num2str(Andre.PVALAndreSINGLEBaseM)],'color',MarkerFaceColorAndre,'fontsize',12,'fontweight','normal','fontname','helvetica'),hold on
                    text(25,axxs(4)/10.2,[ 'prsn: ' num2str(Sara.PVALAndreSINGLEBaseM)],'color',MarkerFaceColorSara,'fontsize',12,'fontweight','normal','fontname','helvetica'),hold on
                    
                    
                    difft = ceil(axxs(4))-axxs(4);
                    if difft > 0.25
                        ylimTop = axxs(4) + (difft-0.25);
                    else
                        ylimTop = ceil(axxs(4));
                    end
                    
                    if axxs(4) > 1
                        set(gca,'ytick',[0 1 ylimTop],'yticklabel',[0 1 ylimTop])
                    else
                        
                        set(gca,'ytick',[0  ylimTop],'yticklabel',[axxs(3)  ylimTop])
                    end
                    
                    set(gca,'XTick',[1 fitUpTo/2 fitUpTo],'XTickLabel',[1 fitUpTo/2 fitUpTo],'xcolor','k','ycolor','k');
                    
                    ylabel('Normalized activity (sp/sec)')
                    xlabel('Trial number (Starting from last stimulus trial)')
                    title('population decay Activity')
                    
                    ylim([0  ylimTop+.15])
                    ytop1 = ylimTop;
                    axxs = axis;
                    y1ylim = axxs(4);
                    
                    set(gca,'XTick',[1 fitUpTo/2 fitUpTo],'XTickLabel',[1 fitUpTo/2 fitUpTo],'xcolor','k','ycolor','k');
                    
                    ylabel('Normalized activity (sp/sec)')
                    xlabel('Total number starting from last stimulus trial)')
                    title('population decay Activity')
                    
                    if plotMemVsBase
                        yyaxis right
                        
                        plot(popMDbase(1:fitUpTo),'ob','LineWidth',1,'MarkerSize',circleSize3,'MarkerFaceColor','b'),hold on
                        plot(popMDBenibase(1:fitUpTo),'^r','LineWidth',1,'MarkerSize',circleSize3,'MarkerFaceColor','r'),hold on
                        
                        plot(popDecay.Andre.baseSINGLEpopulation(1:fitUpTo), '-b','LineWidth',2), hold on
                        plot(popDecay.Sara.baseSINGLEpopulation(1:fitUpTo), '-r','LineWidth',2), hold on
                        %                         axis tight
                        axxs = axis;
                        xlim([0 fitUpTo])
                        
                        
                        minxy = min([popMDBenibase(1:fitUpTo); popMDbase(1:fitUpTo)]);
                        maxxy = max([popMDBenibase(1:fitUpTo); popMDbase(1:fitUpTo)]);
                        
                        rsqAndre = sprintf('%.10f', popDecay.Andre.baseSINGLErsquare);
                        rsqBeni = sprintf('%.10f', popDecay.Sara.baseSINGLErsquare);
                        
                        maxYtxt = sprintf('%.10f', axxs(4) );
                        midYtxt = sprintf('%.10f', axxs(4)/2);
                        
                        namesA = coeffnames(popDecay.Andre.baseSINGLEpopulation);
                        namesB = coeffnames(popDecay.Sara.baseSINGLEpopulation);
                        
                        text(30,axxs(4)/1.6,[ '(n = ' num2str(neuronC) ' ; rsquare: ' rsqAndre ')'],'color',MarkerFaceColorAndre,'fontsize',12,'fontweight','normal','fontname','helvetica'),hold on
                        text(30,axxs(4)/1.4,[ '(n = ' num2str(neuronCB) ' ; rsquare: ' rsqBeni ')'],'color',MarkerFaceColorSara,'fontsize',12,'fontweight','normal','fontname','helvetica'),hold on
                        
                        if strmatch(fitMeth,'exp2')
                            text(30,axxs(4)/1.1,[ 'decay: ' num2str([popDecay.Andre.baseSINGLEpopulation.b  popDecay.Andre.baseSINGLEpopulation.d]) ' trials'],'color',MarkerFaceColorAndre,'fontsize',12,'fontweight','normal','fontname','helvetica'),hold on
                            text(30,axxs(4)/1.25,[ 'decay: ' num2str([popDecay.Sara.baseSINGLEpopulation.b  popDecay.Sara.baseSINGLEpopulation.d]) ' trials'],'color',MarkerFaceColorSara,'fontsize',12,'fontweight','normal','fontname','helvetica'),hold on
                        else
                            if ismember('b',namesA)
                                text(30,axxs(4)/1.1,[ 'decay: ' num2str([popDecay.Andre.baseSINGLEpopulation.b ]) ' trials'],'color',MarkerFaceColorAndre,'fontsize',12,'fontweight','normal','fontname','helvetica'),hold on
                            end
                            if ismember('b',namesB)
                                text(30,axxs(4)/1.25,[ 'decay: ' num2str([popDecay.Sara.baseSINGLEpopulation.b  ]) ' trials'],'color',MarkerFaceColorSara,'fontsize',12,'fontweight','normal','fontname','helvetica'),hold on
                            end
                        end
                        %                         axxs = axis;
                        
                        difft = ceil(axxs(4))-axxs(4);
                        if difft > 0.5
                            ylimTop = axxs(4) + (difft-0.5);
                        else
                            ylimTop = ceil(axxs(4));
                        end
                        
                        
                        ytop1 = ytop1*magRatio;
                        if (round(ytop1,-1) - (ytop1)) < 0
                            ytop1 = round(ytop1,-1)+ 5;
                        else
                            ytop1 = round(ytop1,-1);
                        end
                        
                        if axxs(4) > 1
                            set(gca,'ytick',[0 round(ytop1/2)  round(ytop1)],'yticklabel',[0 round(ytop1/2) round(ytop1)]),  hold on
                        else
                            
                            set(gca,'ytick',[0  ytop1],'yticklabel',[axxs(3)  ytop1]),  hold on
                        end
                        
                        difft = (magRatio*y1ylim);
                        if (round(difft,-1) - (magRatio*y1ylim)) < 0
                            ylimTop = round(difft,-1)+ 5;
                        else
                            ylimTop = round(difft,-1);
                        end
                        
                        ylim([0   ytop1+5]),  hold on
                        
                        xlim([0 fitUpTo+1]),  hold on
                        
                        hold on
                    end
                    
                    if DecayGoodOnly & separateDecays
                        fitUpTo = min(numel(popMDUP),fitUpTo);
                        axes('Units','normalized','position',[loca(4,1) loca(4,2)+(loca(4,4)/2) loca(4,3) loca(4,4)/2]),cla
                        
                        plot(popMDUP(1:fitUpTo),'ob','LineWidth',1,'MarkerSize',circleSize3),hold on
                        plot(popMDBeniUP(1:fitUpTo),'^r','LineWidth',1,'MarkerSize',circleSize3),hold on
                        plot(popDecayUP.Andre.SINGLEpopulation(1:fitUpTo), '-b','LineWidth',2), hold on
                        plot(popDecayUP.Sara.SINGLEpopulation(1:fitUpTo), '-.r','LineWidth',2), hold on
                        axis tight
                        axiss=axis;
                        if axxs(4) > 1
                            set(gca,'ytick',[axxs(3) 1 axxs(4)],'yticklabel',[axxs(3) 1 axxs(4)])
                        else
                            
                            set(gca,'ytick',[axxs(3)  axxs(4)],'yticklabel',[axxs(3)  axxs(4)])
                        end
                        set(gca,'XTick',[ ],'xcolor','k','ycolor','k');
                        xlim([0 fitUpTo])
                        
                        axxs = axis;
                        minxy = min([popMDBeni(1:fitUpTo); popMD(1:fitUpTo)]);
                        maxxy = max([popMDBeni(1:fitUpTo); popMD(1:fitUpTo)]);
                        
                        
                        rsqAndreUP = sprintf('%.10f', popDecayUP.Andre.SINGLErsquare);
                        rsqBeniUP = sprintf('%.10f', popDecayUP.Sara.SINGLErsquare);
                        
                        maxYtxtUP = sprintf('%.10f', axxs(4) );
                        midYtxtUP = sprintf('%.10f', axxs(4)/2);
                        
                        pvAndUP = sprintf('%.10f', Andre.PopDecayUP.pRS_Single);
                        pvBeniUP = sprintf('%.10f', Sara.PopDecayUP.pRS_Single);
                        
                        text(5,axxs(4)/1.05,[ 'p = ' num2str(pvAndUP) ],'color',MarkerFaceColorAndre,'fontsize',12,'fontweight','normal','fontname','helvetica'),hold on
                        text(25,axxs(4)/1.05,[ 'p = ' num2str(pvBeniUP) ],'color',MarkerFaceColorSara,'fontsize',12,'fontweight','normal','fontname','helvetica'),hold on
                        
                        
                        text(10,axxs(4)/1.1,[ '(n = ' num2str(neuronCUP) ' ; rsquare: ' rsqAndreUP ')'],'color',MarkerFaceColorAndre,'fontsize',12,'fontweight','normal','fontname','helvetica'),hold on
                        text(10,axxs(4)/1.15,[ '(n = ' num2str(neuronCBUP) ' ; rsquare: ' rsqBeniUP ')'],'color',MarkerFaceColorSara,'fontsize',12,'fontweight','normal','fontname','helvetica'),hold on
                        
                        if isfield(popDecayUP.Andre.SINGLEpopulation,'d')
                            text(2,axxs(4)/1.35,[ ' decay: ' num2str([popDecayUP.Andre.SINGLEpopulation.b  popDecayUP.Andre.SINGLEpopulation.d]) ' trials'],'color',MarkerFaceColorAndre,'fontsize',12,'fontweight','normal','fontname','helvetica'),hold on
                            text(20,axxs(4)/1.35,[ ' decay: ' num2str([popDecayUP.Sara.SINGLEpopulation.b  popDecayUP.Sara.SINGLEpopulation.d]) ' trials'],'color',MarkerFaceColorSara,'fontsize',12,'fontweight','normal','fontname','helvetica'),hold on
                            text(2,axxs(4)/1.25,[ 'prsn: ' num2str(Andre.PVALAndreSINGLEBaseM)],'color',MarkerFaceColorAndre,'fontsize',12,'fontweight','normal','fontname','helvetica'),hold on
                            text(25,axxs(4)/1.25,[ 'prsn: ' num2str(Sara.PVALAndreSINGLEBaseM)],'color',MarkerFaceColorSara,'fontsize',12,'fontweight','normal','fontname','helvetica'),hold on
                        else
                            text(2,axxs(4)/1.35,[ ' decay: ' num2str(popDecayUP.Andre.SINGLEpopulation.b) ' trials'],'color',MarkerFaceColorAndre,'fontsize',12,'fontweight','normal','fontname','helvetica'),hold on
                            text(20,axxs(4)/1.35,[ ' decay: ' num2str(popDecayUP.Sara.SINGLEpopulation.b) ' trials'],'color',MarkerFaceColorSara,'fontsize',12,'fontweight','normal','fontname','helvetica'),hold on
                            text(2,axxs(4)/1.25,[ 'prsn: ' num2str(Andre.PVALAndreSINGLEBaseMUP)],'color',MarkerFaceColorAndre,'fontsize',12,'fontweight','normal','fontname','helvetica'),hold on
                            text(25,axxs(4)/1.25,[ 'prsn: ' num2str(Sara.PVALAndreSINGLEBaseMUP)],'color',MarkerFaceColorSara,'fontsize',12,'fontweight','normal','fontname','helvetica'),hold on
                            
                        end
                        
                        
                        axiss=axis;
                        
                        difft = ceil(axxs(4))-axxs(4);
                        if difft > 0.5
                            ylimTop = axxs(4) + (difft-0.5);
                        else
                            ylimTop = ceil(axxs(4));
                        end
                        if axxs(4) > 1
                            set(gca,'ytick',[0 1 ylimTop],'yticklabel',[0 1 ylimTop])
                        else
                            
                            set(gca,'ytick',[0  ylimTop],'yticklabel',[axxs(3)  ylimTop])
                        end
                        
                    end
                end
            end
            ax = gca; ax.LineWidth = 1;
            ax.XColor ='k';ax.YColor ='k';
        end
        ax = gca; ax.LineWidth = 1;
        ax.XColor ='k';ax.YColor ='k';
    end
    axis square
end
%% legend panel
linespaci = 0.001;
axes('Units','normalized','position',loca(1,:)+[0.65 -0.2  -0.2 0]),cla,axis off

plot(0,2,'ob','LineWidth',1,'MarkerSize',circleSize*2),hold on

text(0.1,2,' Monkey A','color',MarkerFaceColorAndre,'fontsize',13),hold on,axis off,


plot(0,1.8,'^r','LineWidth',1,'MarkerSize',circleSize*2),hold on

text(0.1,1.8,' Monkey B','color',MarkerFaceColorSara,'fontsize',13),hold on


text(0,2.8,['n = ' num2str(numel(Andre.statPostMemoryBaseline_ALL_GENERAL_SINGLE))   '/' num2str(( Andre.StatSINGLEpopCount)) ' (stat/NoEyePos_with_vis_pop )'],'color',MarkerFaceColorAndre,'fontsize',15),hold on
text(0,2.6,['n = ' num2str(numel(Sara.statPostMemoryBaseline_ALL_GENERAL_SINGLE))  '/' num2str(( Sara.StatSINGLEpopCount))],'color',MarkerFaceColorSara,'fontsize',15),hold on

text(0,1.5,['n = ' num2str(numel(Andre.statPostMemoryBaseline_ALL_GENERAL_SINGLE))  '/' num2str((Andre.ALlSingleCount)) ' (stat/recorded )'],'color',MarkerFaceColorAndre,'fontsize',15),hold on
text(0,1.3,['n = ' num2str(numel(Andre.statPostMemoryBaseline_ALL_GENERAL_SINGLE)) '/' num2str((Sara.ALlSingleCount))],'color',MarkerFaceColorSara,'fontsize',15),hold on

text(0,1,['n = ' num2str(numel(Andre.statPostMemoryBaseline_ALL_GENERAL_SINGLE))  '/' num2str((Andre.ALlSingleCountNoStat)) ' (stat/above indices )'],'color',MarkerFaceColorAndre,'fontsize',15),hold on
text(0,0.8,['n = ' num2str(numel(Sara.statPostMemoryBaseline_ALL_GENERAL_SINGLE)) '/' num2str((Sara.ALlSingleCountNoStat))],'color',MarkerFaceColorSara,'fontsize',15),hold on

text(0,0.5,['n = ' num2str(numel(Andre.statPostMemoryBaseline_ALL_GENERAL_SINGLE))  '/' num2str((Andre.ALlSingleCountSTATMAXTWOWAY)) ' (stat/statMaxTwoWay )'],'color',MarkerFaceColorAndre,'fontsize',15),hold on
text(0,0.3,['n = ' num2str(numel(Sara.statPostMemoryBaseline_ALL_GENERAL_SINGLE)) '/' num2str((Sara.ALlSingleCountSTATMAXTWOWAY))],'color',MarkerFaceColorSara,'fontsize',15),hold on


ylim([0 2])
xlim([0 2])

title('GENERAL task','fontsize',20)
axis off
