# Supplementary material for: A spatial memory signal shows that the parietal cortex has access to a craniotopic representation of space
Source: eLife. 2018 Feb 16;7:e30762. doi: 10.7554/eLife.30762 (PMC5834243; doi:10.7554/eLife.30762)
Supplement: Source Code 1. — The zip file contains all Matlab scripts used in converting raw spike and analog data from NIH’s REX files to Matlab, analyzing neural activities such as firing rates, decay activities etc. and creating spreadsheets and figures. [file elife-30762-code1.zip › plotMemVis2016_2.m]

%%
baseMEDvals = 500;%[1:1:100];
baseMEDranksums = zeros(9,numel(baseMEDvals));%2 subjects, three tasks, 1 for d

for d = 1:numel(baseMEDvals)
    baseMEDranksums(1,d) = baseMEDvals(d);
    
    BeniDecay = 1;
    plotBeni = 1;
    plotDecay  = 0;
    plotMemVsBase = 1;
    
    VisThresh = 1;          belowVis = 0;
    
    %     baseThreshld = 0;       belowBase = 1;%post/pre
    baseThreshld = 0;       belowBase = 1; useMEDforRatio = 1;%post/pre
    %     baseMEDThreshld = 0; belowMed = 0;
    baseMEDThreshld = baseMEDvals(d);   belowMed = 1;
    
    %sara both tasks, baseMed above 1,2, visThresh 5,10, max
    
    useVisual = 1;
    useMemPval = 0;%best results with useTrialMax
    removeEyePosUnits = 1;
    
    removeSaccUnits = 0;
    removeLateEyePosUnits = 0;
    limitAxis = 0;
    
    onyMemoBaseIndcices = 0;
    onyBelowBaseIndcices = 0;
    onyABOVEBaseIndcices = 0;
    onyABOVEMEMIndcices = 0;
    
    onyBELOWMEMIndcices = 0;
    
    otherThresholds = 1;
    
    
    doNotPlotDecays = 0;
    fitUpTo = 40;
    useWideFit = 0;
    fitOnly40 = 1; desiredLen = fitUpTo;
    DecayGoodOnly = 0;
    usedecaytrend = 1;
    meanGoodsOnly = 1;
    
    divideByMax = 1;
    divideByFirst =  0;
    desiredLen = 40;
    diffSpacer = 10;
    separateDecays = 0;
    plotDecayTruncated = 0;
    
    plotIndivDecay = 0;
    plotlast10trials = 1;
    plotBinnedDecay = 0; plotUP = 1;
    %     useLastLastFewTrialsForZScoring = 1;
    useLastTrialsForZScoring = 5;
    lastFew = 5;%last few trials for Spearman
    
    zscoreDecays = 0;
    doNotChooseDecatTrials = 0;% 1 means use only good decay units
    
    correctLatencies = 0;
    
    twoRowThreePanels = 1;
    
    
    removeDepressed = 0;
    removeDepressedMED = 0;
    
    %% latency parameters
    zscoreLatencies = 0;
    zBaseLineLatencies = 0;
    %% decay parameters
    % % useLastBaselineTrialForDecay = 1;
    % % useLastMemoryTrialForDecay = 0;
    useMeanOf5_MEM_trials = 1;%compare to forget
    useMeanOf5_BASE_trials = 0;%compare to base
    useMeanOf5trials = 1;
    %%
    useMedForStats = 0;
    useMemMax = 0; if useMemMax,figureTitle ='MAX'; end% causes above index baseline
    useTrialMean = 0; if useTrialMean, figureTitle = 'MEAN -from trials';end %high and skewed everything
    usePSTHMEDIAN = 0; if usePSTHMEDIAN, figureTitle = 'PSTH MEDIAN'; end
    
    useTrialMax = 1; if useTrialMax, figureTitle = 'MAX -from trials';end %also high and skewed everything
    usePSTHMean = 0; if usePSTHMean, figureTitle = 'PSTH MEAN';end %10;%
    useMEMmeanRAW = 0;if useMEMmeanRAW, figureTitle = 'PSTH MEAN -RAW'; end%sparse
    
    useTrialTWOSIDEDMean = 0;if useTrialTWOSIDEDMean, figureTitle = '2-SIDE MEAN';end
    useTrialTWOSIDEDMAX =0;if useTrialTWOSIDEDMAX, figureTitle = '2-SIDE MAX'; end
    useTrialTWOSIDEDMED =0;if useTrialTWOSIDEDMED,figureTitle = '2-SIDE MEDIAN'; end
    
    useMEDRaw = 0;if useMEDRaw,figureTitle = 'PSTH MEDIAN -RAW'; end
    useSLIDINGMEDIAN = 0;
    useSLIDINGMEDIANPLOTNORMAL = 0;
    useSHORTPSTHMEDIAN =0;if useSHORTPSTHMEDIAN,figureTitle = 'PSTH SHORT MEDIAN'; end
    useSHORTPSTHMEAN = 0;if useSHORTPSTHMEAN,figureTitle = 'PSTH SHORT MEAN'; end
    useSHORTPSTHMAX = 0;if useSHORTPSTHMAX,figureTitle = 'PSTH SHORT MAX'; end
    plotGaussMean = 0;if plotGaussMean,figureTitle = 'GAUSS MEAN'; end
    plotGaussMax = 0;if plotGaussMax,figureTitle = 'GAUSS MAX'; end
    plotGaussMedian = 0;if plotGaussMedian,figureTitle = 'GAUSS MEDIAN'; end
    plotGaussShortMean = 0;if plotGaussShortMean,figureTitle = 'GAUSS SHORT MEAN'; end
    plotGaussShortMax = 0;if plotGaussShortMax,figureTitle = 'GAUSS SHORT MAX'; end
    plotGaussShortMedian = 0;if plotGaussShortMedian,figureTitle = 'GAUSS SHORT MEDIAN'; end
    useMEMGEOmeanRAW = 0;if useMEMGEOmeanRAW,figureTitle = 'GEO MEAN'; end
    %%
    useBaselinesForStat = 0;
    includeBaselines = 0;
    % double([pBBMEDr pBMEMMEDr pBVisMEDr pBVisVIsMEDr]) ...%173 174 175 176   slidingMedianRanksums baseBase baseMEM  baseVis visVis
    % LastBaseFirstMemo4 double(pVisVis_MAX_ranksum) double(behavior) ... %180-188 189 190 %MEAN OF 5: baseMean180 baseMax181 baseMedian182  MemMeanEnd183 MemMeanENDS184   MemMAXEnd185
    % double(pVisVis_MED_ranksum) double(pVisVis_MEAN_ranksum) ...%230 231
    UseVisCol = 36;
    
    memLatCol = 165;%159;%159;%41
    VisLatCol = 166;%160;%160;%42
    
    Alt_memLatCol = 156;%156;%41
    Alt_VisLatCol = 157;%157;%42
    
    % 189 pVisVis_MAX_ranksum
    %  (LatencyWinMemSliding)  (LatencyWinVISSliding) (LatencyWinMemSlidingABOVE) (LatencyWinVISSlidingABOVE) ... % 161 162 163 164 SLIDING latencies
    %  rexdata.uncommon.sameMemory{2,memBlck}{u,1}.RealLatMem rexdata.uncommon.sameMemory{2,visBlck}{u,1}.RealLatVis ...%165 166
    
    
    % % % max
    % (pVisMemo_ranksum) (pVisBase_ranksum)  ... % 35 maxVisVis  36 /max
    %36 ranksum(rexdata.uncommon.sameMemory{2,visBlck}{u,1}.PSTH_PRE, ...
    % rexdata.uncommon.sameMemory{2,visBlck}{u,1}.PSTH_vis
    % % % mean
    % (pVisBase_ranksum2)  ...% 61 visVisMean
    %  pVisBase_ranksum2BLCK1 143/mean
    
    % % % gauss mean
    % pVisBase_MEANGAUSS_SHORT_ranksum pVisBase_MAXGAUSS_SHORT_ranksum
    
    % % % gauss MED
    %  pVISBaseGauss_MEDVIS_ranksumPOST ... %106 - GAUUSSSSSSSSSSSSSSSSSSSSSSSSS
    % pVisBase_MEDIANGAUSS_SHORT_ranksum]);%140 141 142
    
    % % % geo mean
    %154 155 (pvisVisGEORankSum) (pVisBase_GEOranksum2BLCK1)
    
    % MED
    %158 pVISBaseline_MEDVIS_ranksum
    % pVISBase_MEDVIS_ranksum pVISBase_MEDVIS_ranksumPOST ... %103 104 blck1/visVis  median VISBASE [preBase postBase]
    %175 176   slidingMedianRanksums  baseVis visVis
    
    useVisualPre = 0;%103
    useVisualPost = 0;%104
    
    useMemVisResponses = 0;
    useSeriousMemVisResponses = 0;
    
    
    useGauss = 0;%
    % statCol6 = 105;%pBaseBaseGauss_MEDVIS_ranksumPOST
    % statCol6 = 106;%pVISBaseGauss_MEDVIS_ranksumPOST
    %  statCol6 = 107;%pMemoBaseGauss_MEAN_ranksum2
    % statCol6 = 108;%pMemoBaseGauss_MAX_ranksum2
    statCol6 = 109;%pMemoBaseGauss_MED_ranksum2
    
    fitMeth = 'exp1';
    assignin('base','fitMeth',fitMeth);
    decayBins = [.1:.1:1];
    
    useMedianForStat = 0;
    useVisOriginal = 0; %use PSTH means memo/VIS responses for vis vs memo panel
    
    % if usePSTHMean
    %     useVisOriginal = 0;
    % end
    uskruskalwallisForStat = 0;
    statCol3 = 93;
    statCol4 = 95;
    useNoStats = 0;
    minVisLat = -126;
    maxVisLat = 300;
    minMemLat = -126;
    maxMemLat = 600;
    addpath('/Users/mulugetasemework/Dropbox/MatlabCodes')
    
    
    %baseMean180 baseMax181 baseMedian182  ...MemMeanEnd183 MemMeanENDS184   MemMAXEnd185 MemMAXENDS186   MemMEDEnd187 MemMEDENDS188
    
    %%%%% % decays
    % %%%%%%% % %mean
    %     decayCol = 15; %15 mean,  16 max, 17 median    15 16 17  mean max median, 19 20 21 are buildups
    %     decayMeanCOlForZscoring = 22;%57 is trial mean 68 is from mean,   51 is max, 89 is median,
    %     decayMaxCOlbase = 28;%51 is max,  68 is from mean,57 is trial mean  89 is median,
    %     decayMaxCOlbaseMeanOFfive = 180;
    %     if useMeanOf5_MEM_trials
    %if useMeanOf5trials
    %         decayMaxCOl = 184;
    %     else
    %         decayMaxCOl = 183;%51 is max,  68 is from mean,57 is trial mean  89 is median,
    %     end
    %end
    %
    %     if useMeanOf5_BASE_trials
    %         if useMeanOf5trials
    %             decayMaxCOl = decayMaxCOlbaseMeanOFfive;
    %         else
    %             decayMaxCOl = decayMaxCOlbase;
    %         end
    %     end
    
    % % % % % % max
    decayCol = 16;%% max, 16; %15 mean,   17 median    15 16 17  mean max median, 19 20 21 are buildups
    decayMeanCOlForZscoring = 23;%57 is trial mean 68 is from mean,   51 is max, 89 is median,
    decayMaxCOlbase = 81;%51 is max,  68 is from mean,57 is trial mean  89 is median,
    decayMaxCOlbaseMeanOFfive = 181;
    if useMeanOf5_MEM_trials
        if useMeanOf5trials
            decayMaxCOl = 186;
        else
            decayMaxCOl = 185;
        end
    end
    
    if useMeanOf5_BASE_trials
        if useMeanOf5trials
            decayMaxCOl = decayMaxCOlbaseMeanOFfive;
        else
            decayMaxCOl = decayMaxCOlbase;
        end
    end
    
    
    %     % % % % % median
    %     decayCol = 17; %17 median  15 mean,  16 max,    15 16 17  mean max median, 19 20 21 are buildups
    %
    %     decayMaxCOlbase = 83;%51 is max,  68 is from mean,57 is trial mean  89 is median,
    %     decayMaxCOlbaseMeanOFfive = 182;
    %     if useMeanOf5_MEM_trials
    %if useMeanOf5trials
    %         decayMaxCOl = 188;
    %     else
    %         decayMaxCOl = 187;%51 is max,  68 is from mean,57 is trial mean  89 is median,
    %     end
    %end
    %     decayMeanCOlForZscoring = 24;%57 is trial mean 68 is from mean,   51 is max, 89 is median,
    %     if useMeanOf5_BASE_trials
    %         if useMeanOf5trials
    %             decayMaxCOl = decayMaxCOlbaseMeanOFfive;
    %         else
    %             decayMaxCOl = decayMaxCOlbase;
    %         end
    %     end
    
    
    
    % % % %SLIDING median
    % decayCol = 27; %
    % decayMaxCOl = 170;%
    % decayMeanCOlForZscoring = 24;
    
    %%%%%% from GAUSSIANNN-NNN-NNNN-NNNN-NNNN
    
    % % % % %mean
    %  decayCol = 18; %15 mean,  16 max, 17 median    15 16 17  mean max median, 19 20 21 are buildups
    %  decayMaxCOl =113;%57 is trial mean 68 is from mean,   51 is max, 89 is median,
    
    % %%%%%% %max
    %        decayCol = 19;%% max, 16; %15 mean,   17 median    15 16 17  mean max median, 19 20 21 are buildups
    %           decayMaxCOl = 119;%51 is max,  68 is from mean,57 is trial mean  89 is median,
    
    %%%%%%% % % %median
    %  decayCol = 20; %17 median  15 mean,  16 max,    15 16 17  mean max median, 19 20 21 are buildups
    %  decayMaxCOl = 125;%89 is median, 68 is from mean, 57 is trial mean 51 is max,
    
    %
    % % % %build ups
    % % % %mean
    %       decayCol = 19; %19 20 21 are buildups
    %        decayMaxCOl = 66;%68 is from mean, 57 is trial mean 51 is max, 89 is median
    
    % % % %max
    %     decayCol = 20; % 16 max,15 mean,  17 median    15 16 17  mean max median, 19 20 21 are buildups
    %      decayMaxCOl = 49;%68 is from mean, 57 is trial mean 51 is max, 89 is median
    
    % % % %median
    %      decayCol = 21; %17 median  15 mean,  16 max,   15 16 17  mean max median, 19 20 21 are buildups
    %      decayMaxCOl = 87;%68 is from mean, 57 is trial mean 51 is max, 89 is median
    
    
    statPval = 0.05;
    useHval = 0;
    
    if useHval
        statPval = 0;
    end
    
    
    %rexdata.uncommon.sameMemory{2,memBlck}{u,1}.PSTH_memMEAN2, col 51
    % rexdata.uncommon.sameMemory{2,memBlck}{u,1}.PSTH_memMeanMEAN2 ...% 57 memPrefromMEAN memPostfromMEAN
    %rexdata.uncommon.sameMemory{2,memBlck}{u,1}.PSTH_memMeanMEDIAN2...%89 memPreMED/post from PSTHMED
    % if BeniDecay
    %     usePSTHMean = 0;%too quantized
    %     useMEMmeanRAW = 1;
    % end
    
    
    
    
    plotstats = 1;
    plotrawall = 0;
    plotInShade = 0;
    
    baseThresh =  0;
    baseThresh2 =  0;%0.34 for simple,
    baseThreshVIS = 0;
    memThr = 0;
    
    aroundBase = 0;%1 means around index line
    if aroundBase,baseThresh2 = -baseThresh2; end
    
    
    
    thrshBaseMemo = 0;%baseThresh
    thrshPrePostMemo = 0;%memThr
    thrshPrePostBase = 0;%baseThresh2
    thrshVIS =0;
    
    memIndicesThresh = -10;%0.05;
    usePostSaccNBackground = 0;
    useMemIndices = 0;
    plotAllIndices = 1;
    
    onlyDecentRates = 0;
    
    
    maxCol = 28;
    
    
    
    circleSizeS = 2;
    circleSize = 2.5;
    circleSize2 = 3;
    circleSize3 = 5;%decay
    circleSize5 = 5;
    circleSize55 = 6;
    circleSize6 = 7;
    largeMarkers = 0;
    
    if largeMarkers
        circleSize3 = circleSize3*2;
        circleSize = circleSize*2;
        circleSize5 = circleSize5*2;
        circleSize6 = circleSize6*2;
        circleSizeS = circleSizeS*2;
        circleSize55 =circleSize55*2;
        circleSize2 = circleSize2*2;
    end
    
    MarkerFaceColorAndre = [0 0 1];
    MarkerFaceColorSara = [1 0 0];
    
    circleSize4 = 2;
    
    circleSizeSmall = 1;
    
    saveDecayFigs = 0;
    addRand = 0;%for lastbase first memo
    addrandall = 0;
    seriousOnly = 0;
    oneUnitPerElectrode = 0;
    onlyFirstElectrode = 1;
    UnitsToConsider = 8;
    decreaseGeneralDoubleCount = 0;
    
    writeExcel = 0;
    zscoredCols = 0;% 1 means use vis and mem rates from zscored PSTHs
    plotOldStyle = 0;
    minSpikeRateSara = 0;
    minSpikeRateMulugeta = 1;
    minSpikeRateMulugeta2 = 1;
    
    ratioThresh = 0;
    ratioThreshStrict = 0;
    
    onlyBlockThreeGood = 0;
    rexdata.common.PSTH_Binsize = 5;
    
    MaxAx1_SIMPLE = 50;%most panels
    MaxAx2_SIMPLE = 142;%vis panel
    
    MaxAx1_SINGLE = 40;%most panels
    MaxAx2_SINGLE = 120;%vis panel
    
    MaxAx1_DOUBLE = 40;%most panels
    MaxAx2_DOUBLE = 95;%vis panel
    
    rexdata.common.PDFpaperSize = [11 8.5];
    markerColor2 = [0.3 0.3 1];
    markerColor3 = [1 0.3 0.3];
    markerColor4 = [1 0.2 1];%stats
    %%
    
    if exist('popDecay','var')
        popDecay = evalin('base','popDecay');
    else
        popDecay = [];
    end
    assignin('base','popDecay',popDecay);
    if exist('popDecayUP','var')
        popDecayUP = evalin('base','popDecayUP');
    else
        popDecayUP = [];
    end
    assignin('base','popDecayUP',popDecayUP);
    
    if exist('Sara','var')
        Sara = evalin('base','Sara');
    else
        Sara = [];
    end
    assignin('base','Sara',Sara);
    
    
    if exist('Andre','var')
        Andre = evalin('base','Andre');
    else
        Andre = [];
    end
    assignin('base','Andre',Andre);
    
    
    
    
    %% decay
    % DecayAct = AllDecayMeta;
    % unD = [cell2mat(DecayAct(:,[3:6 8])) double(cell2mat(DecayAct(:,[9]))) double(cell2mat(DecayAct(:,[10]))) double(cell2mat(DecayAct(:,[11]))) (cell2mat(DecayAct(:,[12])))];
    % [DecayAct2 at] = unique(unD ,'rows'); %600
    %
    % DecayAct = DecayAct(at,:);
    
    %% find uniques
    
    allAttrib = double(AllAttribMeta);%allAttrib5;
    attmm = AllAttribMeta(:,[21 24]);
    [uu, ff] = unique(attmm,'rows');
    allAttrib = AllAttribMeta(ff,:);
    allattribAllAnalayzedFiles = AllAnalayzedFiles(ff,:);
    
    DecayAct = AllDecayMeta(ff,:);
    %%
    allAttribOnePerUn = [];
    if oneUnitPerElectrode
        allAttrib33 = allAttrib3(:,[21 24 30]);
        [allAttribOnePerUn kdfe] = unique(allAttrib33,'rows');
        allAttrib = allAttrib3(kdfe,:);
        allAttrib3 =allAttrib3(kdfe,:);
        DecayAct = DecayAct(kdfe,:);
        allattribAllAnalayzedFiles = AllAnalayzedFiles(kdfe,:);
    end
    
    %% total counts
    ALlSimpleCount = numel(find(allAttrib(:,30) == 2));
    ALlSingleCount = numel(find(allAttrib(:,30) ==3));
    ALlDoubleCount = numel(find(allAttrib(:,30) == 4));
    
    %% decide on response columns
    
    if useTrialMean & useMemMax
        disp('using TRIAL MEAN and MEM MAX')
        pause(0.5)
        preBaselineCol = 48;
        postBaselineCol = 49;
        preMemCol = 50;
        postMemCol = 51;
        preVisCol = 52;
        postVisCol = 53;
        preVisColForVIS = 69;
        %     postVisColForVIS = 70;%right
        %     postMemColForVIS = 68;
        
        %      preMemCol = 64;%50
        %         postMemCol =16;%51
        %       preVisCol = 39;%52
        %      postVisCol = 12; %53
        
        thrbsCol = 81;
        firstMcol = 82;
        
        %     preVisCol = 52;%right
        %     postVisCol = 53;%right
        statCol = 73;
        statCol5 = 73;
        
        if useVisual
            statColVss = UseVisCol;
        end
        
        if useVisualPre
            statCol = 103;
        end
        
        if useVisualPost
            statCol = 104;
        end
        
        statCol2 = 93;
        if useHval
            statCol = 80;
        end
        
        if useBaselinesForStat
            statColBase = 94;
        end
        
        if uskruskalwallisForStat
            statCol = 46;
        end
        if useMedForStats
            statCol = 93; statCol5=93;end
        if useSLIDINGMEDIANPLOTNORMAL
            statCol = 174;%62/47/79, 61 is vis
            statCol5 = 174;%62/47/79, 61 is vis
        end
        postMemColForVIS = postMemCol;
        postVisColForVIS = postVisCol;
    elseif useTrialMean
        disp('using TRIAL MEAN')
        pause(0.5)
        preBaselineCol = 54;
        postBaselineCol = 55;
        preMemCol = 56;
        postMemCol = 57;
        %         preVisCol = 39;
        %     postVisCol = 12;
        preVisCol = 58;%right
        postVisCol = 59;%right
        preVisColForVIS = 69;
        postVisColForVIS = 70;%right
        postMemColForVIS = 68;
        
        thrbsCol = 81;
        firstMcol = 82;
        statCol = 62;
        statCol5 = 62;
        if useVisual
            statColVss = UseVisCol;
        end
        if useVisualPre
            statCol = 103;
        end
        
        if useVisualPost
            statCol = 104;
        end
        statCol2 = 93;
        if useHval
            statCol = 76;
        end
        if useBaselinesForStat
            statColBase = 94;
        end
        if uskruskalwallisForStat
            statCol = 46;
        end
        if useMedForStats
            statCol = 93;
            statCol5=93;
        end
        if useSLIDINGMEDIANPLOTNORMAL
            statCol = 174;%62/47/79, 61 is vis
            statCol5 = 174;%62/47/79, 61 is vis
        end
        postMemColForVIS = postMemCol;
        postVisColForVIS = postVisCol;
    elseif usePSTHMean
        
        disp('using PSTH MEAN')
        pause(0.5)
        preBaselineCol = 65;
        postBaselineCol = 66;
        preMemCol = 67;
        postMemCol = 68;
        preVisCol = 69;%right
        postVisCol = 70;%right
        preVisColForVIS = 69;
        postVisColForVIS = 70;%right
        postMemColForVIS = 68;
        thrbsCol = 81;
        firstMcol = 82;
        statCol = 62;%62/47/79
        statCol5 = 62;%62/47/79
        if useVisual
            statColVss = UseVisCol;
        end
        if useVisualPre
            statCol = 103;
        end
        
        if useVisualPost
            statCol = 104;
        end
        statCol2 = 93;
        if useHval & ~useMedianForStat
            statCol = 76;
        elseif useHval & useMedianForStat
            statCol = 92;
        end
        
        if useVisOriginal
            
            postBaselineColForVIS = 87;
            %         postBaselineCol = 87;
            %         postMemCol = 89;
            postMemColForVIS = 80;
            postVisColForVIS = 91;%right
            preVisColForVIS = 90;
        end
        if useBaselinesForStat
            statColBase = 94;
        end
        if useMedForStats
            statCol = 93;
            statCol5=93;
        end
        if useSLIDINGMEDIANPLOTNORMAL
            statCol = 174;%62/47/79, 61 is vis
            statCol5 = 174;%62/47/79, 61 is vis
        end
        
        thrbsCol = 81;
        firstMcol = 82;
        
        MaxAx1_SIMPLE = 30;%most panels
        MaxAx2_SIMPLE = 130;%vis panel
        
        MaxAx1_SINGLE = 100;%most panels
        MaxAx2_SINGLE = 150;%vis panel
        
        MaxAx1_DOUBLE = 96;%most panels
        MaxAx2_DOUBLE = 130;%vis panel
        if uskruskalwallisForStat
            statCol = 46;
        end
        postMemColForVIS = postMemCol;
        postVisColForVIS = postVisCol;
    elseif usePSTHMEDIAN
        disp('using PSTH MEDIAN')
        pause(0.5)
        %158 pVISBaseline_MEDVIS_ranksum
        %pMemoBase_MED_ranksum2 ...%93
        preBaselineCol = 86;
        postBaselineCol = 87;
        preMemCol = 88;
        postMemCol = 89;
        
        preVisCol = 90;%right68
        postVisCol = 91;%right70
        %     postMemColForVIS = 51;%right 68, max 51, mean 57
        %
        %     postMemColForVIS = 51;%max
        %     postVisColForVIS = 53;%right 70,max 53, mean 59
        %     postVisColForVIS = 70;%right 70,max 53, mean 59
        preVisColForVIS = 69;
        
        
        statCol = 93;%62/47/79, 61 is vis
        statCol5 = 93;%62/47/79, 61 is vis
        if useVisual
            statColVss = UseVisCol;
        end
        if useVisualPre
            statCol = 103;
        end
        
        if useVisualPost
            statCol = 158;
        end
        
        statCol2 = 93;%
        if useHval
            statCol = 92;
        end
        thrbsCol = 81;
        firstMcol = 82;
        
        
        if useBaselinesForStat
            statCol = 101;
        end
        if uskruskalwallisForStat
            statCol = 46;
        end
        if useMedForStats
            statCol = 93;
            statCol5=93;
        end
        if useSLIDINGMEDIANPLOTNORMAL
            statCol = 174;%62/47/79, 61 is vis
            statCol5 = 174;%62/47/79, 61 is vis
        end
        thrbsCol = 81;
        firstMcol = 82;
        
        MaxAx1_SIMPLE = 30;%most panels
        MaxAx2_SIMPLE = 130;%vis panel
        
        MaxAx1_SINGLE = 100;%most panels
        MaxAx2_SINGLE = 150;%vis panel
        
        MaxAx1_DOUBLE = 96;%most panels
        MaxAx2_DOUBLE = 130;%vis panel
        postMemColForVIS = postMemCol;
        postVisColForVIS = postVisCol;
    elseif useSLIDINGMEDIAN
        disp('using SLIDING MEDIAN')
        pause(0.5)
        %158 pVISBaseline_MEDVIS_ranksum
        %pMemoBase_MED_ranksum2 ...%93
        preBaselineCol = 167;
        postBaselineCol = 168;
        preMemCol = 169;
        postMemCol = 170;
        
        preVisCol = 171;%right68
        postVisCol = 172;%right70
        %     postMemColForVIS = 51;%right 68, max 51, mean 57
        %
        %     postMemColForVIS = 51;%max
        %     postVisColForVIS = 53;%right 70,max 53, mean 59
        %     postVisColForVIS = 70;%right 70,max 53, mean 59
        preVisColForVIS = 167;
        
        
        statCol = 174;%62/47/79, 61 is vis
        statCol5 = 174;%62/47/79, 61 is vis
        if useVisual
            statColVss = UseVisCol;
        end
        if useVisualPre
            statCol = 175;
        end
        
        if useVisualPost
            statCol = 176;
        end
        
        statCol2 = 174;%
        if useHval
            statCol = 92;
        end
        thrbsCol = 81;
        firstMcol = 82;
        
        
        if useBaselinesForStat
            statCol = 101;
        end
        if uskruskalwallisForStat
            statCol = 46;
        end
        if useMedForStats
            statCol = 93;
            statCol5=93;
        end
        if useSLIDINGMEDIANPLOTNORMAL
            statCol = 174;%62/47/79, 61 is vis
            statCol5 = 174;%62/47/79, 61 is vis
        end
        thrbsCol = 81;
        firstMcol = 82;
        
        MaxAx1_SIMPLE = 30;%most panels
        MaxAx2_SIMPLE = 130;%vis panel
        
        MaxAx1_SINGLE = 100;%most panels
        MaxAx2_SINGLE = 150;%vis panel
        
        MaxAx1_DOUBLE = 96;%most panels
        MaxAx2_DOUBLE = 130;%vis panel
        postMemColForVIS = postMemCol;
        postVisColForVIS = postVisCol;
        
    elseif useSHORTPSTHMEDIAN
        
        disp('using SHORT PSTH MEDIAN')
        pause(0.5)
        preBaselineCol = 199;
        postBaselineCol = 200;
        preMemCol = 213;
        postMemCol = 210;
        
        preVisCol = 90;%right68
        postVisCol = 205;%right70
        %     postMemColForVIS = 51;%right 68, max 51, mean 57
        
        postMemColForVIS = preMemCol;
        %51;%max
        
        postVisColForVIS = postVisCol;
        %53;%right 70,max 53, mean 59
        %     postVisColForVIS = 70;%right 70,max 53, mean 59
        preVisColForVIS = preVisCol;
        
        
        statCol = 224;%62/47/79
        statCol5 = 224;%62/47/79
        if useVisual
            statColVss = UseVisCol;
        end
        if useVisualPre
            statCol = 103;
        end
        
        if useVisualPost
            statCol = 104;
        end
        statCol2 = 224;
        if useHval
            statCol = 99;
        end
        if useBaselinesForStat
            statColBase = 102;
        end
        if uskruskalwallisForStat
            statCol = 46;
        end
        if useMedForStats
            statCol = 93;
            statCol5=93;
        end
        if useSLIDINGMEDIANPLOTNORMAL
            statCol = 174;%62/47/79, 61 is vis
            statCol5 = 174;%62/47/79, 61 is vis
        end
        thrbsCol = 81;
        firstMcol = 82;
        
        MaxAx1_SIMPLE = 30;%most panels
        MaxAx2_SIMPLE = 130;%vis panel
        
        MaxAx1_SINGLE = 100;%most panels
        MaxAx2_SINGLE = 150;%vis panel
        
        MaxAx1_DOUBLE = 96;%most panels
        MaxAx2_DOUBLE = 130;%vis panel
        postMemColForVIS = postMemCol;
        postVisColForVIS = postVisCol;
    elseif useSHORTPSTHMEAN
        
        disp('using SHORT PSTH MEAN')
        pause(0.5)
        preBaselineCol = 201;
        postBaselineCol = 202;
        preMemCol = 211;
        postMemCol = 212;
        
        preVisCol = 206;%right68
        postVisCol = 207;%right70
        %     postMemColForVIS = 51;%right 68, max 51, mean 57
        
        postMemColForVIS = preMemCol;
        %51;%max
        
        postVisColForVIS = postVisCol;
        %53;%right 70,max 53, mean 59
        %     postVisColForVIS = 70;%right 70,max 53, mean 59
        preVisColForVIS = preVisCol;
        
        
        statCol = 225;%62/47/79
        statCol5 = 225;%62/47/79
        if useVisual
            statColVss = UseVisCol;
        end
        if useVisualPre
            statCol = 103;
        end
        
        if useVisualPost
            statCol = 104;
        end
        statCol2 = 225;
        if useHval
            statCol = 99;
        end
        if useBaselinesForStat
            statColBase = 102;
        end
        if uskruskalwallisForStat
            statCol = 46;
        end
        if useMedForStats
            statCol = 93;
            statCol5=93;
        end
        if useSLIDINGMEDIANPLOTNORMAL
            statCol = 174;%62/47/79, 61 is vis
            statCol5 = 174;%62/47/79, 61 is vis
        end
        thrbsCol = 81;
        firstMcol = 82;
        
        MaxAx1_SIMPLE = 30;%most panels
        MaxAx2_SIMPLE = 130;%vis panel
        
        MaxAx1_SINGLE = 100;%most panels
        MaxAx2_SINGLE = 150;%vis panel
        
        MaxAx1_DOUBLE = 96;%most panels
        MaxAx2_DOUBLE = 130;%vis panel
        postMemColForVIS = postMemCol;
        postVisColForVIS = postVisCol;
    elseif useSHORTPSTHMAX
        
        disp('using SHORT PSTH MAX')
        pause(0.5)
        preBaselineCol = 203;
        postBaselineCol = 204;
        preMemCol = 213;
        postMemCol = 214;
        
        preVisCol = 208;%right68
        postVisCol = 209;%right70
        %     postMemColForVIS = 51;%right 68, max 51, mean 57
        
        postMemColForVIS = preMemCol;
        %51;%max
        
        postVisColForVIS = postVisCol;
        %53;%right 70,max 53, mean 59
        %     postVisColForVIS = 70;%right 70,max 53, mean 59
        preVisColForVIS = preVisCol;
        
        
        statCol = 226;%62/47/79
        statCol5 = 226;%62/47/79
        if useVisual
            statColVss = UseVisCol;
        end
        if useVisualPre
            statCol = 103;
        end
        
        if useVisualPost
            statCol = 104;
        end
        statCol2 = 226;
        if useHval
            statCol = 99;
        end
        if useBaselinesForStat
            statColBase = 102;
        end
        if uskruskalwallisForStat
            statCol = 46;
        end
        if useMedForStats
            statCol = 93;
            statCol5=93;
        end
        if useSLIDINGMEDIANPLOTNORMAL
            statCol = 174;%62/47/79, 61 is vis
            statCol5 = 174;%62/47/79, 61 is vis
        end
        thrbsCol = 81;
        firstMcol = 82;
        
        MaxAx1_SIMPLE = 30;%most panels
        MaxAx2_SIMPLE = 130;%vis panel
        
        MaxAx1_SINGLE = 100;%most panels
        MaxAx2_SINGLE = 150;%vis panel
        
        MaxAx1_DOUBLE = 96;%most panels
        MaxAx2_DOUBLE = 130;%vis panel
        postMemColForVIS = postMemCol;
        postVisColForVIS = postVisCol;
    elseif useMemMax
        disp('using MEM MAX')
        pause(0.5)
        preBaselineCol = 63; %63;
        postBaselineCol = 32;% %32;%the right one
        preMemCol = 64;%64; %38 is the old version, 64 is new
        postMemCol = 15;%51;%15 the right one
        preVisCol = 39;%39;
        postVisCol = 12;
        statCol = 62;
        statCol5 = 62;
        
        if useMedForStats
            statCol = 93;
            statCol5 = 93;
            
        end
        
        
        statCol2 = 93;
        if useBaselinesForStat
            statColBase = 94;
        end
        if useVisual
            statColVss = UseVisCol;
        end
        if useVisualPre
            statCol = 103;
        end
        thrbsCol = 81;
        firstMcol = 82;
        if useVisualPost
            statCol = 104;
        end
        if uskruskalwallisForStat
            statCol = 46;
        end
        if useMedForStats
            statCol = 93;
            statCol5=93;
        end
        if useSLIDINGMEDIANPLOTNORMAL
            statCol = 174;%62/47/79, 61 is vis
            statCol5 = 174;%62/47/79, 61 is vis
        end
        preVisColForVIS = 69;
        postVisColForVIS = 70;%right
        postMemColForVIS = 68;
        postMemColForVIS = postMemCol;
        postVisColForVIS = postVisCol;
    elseif plotGaussMean
        disp('using GAUSS MEAN')
        pause(0.5)
        preBaselineCol = 110; %63;
        postBaselineCol = 111;% %32;%the right one
        preMemCol = 112;%64; %38 is the old version, 64 is new
        postMemCol = 113;%51;%15 the right one
        preVisCol = 114;%39;
        postVisCol = 115;
        statCol = 107;
        statCol5 = 62;
        statCol2 = 93;
        if useBaselinesForStat
            statColBase = 94;
        end
        if useVisual
            statColVss = UseVisCol;
        end
        if useVisualPre
            statCol = 103;
        end
        thrbsCol = 81;
        firstMcol = 82;
        if useVisualPost
            statCol = 104;
        end
        if uskruskalwallisForStat
            statCol = 46;
        end
        if useMedForStats
            statCol = 93;
            statCol5=93;
        end
        if useSLIDINGMEDIANPLOTNORMAL
            statCol = 174;%62/47/79, 61 is vis
            statCol5 = 174;%62/47/79, 61 is vis
        end
        statCol5 = 93;
        preVisColForVIS = 69;
        postVisColForVIS = 70;%right
        postMemColForVIS = 68;
        postMemColForVIS = postMemCol;
        postVisColForVIS = postVisCol;
    elseif plotGaussMax
        disp('using GAUSS MAX')
        pause(0.5)
        preBaselineCol = 116; %63;
        postBaselineCol = 117;% %32;%the right one
        preMemCol = 118;%64; %38 is the old version, 64 is new
        postMemCol = 119;%51;%15 the right one
        preVisCol = 120;%39;
        postVisCol = 121;
        statCol = 108;
        statCol5 = 62;
        statCol2 = 93;
        if useBaselinesForStat
            statColBase = 94;
        end
        if useVisual
            statColVss = UseVisCol;
        end
        if useVisualPre
            statCol = 103;
        end
        thrbsCol = 81;
        firstMcol = 82;
        if useVisualPost
            statCol = 104;
        end
        if uskruskalwallisForStat
            statCol = 46;
        end
        if useMedForStats
            statCol = 93;
            statCol5=93;
        end
        if useSLIDINGMEDIANPLOTNORMAL
            statCol = 174;%62/47/79, 61 is vis
            statCol5 = 174;%62/47/79, 61 is vis
        end
        statCol5 = 93;
        preVisColForVIS = 69;
        postVisColForVIS = 70;%right
        postMemColForVIS = 68;
        postMemColForVIS = postMemCol;
        postVisColForVIS = postVisCol;
    elseif plotGaussMedian
        disp('using GAUSS MEDIAN')
        pause(0.5)
        preBaselineCol = 122; %63;
        postBaselineCol = 123;% %32;%the right one
        preMemCol = 124;%64; %38 is the old version, 64 is new
        postMemCol = 125;%51;%15 the right one
        preVisCol = 126;%39;
        postVisCol = 127;
        statCol = 109;
        statCol5 = 93;
        statCol2 = 93;
        if useBaselinesForStat
            statColBase = 94;
        end
        if useVisual
            statColVss = UseVisCol;
        end
        if useVisualPre
            statCol = 103;
        end
        thrbsCol = 81;
        firstMcol = 82;
        if useVisualPost
            statCol = 104;
        end
        if uskruskalwallisForStat
            statCol = 46;
        end
        if useMedForStats
            statCol = 93;
            statCol5=93;
        end
        if useSLIDINGMEDIANPLOTNORMAL
            statCol = 174;%62/47/79, 61 is vis
            statCol5 = 174;%62/47/79, 61 is vis
        end
        preVisColForVIS = 69;
        postVisColForVIS = 70;%right
        postMemColForVIS = 68;
        postMemColForVIS = postMemCol;
        postVisColForVIS = postVisCol;
    elseif plotGaussShortMean
        disp('using SHORT GAUSS MEAN')
        pause(0.5)
        preBaselineCol = 110; %63;
        postBaselineCol = 128;% %32;%the right one
        preMemCol = 112;%64; %38 is the old version, 64 is new
        postMemCol = 129;%51;%15 the right one
        preVisCol = 114;%39;
        postVisCol = 130;
        statCol = 137;
        statCol5 = 137;
        statCol2 = 93;
        if useBaselinesForStat
            statColBase = 94;
        end
        if useVisual
            statColVss = UseVisCol;
        end
        if useVisualPre
            statCol = 103;
        end
        thrbsCol = 81;
        firstMcol = 82;
        if useVisualPost
            statCol = 104;
        end
        if uskruskalwallisForStat
            statCol = 46;
        end
        if useMedForStats
            statCol = 93;
            statCol5=93;
        end
        if useSLIDINGMEDIANPLOTNORMAL
            statCol = 174;%62/47/79, 61 is vis
            statCol5 = 174;%62/47/79, 61 is vis
        end
        preVisColForVIS = 69;
        postVisColForVIS = 70;%right
        postMemColForVIS = 68;
        postMemColForVIS = postMemCol;
        postVisColForVIS = postVisCol;
    elseif plotGaussShortMax
        disp('using SHORT GAUSS MAX')
        pause(0.5)
        preBaselineCol = 110; %63;
        postBaselineCol = 131;% %32;%the right one
        preMemCol = 112;%64; %38 is the old version, 64 is new
        postMemCol = 132;%51;%15 the right one
        preVisCol = 114;%39;
        postVisCol = 133;
        statCol = 138;
        statCol5 = 138;
        statCol2 = 93;
        if useBaselinesForStat
            statColBase = 94;
        end
        if useVisual
            statColVss = UseVisCol;
        end
        if useVisualPre
            statCol = 103;
        end
        thrbsCol = 81;
        firstMcol = 82;
        if useVisualPost
            statCol = 104;
        end
        if uskruskalwallisForStat
            statCol = 46;
        end
        if useMedForStats
            statCol = 93;
            statCol5=93;
        end
        if useSLIDINGMEDIANPLOTNORMAL
            statCol = 174;%62/47/79, 61 is vis
            statCol5 = 174;%62/47/79, 61 is vis
        end
        preVisColForVIS = 69;
        postVisColForVIS = 70;%right
        postMemColForVIS = 68;
        postMemColForVIS = postMemCol;
        postVisColForVIS = postVisCol;
    elseif plotGaussShortMedian
        
        disp('using SHORT GAUSS MEDIAN')
        pause(0.5)
        preBaselineCol = 110; %63;
        postBaselineCol = 134;% %32;%the right one
        preMemCol = 112;%64; %38 is the old version, 64 is new
        postMemCol = 135;%51;%15 the right one
        preVisCol = 114;%39;
        postVisCol = 136;
        statCol = 139;
        statCol5 = 139;
        statCol2 = 93;
        if useBaselinesForStat
            statColBase = 94;
        end
        if useVisual
            statColVss = UseVisCol;
        end
        if useVisualPre
            statCol = 103;
        end
        thrbsCol = 81;
        firstMcol = 82;
        if useVisualPost
            statCol = 104;
        end
        if uskruskalwallisForStat
            statCol = 46;
        end
        if useMedForStats
            statCol = 93;
            statCol5=93;
        end
        if useSLIDINGMEDIANPLOTNORMAL
            statCol = 174;%62/47/79, 61 is vis
            statCol5 = 174;%62/47/79, 61 is vis
        end
        preVisColForVIS = 69;
        postVisColForVIS = 70;%right
        postMemColForVIS = 68;
        postMemColForVIS = postMemCol;
        postVisColForVIS = postVisCol;
    elseif useTrialMax
        disp('using TRIAL MAX')
        pause(0.5)
        pause(0.5)
        statCol = 37;%47;
        statCol5 = 37;%47;
        
        if useHval
            statCol = 80;
        end
        preBaselineCol = 48;%48
        postBaselineCol = 49;%49
        preMemCol = 50;%50
        postMemCol = 51;%51
        preVisCol = 52;%52
        postVisCol = 53; %53
        %     if useBaselinesForStat
        %         statColBase = 94;
        %     end
        if uskruskalwallisForStat
            statCol = 46;
        end
        if useVisual
            statColVss = UseVisCol;
        end
        if useVisualPre
            statCol = 103;
        end
        if useMedForStats
            statCol = 93;
            statCol5=93;
        end
        if useSLIDINGMEDIANPLOTNORMAL
            statCol = 174;%62/47/79, 61 is vis
            statCol5 = 174;%62/47/79, 61 is vis
        end
        thrbsCol = 81;
        firstMcol = 82;
        if useVisualPost
            statCol = 104;
            statCol2 = 93;
        end
        preVisColForVIS =  preVisCol;
        postVisColForVIS = postVisCol;%right
        postMemColForVIS = preMemCol;
        postMemColForVIS = postMemCol;
        postVisColForVIS = postVisCol;
        
    elseif useMEDRaw
        disp('using TRIAL MED -raw')
        pause(0.5)
        pause(0.5)
        statCol = 93;%47;
        statCol5 = 93;%47;
        
        if useHval
            statCol = 80;
        end
        preBaselineCol = 191;%48
        postBaselineCol = 192;%49
        preMemCol = 193;%50
        postMemCol = 194;%51
        preVisCol = 195;%52
        postVisCol = 196; %53
        %     if useBaselinesForStat
        %         statColBase = 94;
        %     end
        if uskruskalwallisForStat
            statCol = 46;
        end
        if useVisual
            statColVss = UseVisCol;
        end
        if useVisualPre
            statCol = 103;
        end
        if useMedForStats
            statCol = 93;
            statCol5=93;
        end
        if useSLIDINGMEDIANPLOTNORMAL
            statCol = 174;%62/47/79, 61 is vis
            statCol5 = 174;%62/47/79, 61 is vis
        end
        thrbsCol = 81;
        firstMcol = 82;
        if useVisualPost
            statCol = 104;
            statCol2 = 93;
        end
        preVisColForVIS =  preVisCol;
        postVisColForVIS = postVisCol;%right
        postMemColForVIS = preMemCol;
        postMemColForVIS = postMemCol;
        postVisColForVIS = postVisCol;
    elseif useMEMmeanRAW
        
        disp('using MEMORY RAW')
        pause(0.5)
        statCol = 62;
        statCol5 = 62;
        statCol2 = 93;
        if useHval
            statCol = 80;
        end
        preBaselineCol = 3;%48
        postBaselineCol = 40;%49
        preMemCol = 38;%50
        postMemCol = 16;%51
        preVisCol = 39;%52
        postVisCol = 13; %53
        if useBaselinesForStat
            statColBase = 94;
        end
        if uskruskalwallisForStat
            statCol = 46;
        end
        if useVisual
            statColVss = UseVisCol;
        end
        if useMedForStats
            statCol = 93;
            statCol5=93;
        end
        if useSLIDINGMEDIANPLOTNORMAL
            statCol = 174;%62/47/79, 61 is vis
            statCol5 = 174;%62/47/79, 61 is vis
        end
        preVisColForVIS = 39;%69;
        postVisColForVIS = 13;%70;%right
        postMemColForVIS = 16;%68;
        thrbsCol = 81;
        firstMcol = 82;
        postMemColForVIS = postMemCol;
        postVisColForVIS = postVisCol;
    elseif useMEMGEOmeanRAW
        disp('using MEM GEO mean RAW')
        pause(0.5)
        statCol = 153;
        statCol5 = 153;
        statCol2 = 93;
        if useHval
            statCol = 80;
        end
        preBaselineCol = 147;%48
        postBaselineCol = 148;%49
        preMemCol = 149;%50
        postMemCol = 150;%51
        preVisCol = 151;%52
        postVisCol = 152; %53
        if useBaselinesForStat
            statColBase = 94;
        end
        if uskruskalwallisForStat
            statCol = 46;
        end
        if useVisual
            statColVss = UseVisCol;
        end
        if useMedForStats
            statCol = 93;
            statCol5=93;
        end
        if useSLIDINGMEDIANPLOTNORMAL
            statCol = 174;%62/47/79, 61 is vis
            statCol5 = 174;%62/47/79, 61 is vis
        end
        preVisColForVIS = 151;%69;
        postVisColForVIS = 152;%70;%right
        postMemColForVIS = 150;%68;
        thrbsCol = 81;
        firstMcol = 82;
        postMemColForVIS = postMemCol;
        postVisColForVIS = postVisCol;
    elseif useTrialTWOSIDEDMAX
        disp('using TRIAL TWO-SIDED MAX')
        pause(0.5)
        pause(0.5)
        statCol = 177;%47;
        statCol5 = 177;%47;
        
        if useHval
            statCol = 80;
        end
        preBaselineCol = 48;%48
        postBaselineCol = 49;%49
        preMemCol = 50;%50
        postMemCol = 51;%51
        preVisCol = 52;%52
        postVisCol = 53; %53
        %     if useBaselinesForStat
        %         statColBase = 94;
        %     end
        if uskruskalwallisForStat
            statCol = 46;
        end
        if useVisual
            statColVss = UseVisCol;
        end
        if useVisualPre
            statCol = 103;
        end
        if useMedForStats
            statCol = 93;
            statCol5=93;
        end
        if useSLIDINGMEDIANPLOTNORMAL
            statCol = 174;%62/47/79, 61 is vis
            statCol5 = 174;%62/47/79, 61 is vis
        end
        thrbsCol = 81;
        firstMcol = 82;
        if useVisualPost
            statCol = 104;
            statCol2 = 93;
        end
        preVisColForVIS =  preVisCol;
        postVisColForVIS = postVisCol;%right
        postMemColForVIS = preMemCol;
        postMemColForVIS = postMemCol;
        postVisColForVIS = postVisCol;
    elseif useTrialTWOSIDEDMean
        
        disp('using MEMORY RAW')
        pause(0.5)
        statCol = 178;
        statCol5 = 178;
        statCol2 = 93;
        if useHval
            statCol = 80;
        end
        preBaselineCol = 3;%48
        postBaselineCol = 40;%49
        preMemCol = 38;%50
        postMemCol = 16;%51
        preVisCol = 39;%52
        postVisCol = 13; %53
        if useBaselinesForStat
            statColBase = 94;
        end
        if uskruskalwallisForStat
            statCol = 46;
        end
        if useVisual
            statColVss = UseVisCol;
        end
        if useMedForStats
            statCol = 93;
            statCol5=93;
        end
        if useSLIDINGMEDIANPLOTNORMAL
            statCol = 174;%62/47/79, 61 is vis
            statCol5 = 174;%62/47/79, 61 is vis
        end
        preVisColForVIS = 39;%69;
        postVisColForVIS = 13;%70;%right
        postMemColForVIS = 16;%68;
        thrbsCol = 81;
        firstMcol = 82;
        postMemColForVIS = postMemCol;
        postVisColForVIS = postVisCol;
    elseif useTrialTWOSIDEDMED
        disp('using PSTH MEDIAN')
        pause(0.5)
        %158 pVISBaseline_MEDVIS_ranksum
        %pMemoBase_MED_ranksum2 ...%93
        preBaselineCol = 86;
        postBaselineCol = 87;
        preMemCol = 88;
        postMemCol = 89;
        
        preVisCol = 90;%right68
        postVisCol = 91;%right70
        %     postMemColForVIS = 51;%right 68, max 51, mean 57
        %
        %     postMemColForVIS = 51;%max
        %     postVisColForVIS = 53;%right 70,max 53, mean 59
        %     postVisColForVIS = 70;%right 70,max 53, mean 59
        preVisColForVIS = 69;
        
        
        statCol = 179;%62/47/79, 61 is vis
        statCol5 = 179;%62/47/79, 61 is vis
        if useVisual
            statColVss = UseVisCol;
        end
        if useVisualPre
            statCol = 103;
        end
        
        if useVisualPost
            statCol = 158;
        end
        
        statCol2 = 93;%
        if useHval
            statCol = 92;
        end
        thrbsCol = 81;
        firstMcol = 82;
        
        
        if useBaselinesForStat
            statCol = 101;
        end
        if uskruskalwallisForStat
            statCol = 46;
        end
        if useMedForStats
            statCol = 93;
            statCol5=93;
        end
        if useSLIDINGMEDIANPLOTNORMAL
            statCol = 174;%62/47/79, 61 is vis
            statCol5 = 174;%62/47/79, 61 is vis
        end
        thrbsCol = 81;
        firstMcol = 82;
        
        MaxAx1_SIMPLE = 30;%most panels
        MaxAx2_SIMPLE = 130;%vis panel
        
        MaxAx1_SINGLE = 100;%most panels
        MaxAx2_SINGLE = 150;%vis panel
        
        MaxAx1_DOUBLE = 96;%most panels
        MaxAx2_DOUBLE = 130;%vis panel
        postMemColForVIS = postMemCol;
        postVisColForVIS = postVisCol;
    else
        disp('using DEFAULT')
        statCol = 47;
        statCol5 = 47;
        statCol2 = 93;
        if useHval
            statCol = 80;
        end
        preBaselineCol = 3;%48
        postBaselineCol = 40;%49
        preMemCol = 38;%50
        postMemCol = 16;%51
        preVisCol = 39;%52
        postVisCol = 13; %53
        %     if useBaselinesForStat
        %         statColBase = 94;
        %     end
        if uskruskalwallisForStat
            statCol = 46;
        end
        if useVisual
            statColVss = UseVisCol;
        end
        if useVisualPre
            statCol = 103;
        end
        
        if useVisualPost
            statCol = 104;
        end
        if useMedForStats
            statCol = 93;
            statCol5=93;
        end
        if useSLIDINGMEDIANPLOTNORMAL
            statCol = 174;%62/47/79, 61 is vis
            statCol5 = 174;%62/47/79, 61 is vis
        end
        preVisColForVIS =  preVisCol;
        ColForVIS = 69;
        postVisColForVIS =  postVisCol;%right
        postMemColForVIS =  postMemCol;
        thrbsCol = 81;
        firstMcol = 82;
        postMemColForVIS = postMemCol;
        postVisColForVIS = postVisCol;
    end
    LatencyWinMemFrmPSTHmem = [];
    LatencyWinMemFrmPSTHVIS = [];
    %% indices
    x = double(allAttrib(:,preMemCol));
    y = double(allAttrib(:,postMemCol));
    memory_pre_vs_post_sacc = [];
    
    for i=1:numel(x)
        memory_pre_vs_post_sacc(i) = (y(i)-x(i))/(x(i)+y(i));
    end
    
    
    baseIndicesMEMs = [];
    for i=1:numel(x)
        baseIndicesMEMs(i) = (y(i)-x(i))/(x(i)+y(i));
    end
    
    x = double(allAttrib(:,postBaselineCol));
    y = double(allAttrib(:,postMemCol));
    
    baseline_VS_memory_IndicesDup = [];
    for i=1:numel(x)
        baseline_VS_memory_IndicesDup(i) = (y(i)-x(i))/(x(i)+y(i));
    end
    
    baseline_VS_memory_Indices = [];
    for i=1:numel(x)
        baseline_VS_memory_Indices(i) = (y(i)-x(i))/(x(i)+y(i));
    end
    
    firstPanelIndices = [];
    for i=1:numel(x)
        firstPanelIndices(i) = (y(i)-x(i))/(x(i)+y(i));
    end
    
    x = double(allAttrib(:,preBaselineCol));
    y = double(allAttrib(:,postBaselineCol));
    
    baseIndices = [];
    for i=1:numel(x)
        baseIndices(i) = (y(i)-x(i))/(x(i)+y(i));
    end
    
    
    x = double(allAttrib(:,postMemCol));
    y = double(allAttrib(:,postVisCol));
    
    baseIndicesVIS = [];
    for i=1:numel(x)
        baseIndicesVIS(i) = (y(i)-x(i))/(x(i)+y(i));
    end
    
    
    x = double(allAttrib(:,preBaselineCol));
    y = double(allAttrib(:,postBaselineCol));
    
    belowBIndices = [];
    for i=1:numel(x)
        belowBIndices(i) = (y(i)-x(i))/(x(i)+y(i));
    end
    
    x = double(allAttrib(:,preMemCol));
    y = double(allAttrib(:,postMemCol));
    
    belowMEMIndices = [];
    for i=1:numel(x)
        belowMEMIndices(i) = (y(i)-x(i))/(x(i)+y(i));
    end
    
    indicesAll = [belowMEMIndices' belowBIndices' baseIndicesVIS' baseIndicesMEMs' memory_pre_vs_post_sacc' ...
        firstPanelIndices' baseline_VS_memory_IndicesDup' baseline_VS_memory_Indices' baseIndices'];%199 200 201 202 203 204 205 206 207
    
    allAttrib = [allAttrib indicesAll];
    
    allAn = [];
    allAn = AllAnalayzedFiles;
    an3 = [];
    % for c = 1:numel(allAn(:,4))
    %     an3(c,1) = sum(double(cell2mat(allAn(c,4))));
    % end
    %
    % AllAttribMeta(:,25) = an3;
    %
    
    
    
    % if removeDepressed
    %     if removeDepressedMED
    %         rmvRws = [find(allAttrib(:,190)==-9);find(allAttrib(:,190)==-4)];
    %         allAttrib = allAttrib(setdiff(1:numel(allAttrib(:,1)),rmvRws),:);
    %         DecayAct = DecayAct(setdiff(1:numel(allAttrib(:,1)),rmvRws),:);
    %
    %     end
    % else
    %     allAttrib = allAttrib(find(allAttrib(:,190)~=-4),:);
    %     DecayAct = DecayAct(find(allAttrib(:,190)~=-4),:);
    %     if removeEyePosUnits
    %         rmvRws = [find(allAttrib(:,190)==-11);find(allAttrib(:,190)==-4)];
    %         allAttrib = allAttrib(setdiff(1:numel(allAttrib(:,1)),rmvRws),:);
    %         DecayAct = DecayAct(setdiff(1:numel(allAttrib(:,1)),rmvRws),:);
    %     end
    % end
    
    %pBaseBaseShortMED32 pBaseBaseShortMEAN32 pBaseBaseShortMAX3  ...  % 215 216 217 pBaseBaseShortMED pBaseBaseShortMEAN pBaseBaseShortMAX
    %  double(pBaseBase_ranksum32) double(pBaseBase_MED_ranksum32)]);%197 meanBoth %198 medianBoth
    % double(pBaseBaseMAX)]);%232 233 234 235
    if removeEyePosUnits
        rmvRws = find(allAttrib(:,198) >= 0.05);
        allAttrib = allAttrib(rmvRws,:);
        DecayAct = DecayAct(rmvRws,:);
        allattribAllAnalayzedFiles = AllAnalayzedFiles(rmvRws,:);
    end
    
    %double(pBaseBaseSACCMED32) double(pBaseBaseSACCMEAN32) double(pBaseBaseSACCMAX32) ... %227 228 229
    if removeSaccUnits
        rmvRws = find(allAttrib(:,229) >= 0.05);
        allAttrib = allAttrib(rmvRws,:);
        DecayAct = DecayAct(rmvRws,:);
        allattribAllAnalayzedFiles = AllAnalayzedFiles(rmvRws,:);
    end
    
    
    % 'pBaseBaseEyPsMED32', 'pBaseBaseEyPsMEAN32', 'pBaseBaseEyPsMAX32'};%232 233 234
    pause(0.1)
    if removeLateEyePosUnits
        rmvRws = find(allAttrib(:,234) >= 0.05);
        allAttrib = allAttrib(rmvRws,:);
        DecayAct = DecayAct(rmvRws,:);
        allattribAllAnalayzedFiles = AllAnalayzedFiles(rmvRws,:);
    end
    
    
    %  [allAttrib2 at] = unique(AllAttribMeta(:,at1)); %600 %600;%
    %  [allAttrib2 at] = unique(AllAttribMeta(:,[21 22 25])); %600
    
    % attmmUnts = cell2mat(AllAnalayzedFiles(:,[3 5]));
    % [uu, ff] = unique(attmmUnts,'rows');
    % RecordedUnits = numel(ff);
    %
    % [allAttrib2, at1] = unique(AllAttribMeta,'rows');
    % allattribAllAnalayzedFiles = AllAnalayzedFiles(at1,:);
    % allAttrib = AllAttribMeta(at1,:);
    % DecayAct = AllDecayMeta(at1,:);
    
    
    
    % allAttrib(:,41) = allAttrib(:,41) -90
    % allAttrib(:,42) = allAttrib(:,42) +200;
    %% first panel indices
    
    
    %% collect/correct latencies
    if correctLatencies
        
        
        % memLatCol = 159;%41
        % VisLatCol = 160;%42
        %
        % Alt_memLatCol = 156;%41
        % Alt_VisLatCol = 157;%42
        
        
        meanMeLat = round(mean(allAttrib(find(allAttrib(:,41) <= 600),memLatCol)));
        meanViLat = round(mean(allAttrib(find(allAttrib(:,42) <= 600),VisLatCol)));
        
        
        badMemLat = find(allAttrib(:,memLatCol) > 600);
        badVisLat = find(allAttrib(:,VisLatCol) > 600);
        badVisCount = 0;
        badVisFileName = [];
        
        badMeCount = 0;
        badMeFileName = [];
        
        
        
        for bv = badMemLat
            rawMMemLat = allAttrib(bv,Alt_memLatCol);
            
            if rawMMemLat <= 600
                allAttrib(bv,memLatCol) = rawMMemLat;
                %         else
                %             allAttrib(bv,memLatCol) = meanMeLat;
                %             badMeCount = badMeCount+1;
                % %             badMeFileName= [badMeFileName;AnalayzedGoodFiles(bv,:)];
            end
        end
        
        
        
        
        for bv = badVisLat
            rawVLat = allAttrib(bv,Alt_VisLatCol);
            if rawVLat <= 600
                allAttrib(bv,VisLatCol) = rawVLat;
                %         badVisCount = badVisCount+1;
                %         badVisFileName= [badVisFileName;AnalayzedGoodFiles(bv,:)];
                %         else
                %             allAttrib(bv,VisLatCol) = meanViLat;
                %             badVisCount = badVisCount+1;
                % %             badVisFileName= [badVisFileName;AnalayzedGoodFiles(bv,:)];
                %         end
            end
        end
    end
    
    %% another latency calculation
    % for i = 1:numel(allAttrib(:,1))
    %     clc
    %     pBins = cell2mat(AllAnalayzedFiles(i,8));
    %     consecutiveLen = round(30/pBins);
    %     binW = cell2mat(AllAnalayzedFiles(i,7));
    %     binW = cell2mat(AllAnalayzedFiles(i,7));
    %
    %     midP2 = round(cell2mat(AllAnalayzedFiles(i,6)));
    %     PSTHdt44mem = zscore(mean(cell2mat(AllPerUnit(i,48))'));
    %
    %
    %
    %     forgetBlckstopLookingat1 = round(min(round(midP2+(500/pBins)),numel(PSTHdt44mem)));
    %     VisWin3end1 = forgetBlckstopLookingat1;
    %     MemWin3end1 = VisWin3end1;
    %     VisWin3start1 = round(midP2 - (125/pBins));
    %     MemWin3strt1 = VisWin3start1;
    %     SearchPeriod1 =  round([MemWin3strt1 MemWin3end1]);
    %     blP1 = round([(midP2)-(2000/pBins) (midP2)-(400/pBins)]);
    %
    %     % poissMulu(blP,SearchPeriod,dats,timestam,pBins,methodPois,threshCut)
    %     %     LatencyWinMemFrmPSTH1 = round(((poissMulu(round([blP1]), round([SearchPeriod1]), PSTHdt44mem, PSTHdt44mem,1,0,1))));
    %     LatencyWinMemFrmPSTH1 = round(((poissMulu(round([blP1]), round([SearchPeriod1]), PSTHdt44mem, PSTHdt44mem,5,0,2))-(125)));
    %     LatencyWinMemFrmPSTHmem(i) = round(LatencyWinMemFrmPSTH1/pBins);
    %
    %
    %     blB = PSTHdt44mem(blP1(1):blP1(2));
    %     blBloca = blP1(1):blP1(2);
    %     meanB = mean(blB);
    %     srP = PSTHdt44mem(SearchPeriod1(1):SearchPeriod1(2));
    %     srPlc =(SearchPeriod1(1):SearchPeriod1(2));
    %     %     goodUp=[];
    %     %     for j=1:numel(srP)-consecutiveLen
    %     %         goodUp(j) = all(srP(j:j+(consecutiveLen)) > meanB );
    %     %     end
    %     %     LatencyWinMemFrmPSTHmem(i) = round(((find(goodUp==1,1,'first'))+SearchPeriod1(1) - midP2)*pBins);
    %     %
    %
    %     PSTHdt44vis = zscore(mean(cell2mat(AllPerUnit(i,49))'));
    %     forgetBlckstopLookingat1 = round(min(round(midP2+(500/pBins)),numel(PSTHdt44vis)));
    %     VisWin3end1 = forgetBlckstopLookingat1;
    %     MemWin3end1 = VisWin3end1;
    %     VisWin3start1 = round(midP2 - (125/pBins));
    %     MemWin3strt1 = VisWin3start1;
    %     SearchPeriod1VIS =  round([MemWin3strt1 MemWin3end1]);
    %     blB1VIS = [(midP2)-(600/pBins) (midP2)-(400/pBins)];
    %
    %     blBVIS = PSTHdt44vis(blB1VIS(1):blB1VIS(2));
    %     blBlocaVIS = blB1VIS(1):blB1VIS(2);
    %     meanBVIS = mean(blBVIS);
    %     srPVIS = PSTHdt44mem(SearchPeriod1VIS(1):SearchPeriod1VIS(2));
    %     srPlcVIS =(SearchPeriod1VIS(1):SearchPeriod1VIS(2));
    %     %     for j=1:numel(srPVIS)-consecutiveLen
    %     %         goodUp(j) = all(srPVIS(j:j+(consecutiveLen)) > meanBVIS );
    %     %     end
    %     %     LatencyWinMemFrmPSTHVIS(i) =round(((find(goodUp==1,1,'first'))+SearchPeriod1(1) - midP2)*pBins);
    %     LatencyWinMemFrmPSTHVIS(i) = round(((poissMulu(round([blB1VIS]), round([SearchPeriod1VIS]), PSTHdt44vis, PSTHdt44vis,1,0,1))-(125)));
    %
    %     %      figure(34),clf
    %     %     plot(PSTHdt44mem),hold on,plot(midP2,PSTHdt44mem(midP2),'og','markersize',10,'markerfacecolor','g'),hold on
    %     %     plot(blBloca,blB,'c','linewidth',3),hold on
    %     %     plot(blBloca,repmat(meanB,1,numel(blBloca)),'c','linewidth',5),hold on
    %     %     plot(srPlc,srP,'m','linewidth',3),hold on
    %     %     hold on,plot(round(SearchPeriod1(1)+LatencyWinMemFrmPSTH(i)/pBins),PSTHdt44mem(round((SearchPeriod1(1)+LatencyWinMemFrmPSTH(i)/pBins))),'or','markersize',10,'markerfacecolor','r')
    %     %     waitforbuttonpress
    % end
    %
    %
    % allAttrib(:,end+1) = LatencyWinMemFrmPSTHmem';
    % allAttrib(:,end+1) = LatencyWinMemFrmPSTHVIS';
    %%
    
    %% first three units
    
    if onlyFirstElectrode & exist('rexdata.common.saraFile','var') & ~rexdata.common.saraFile
        [firE FirELL] = find(allAttrib(:,22) < UnitsToConsider);
        allAttrib = allAttrib(firE,:);
    elseif onlyFirstElectrode
        [firE FirELL] = find(allAttrib(:,22) < UnitsToConsider);
        allAttrib = allAttrib(firE,:);
    else
        allAttrib = allAttrib(:,:);
    end
    
    
    %% rand noise for plot clarity
    if addrandall
        for aa = [63 49 54 55 32 3 ]
            allAttrib44 = allAttrib(:,aa);
            gg = 0 + (3)*rand(numel( allAttrib44),1);
            
            %  gg = abs(randn(numel( allAttrib44),1));
            allAttrib(:,aa) = double(allAttrib44 ) + gg;
        end
        for aa = [[40:44]]
            allAttrib44 = allAttrib(:,aa);
            gg = 0 + (5)*rand(numel( allAttrib44),1);
            
            %  gg = abs(randn(numel( allAttrib44),1));
            allAttrib(:,aa) = double(allAttrib44 ) + gg;
        end
        
    end
    %% only decent firing rates
    if onlyDecentRates & ~BeniDecay
        allAttrib5 = allAttrib(find(allAttrib(:, preBaselineCol) > minSpikeRateMulugeta & ...
            allAttrib(:,  postBaselineCol ) > minSpikeRateMulugeta & allAttrib(:, postMemCol) > minSpikeRateMulugeta &...
            allAttrib(:, preMemCol) > minSpikeRateMulugeta & allAttrib(:, postVisCol) > minSpikeRateMulugeta & allAttrib(:, 30)==4),:);
        
        allAttrib55 = allAttrib(find(allAttrib(:, preBaselineCol) > minSpikeRateMulugeta2 & ...
            allAttrib(:,  postBaselineCol ) > minSpikeRateMulugeta2 & allAttrib(:, postMemCol) > minSpikeRateMulugeta2 &...
            allAttrib(:, preMemCol) > minSpikeRateMulugeta2 & allAttrib(:, postVisCol) > minSpikeRateMulugeta2 & allAttrib(:, 30)==2),:);
        
        allAttrib555 = allAttrib(find(allAttrib(:, preBaselineCol) > minSpikeRateMulugeta2 & ...
            allAttrib(:,  postBaselineCol ) > minSpikeRateMulugeta2 & allAttrib(:, postMemCol) > minSpikeRateMulugeta2 &...
            allAttrib(:, preMemCol) > minSpikeRateMulugeta2 & allAttrib(:, postVisCol) > minSpikeRateMulugeta2 & allAttrib(:, 30)==3),:);
        
        allAttrib = [allAttrib5;allAttrib55;allAttrib55];
    end
    
    
    %%
    
    % (pMemoBase_MAX_ranksumTWOSIDED)  (pMemoBase_MEAN_ranksumTWOSIDED2)  (pMemoBase_MED_ranksumTWOSIDED2) ... %177 178 179
    if statCol == 177
        statColTW =  177;
    elseif statCol == 178
        statColTW =  178;
    elseif statCol == 179
        statColTW =  179;
    else
        statColTW =  178;
    end
    ALlSimpleCountSTAT = numel(find(allAttrib(:,30) == 2 & allAttrib(:,statColTW) < statPval));
    ALlSingleCountSTAT = numel(find(allAttrib(:,30) ==3 & allAttrib(:,statColTW) < statPval));
    ALlDoubleCountSTAT = numel(find(allAttrib(:,30) == 4 & allAttrib(:,statColTW) < statPval));
    
    
    %% pre vs post memory block
    % x = double(allAttrib(:,preMemCol));
    % y = double(allAttrib(:,postMemCol));
    % memory_pre_vs_post_sacc = [];
    %
    % for i=1:numel(x)
    %     memory_pre_vs_post_sacc(i) = (y(i)-x(i))/(x(i)+y(i));
    % end
    
    [uk,ul]=size(allAttrib);
    memory_pre_vs_post_sacc = allAttrib(:,ul-4);
    
    allAttrib(:,31) =  memory_pre_vs_post_sacc;
    allAttrib(:,34) = (memory_pre_vs_post_sacc > memIndicesThresh);
    %%
    
    %     statCol = 47;
    %     preBaselineCol = 3;%48
    %     postBaselineCol = 40;%49
    %     preMemCol = 38;%50
    %     postMemCol =16;%51
    %     preVisCol = 39;%52
    %     postVisCol = 13; %53
    
    % x = double(allAttrib(:,postBaselineCol));
    % y = double(allAttrib(:,postMemCol));
    %
    %
    % baseline_VS_memory_IndicesDup = [];
    % for i=1:numel(x)
    %     baseline_VS_memory_IndicesDup(i) = (y(i)-x(i))/(x(i)+y(i));
    % end
    [uk,ul]=size(allAttrib);
    baseline_VS_memory_IndicesDup = allAttrib(:,ul-2);
    
    
    % [~, verygoodMEMBaseRows2] = find(baseline_VS_memory_IndicesDup > -0.05);
    %%
    if decreaseGeneralDoubleCount & ~BeniDecay
        allAttrib = allAttrib(find((baseline_VS_memory_IndicesDup' > -0.25) & allAttrib(:,30) == 4 ...
            | allAttrib(:,30) == 2 | allAttrib(:,30) == 3),:);
        % allAttrib = allAttrib(find((allAttrib(:,22) <  2 ) & allAttrib(:,30) == 4 ...
        %     | allAttrib(:,30) == 2 | allAttrib(:,30) == 3),:);
    end
    %% limit axis
    
    if limitAxis
        allAttrib6 = allAttrib(find(allAttrib(:,  preBaselineCol) <= MaxAx1_SIMPLE & ...
            allAttrib(:, postBaselineCol) <= MaxAx1_SIMPLE & allAttrib(:,preMemCol) <= MaxAx1_SIMPLE &...
            allAttrib(:,  postMemCol) <= MaxAx1_SIMPLE & allAttrib(:, preVisCol) <= MaxAx2_SIMPLE &...
            allAttrib(:, postVisCol) <= MaxAx2_SIMPLE & allAttrib(:, 30)==2),:);
        
        allAttrib66 = allAttrib(find(allAttrib(:,  preBaselineCol) <= MaxAx1_SINGLE & ...
            allAttrib(:, postBaselineCol) <= MaxAx1_SINGLE & allAttrib(:,preMemCol) <= MaxAx1_SINGLE &...
            allAttrib(:,  postMemCol) <= MaxAx1_SINGLE & allAttrib(:, preVisCol) <= MaxAx2_SINGLE  &...
            allAttrib(:, postVisCol) <= MaxAx2_SINGLE  & allAttrib(:, 30)==3),:);
        
        allAttrib666 = allAttrib(find(allAttrib(:,  preBaselineCol) <= MaxAx1_DOUBLE & ...
            allAttrib(:, postBaselineCol) <= MaxAx1_DOUBLE & allAttrib(:,preMemCol) <= MaxAx1_DOUBLE &...
            allAttrib(:,  postMemCol) <= MaxAx1_DOUBLE & allAttrib(:, preVisCol) <= MaxAx2_DOUBLE &...
            allAttrib(:, postVisCol) <= MaxAx2_DOUBLE & allAttrib(:, 30)==4),:);
        
        allAttrib = [allAttrib6;allAttrib66;allAttrib666];
    end
    
    
    
    
    %% cleanup duplicates and duplicate allAttrib
    
    
    %  allAttrib = double(allAttrib);%allAttrib5;
    %  allAttrib3 = double(allAttrib);%allAttrib5;
    
    % allAttrib3(isnan(allAttrib3)) = 0;
    % [allAttrib2 at] = unique(allAttrib3,'rows'); %600
    %
    % allAttrib = allAttrib(at,:);
    %%
    for ddd=1:numel(allAttrib(:,1))
        mcD = allAttrib(ddd,decayMaxCOl);if mcD <= 0, mcD = 1; end
        DecayAct(ddd,maxCol) = {mcD};
        
        mcD2 = allAttrib(ddd,decayMaxCOlbase);if mcD2 <= 0, mcD2 = 1; end
        DecayAct(ddd,maxCol+1) = {mcD2};
        
    end
    %% Part I clean up background/block 1 contaminants vs mem block -panel 1
    % if useVisOriginal
    x = double(allAttrib(:,postBaselineCol));
    y = double(allAttrib(:,postMemCol));
    % else
    %     x = double(allAttrib(:,postBaselineCol));
    % y = double(allAttrib(:,postMemCol));
    % end
    
    % baseline_VS_memory_Indices = [];
    % for i=1:numel(x)
    %     baseline_VS_memory_Indices(i) = (y(i)-x(i))/(x(i)+y(i));
    %     if plotDecay
    %         DecayAct(i,13) = {baseline_VS_memory_Indices(i)};
    %         DecayAct(i,14) = {allAttrib(i,statCol)};
    %     end
    % end
    
    [uk,ul]=size(allAttrib);
    baseline_VS_memory_Indices = allAttrib(:,ul-1);
    
    for i=1:numel(baseline_VS_memory_Indices)
        if plotDecay
            DecayAct(i,13) = {baseline_VS_memory_Indices(i)};
            DecayAct(i,14) = {allAttrib(i,statCol)};
        end
    end
    
    
    [verygoodMEMBaseRows,~ ] = find(baseline_VS_memory_Indices > baseThresh);
    % [gisz verygoodMEMBaseRows] =find(baseline_VS_memory_Indices >= baseThresh & baseline_VS_memory_Indices <= abs(baseThresh));
    
    % verygoodMEMBaseRows = find(baseline_VS_memory_Indices > baseThresh );
    %verygoodMEMBaseRows = find(baseline_VS_memory_Indices >= baseThresh & baseline_VS_memory_Indices <= abs(baseThresh));
    %%
    if onyMemoBaseIndcices
        allAttrib = allAttrib(verygoodMEMBaseRows,:);
        DecayAct = DecayAct(verygoodMEMBaseRows,:);
        allattribAllAnalayzedFiles = AllAnalayzedFiles(verygoodMEMBaseRows,:);
        % allAttrib_all = allAttrib;1
    end
    
    VisThreshRows=[];
    %max
    % preBaselineCol = 48;%48
    % postBaselineCol = 49;%49
    % preVisCol = 52;
    % postVisCol = 53;
    VisThresh = 0;          belowVis = 1;
    
    
    if  VisThresh ~= 0
        visRatio = allAttrib(:,53)./allAttrib(:,48);
        if belowVis
            [VisThreshRows,vr] = find(visRatio < VisThresh & isfinite(visRatio));
        else
            [VisThreshRows,vr] = find(visRatio > VisThresh & isfinite(visRatio));
        end
        
        allAttrib = allAttrib(VisThreshRows,:);
        DecayAct = DecayAct(VisThreshRows,:);
        allattribAllAnalayzedFiles = AllAnalayzedFiles(VisThreshRows,:);
    end
    
    
    %% baseline Thresholding
    % 'baseMEM_PRE_MEDI_RAW','baseMEM_MEDI_RAW',...  %191 192 pre/post baseline RAW MEDIAN
    %      disp('using PSTH MEAN'),,preBaselineCol = 65;,postBaselineCol = 66;
    bsThreshRows = [];
    if baseThreshld ~= 0
        if useMEDforRatio
            bsRatio = allAttrib(:,192)./allAttrib(:,191);
        else
            bsRatio = allAttrib(:,66)./allAttrib(:,65);
        end
        if belowBase
            [bsThreshRows,vr] = find(bsRatio < baseThreshld & isfinite(baseThreshld));
        else
            [bsThreshRows,vr] = find(bsRatio > baseThreshld & isfinite(baseThreshld));
        end
        
        allAttrib = allAttrib(bsThreshRows,:);
        
        DecayAct = DecayAct(bsThreshRows,:);
        allattribAllAnalayzedFiles = AllAnalayzedFiles(bsThreshRows,:);
    end
    
    %% select base preMed
    
    % 'baseMEM_PRE_MEDI_RAW','baseMEM_MEDI_RAW',...  %191 192 pre/post baseline RAW MEDIAN
    basePreMed = [];
    
    if baseMEDThreshld ~= 0
        basePreMed =  allAttrib(:,191);
        
        
        %    (' useSHORTPSTHMEDIAN'),preBaselineCol = 199; postBaselineCol = 200;
        % basePreMed =  allAttrib(:,199);
        if belowMed
            [bsThreshRows,vr] = find(basePreMed < baseMEDThreshld & isfinite(baseMEDThreshld));
        else
            [bsThreshRows,vr] = find(basePreMed > baseMEDThreshld & isfinite(baseMEDThreshld));
        end
        allAttrib = allAttrib(bsThreshRows,:);
        
        DecayAct = DecayAct(bsThreshRows,:);
        allattribAllAnalayzedFiles = AllAnalayzedFiles(bsThreshRows,:);
    end
    
    if ~isempty(bsThreshRows) | baseMEDThreshld == 0
        %% count units
        % 1 FileN      2 blck    3fileNstr 4fileNId  5u 6minspiktime 7bin 8smth
        allAn = []; an = []; allAn2 = [];
        allAn = allattribAllAnalayzedFiles;
        for c=1:numel(allAn(:,4))
            an(c,1) = sum(double(cell2mat(allAn(c,4))));
        end
        % 2 blck    3fileNstr 4fileNId  5u
        allAn2 =   [cell2mat(allAn(:,[2 3])) an cell2mat(allAn(:,5))];
        %        [allAttrib(:,30) allAttrib(:,21) allAttrib(:,25) allAttrib(:,22)];%
        uAt = allAn2(:,[2 4]);
        [allw, uniqUnts] = unique(uAt,'rows');
        allAttribUnqUnts = allAttrib(uniqUnts,:);
        
        
        smplunts = numel(find(allAttrib(:,30) == 2));
        gnunts = numel(find(allAttrib(:,30) == 3));
        dblunts = numel(find(allAttrib(:,30) == 4));
        
        %pMemoBase_MAX_ranksumTWOSIDED 177
        
        
        
        smplunts1 = numel(find(allAn2(:,1) == 2));
        gnunts1 = numel(find(allAn2(:,1) == 3));
        dblunts1 = numel(find(allAn2(:,1) == 4));
        
        [allw23, TotaluniqUnts23] = unique(allAn2(:,[2 4]),'rows');
        [allw2, TotaluniqUnts2] = unique(allAn2(:,[1 2 4]),'rows');
        blckcts = zeros(numel(TotaluniqUnts23),3);
        AllAnalayzedFilesAllGood = AllAnalayzedFiles(TotaluniqUnts23,:);
        
        
        x = double(allAttribUnqUnts(:,postBaselineCol));
        y = double(allAttribUnqUnts(:,postMemCol));
        
        baseline_VS_memory_Indices3434 = [];
        for i=1:numel(x)
            baseline_VS_memory_Indices3434(i) = (y(i)-x(i))/(x(i)+y(i));
        end
        
        for b=[2 3 4]
            for r = 1:numel(TotaluniqUnts23)%[allw23 TotaluniqUnts23] = unique(allAn2(:,[2 4]),'rows');
                for r2 = 1:numel(TotaluniqUnts2)
                    if allAn2(r2,1) == b & (allw2(r2,[2 3]) == allw23(r,[ 1 2]))
                        blckcts(r,b-1) = b;
                        blckcts(r,[4 5 6]) = [ allAttribUnqUnts(r,statCol)  allAttribUnqUnts(r,61)   baseline_VS_memory_Indices3434(r) ];
                    end
                end
            end
        end
        
        %only
        onlySimple = find(blckcts(:,1) == 2  & blckcts(:,2) == 0  & blckcts(:,3) == 0);
        numelOnlySimple =  numel(onlySimple);
        
        
        onlyGeneral = find(blckcts(:,1) == 0  & blckcts(:,2) == 3  & blckcts(:,3) == 0);
        numelonlyGeneral = numel(onlyGeneral);
        
        onlyDouble = find(blckcts(:,1) == 0  & blckcts(:,2) == 0  & blckcts(:,3) == 4);
        numelonlyDouble = numel(onlyDouble);
        
        % mixed
        SimpleGeneral = find(blckcts(:,1) == 2  & blckcts(:,2) == 3  & blckcts(:,3) == 0);
        numelSimpleGeneral = numel(SimpleGeneral);
        
        if ~isempty(SimpleGeneral)
            SimpleGeneralAllAttribs = allAttribUnqUnts(SimpleGeneral,:);
        end
        
        simpleDouble = find(blckcts(:,1) == 2  & blckcts(:,2) == 0 & blckcts(:,3) == 4);
        
        GeneralDouble = find(blckcts(:,1) == 0  & blckcts(:,2) == 3 & blckcts(:,3) == 4);
        %stat
        statOnlySimple = find(blckcts(onlySimple,4) < 0.05 &  blckcts(onlySimple,5) < 0.05 & blckcts(onlySimple,6) > 0);
        numel(statOnlySimple);
        
        statonlyGeneral= find(blckcts(onlyGeneral,4) < 0.05 &  blckcts(onlyGeneral,5) < 0.05 & blckcts(onlyGeneral,6) > 0);
        numel(statonlyGeneral);
        
        statonlyDouble = find(blckcts(onlyDouble,4) < 0.05 &  blckcts(onlyDouble,5) < 0.05 & blckcts(onlyDouble,6) > 0);
        numel(statonlyDouble);
        
        statSimpleGen = find(blckcts(SimpleGeneral,4) < 0.05 &  blckcts(SimpleGeneral,5) < 0.05 & blckcts(SimpleGeneral,6) > 0);
        numel(statSimpleGen);
        
        
        onlies = numelOnlySimple + numelonlyGeneral + numelonlyDouble;
        
        unqUNITS = [];
        dat = AllAnalayzedFilesAllGood(:,1);
        [AllAnalayzedFilesAllGood_No_repeat,unqrws] = unique(dat);
    end
    %% Part II- clean up background/block 1 contaminants - vs prebase -panel 4
    
    % preBase = double(allAttrib(:,preBaselineCol))- double(allAttrib(:,postBaselineCol));
    % MemmBase = double(allAttrib(:,preBaselineCol))+ double(allAttrib(:,postBaselineCol));
    %
    % baseIndices = (preBase)./(MemmBase);
    
    [uk,ul] = size(allAttrib);
    baseIndices = allAttrib(:,ul);
    
    if aroundBase
        [verygoodBaselineRows,~] = find(baseIndices >= baseThresh2 & baseIndices <= abs(baseThresh2));
    else
        [verygoodBaselineRows,~]  =  find(baseIndices < baseThresh2);
    end
    if onyBelowBaseIndcices
        allAttrib = allAttrib(verygoodBaselineRows,:);
        DecayAct = DecayAct(verygoodBaselineRows,:);
        allattribAllAnalayzedFiles = AllAnalayzedFiles(verygoodBaselineRows,:);
    end
    
    
    %% Part III- mem pre and post panel 3
    
    % preBase = double(allAttrib(:,postMemCol))- double(allAttrib(:,preMemCol));
    % MemmBase = double(allAttrib(:,postMemCol))+ double(allAttrib(:,preMemCol));
    %
    % baseIndicesMEMs = (preBase)./(MemmBase);
    
    
    [uk,ul] = size(allAttrib);
    baseIndicesMEMs = allAttrib(:,ul-5);
    
    
    % [~,verygoodBaselineRows] = find(baseIndicesMEMs >= memThr & baseIndicesMEMs <= abs(memThr));
    [verygoodMEMORYRows,~] = find(baseIndicesMEMs >= memThr);
    
    [verygoodMEMORYRowsBelowIndex,~] = find(baseIndicesMEMs <= memThr);
    
    if onyABOVEMEMIndcices
        allAttrib = allAttrib(verygoodMEMORYRows,:);
        DecayAct = DecayAct(verygoodMEMORYRows,:);
        allattribAllAnalayzedFiles = AllAnalayzedFiles(verygoodMEMORYRows,:);
    elseif onyBELOWMEMIndcices
        allAttrib = allAttrib(verygoodMEMORYRowsBelowIndex,:);
        DecayAct = DecayAct(verygoodMEMORYRowsBelowIndex,:);
        allattribAllAnalayzedFiles = AllAnalayzedFiles(verygoodMEMORYRowsBelowIndex,:);
    end
    
    
    %% Part IV- clean up mem vs VIS - panel 2 (top right)
    
    % preBase = double(allAttrib(:,postVisCol))- double(allAttrib(:,postMemCol));
    % MemmBase = double(allAttrib(:,postVisCol))+ double(allAttrib(:,postMemCol));
    %
    % baseIndicesVIS = (preBase)./(MemmBase);
    %verygoodBaselineRows = find(baseIndicesVIS >= baseThreshVIS & baseIndicesVIS <= abs(baseThreshVIS));
    % x = double(allAttrib(:,postMemCol));
    % y = double(allAttrib(:,postVisCol));
    %
    % baseIndicesVIS = [];
    % for i=1:numel(x)
    %     baseIndicesVIS(i) = (y(i)-x(i))/(x(i)+y(i));
    % end
    
    [uk,ul] = size(allAttrib);
    baseIndicesVIS = allAttrib(:,ul-6);
    
    [ verygoodVISRows,~] = find(baseIndicesVIS >= baseThreshVIS );
    if thrshVIS
        allAttrib = allAttrib(verygoodVISRows,:);
        DecayAct = DecayAct(verygoodVISRows,:);
        allattribAllAnalayzedFiles = AllAnalayzedFiles(verygoodVISRows,:);
    end
    
    % x = double(allAttrib(:,postBaselineCol));%
    % y = double(allAttrib(:,postMemCol));%
    %
    % firstPanelIndices = [];
    % for i=1:numel(x)
    %     firstPanelIndices(i) = (y(i)-x(i))/(x(i)+y(i));
    % end
    [uk,ul] = size(allAttrib);
    firstPanelIndices = allAttrib(:,ul-3);
    %% below baseline index statpicks
    
    % x = double(allAttrib3(:,preBaselineCol));
    % y = double(allAttrib3(:,postBaselineCol));
    %
    % belowBIndices = [];
    % for i=1:numel(x)
    %     belowBIndices(i) = (y(i)-x(i))/(x(i)+y(i));
    % end
    
    [uk,ul] = size(allAttrib);
    belowBIndices = allAttrib(:,ul-7);
    
    %% below memory_Index statpicks
    
    % x = double(allAttrib3(:,preMemCol));
    % y = double(allAttrib3(:,postMemCol));
    %
    % belowMEMIndices = [];
    % for i=1:numel(x)
    %     belowMEMIndices(i) = (y(i)-x(i))/(x(i)+y(i));
    % end
    [uk,ul] = size(allAttrib);
    belowMEMIndices = allAttrib(:,ul-8);
    
    %%
    
    allAttrib3 = allAttrib;
    if plotAllIndices
        memIndicesThresh = -5;
    end
    
    %all
    
    goodMemoRows = find(allAttrib3(:,31) > memIndicesThresh);
    
    badMemoRows = setdiff(1:numel(allAttrib3(:,31)),goodMemoRows);
    
    %% decide on memory_Index calculations & %% set up title text
    profiles_names  = {'PreEventMean','PreEventSTD','PreEventMeanRAW','PreEventSTDRAW','VISmaxWin',...%1 2 3 4 5
        'VISmaxZ','VISMeanZ','MEMmaxWinZ', 'MEMmaxZ','MEMMeanZ',...%6 7 8 9 10
        'VISmaxWinRAW','VISmaxRAW','VISMeanRAW','MEMmaxWinRAW','MEMmaxRAW',...%11 12 13 14 15
        'MEMMeanRAW','VISResponseSTDfromMean','MEMResponseSTDfromMean','VISResponse', 'MEMResponse',...%16 17 18 19 20
        'date','unit','block','midWin','filename','seriousVISResp','seriousMEMResp','lastBaseline','firstMemo','blocktype',...;%21 22 23 24 25 26 27 28 29 30
        '0 for index','MEMmaxRAW_baseline','MEMMean_baseline',...%31 32 33
        '0 for positive indices','Memo_vs_Vis_p_ranksum','baseline_vs_Vis_p_ranksum','Memo_vs_baseline_p_ranksum',...%34 35 36 37
        'memory preMeanRaw','vsual preMeanRaw','baselinePostRaw','memLatency','VISlatency', 'memlatencyPSTH','vislatancyPSTH', ...%38 39    40 41    42 43 44
        'pVisMemo_ttest','pVisBase_ttest','pMemo1Base_ttest','preBase','postBase','preMEM','postMEM','preVIS','postVIS' ...% 45 46 47 48 49 50 51 52 53
        'preBaseMEAN','postBaseMEAN','preMEMMEAN','postMEMMEAN','preVISMEAN','postVISMEAN'...;%54 55 56 57 58 59
        'pVisMemo_ttestMEAN','pVisBase_ttestMEAN','pMemoBase_ttestMEAN','PreEventMAXRAW'};% 60 61 62 63
    
    preMemmm = [];      Memm  = [];  allAttrib(:,31) = zeros(length(allAttrib(:,15)),1);
    if useMemMax & usePostSaccNBackground == 0
        memCol = 15;
        prememCol = 63;
        %     preMemmm = double(allAttrib(:,15))- double(allAttrib(:,preBaselineCol));
        %     Memm = double(allAttrib(:,15))+ double(allAttrib(:,preBaselineCol));
        titleTXT = {'Indices calculated using';' memory block  POSTsaccade MAX and';' baseline block pre-saccade MEAN'};
    elseif useMemMax == 0 & usePostSaccNBackground == 0 %meaning, use the mean values
        memCol = 16;
        prememCol = 3;
        %     preMemmm = double(allAttrib(:,16))- double(allAttrib(:,preBaselineCol));
        %     Memm = double(allAttrib(:,16))+ double(allAttrib(:,preBaselineCol));
        titleTXT = {'Indices calculated using';' memory block  POSTsaccade MEAN and';' baseline block  pre-saccade MEAN'};
    elseif useMemMax & usePostSaccNBackground %meaning, use the mean values
        memCol = 15;
        prememCol = 32;
        %     preMemmm = double(allAttrib(:,15))- double(allAttrib(:,32));
        %     Memm = double(allAttrib(:,15))+ double(allAttrib(:,32));
        titleTXT = {'Indices calculated using';' memory block  POSTsaccade MAX and';' baseline block  POSTsaccade MAX'};
    elseif useMemMax == 0 & usePostSaccNBackground  %meaning, use the mean values
        memCol = 16;
        prememCol = 40;
        titleTXT = {'Indices calculated using';' memory block POSTsaccade MEAN and';' baseline block POSTsaccade MEAN'};
    end
    preMemmm = double(allAttrib(:,memCol))- double(allAttrib(:,prememCol));
    Memm = double(allAttrib(:,memCol))+ double(allAttrib(:,prememCol));
    
    
    
    PostBaseline = double(allAttrib(:,postBaselineCol));
    PostMemory =  double(allAttrib(:,postMemCol));
    
    
    
    
    
    %% all good and bad memory
    PostGoodMemoryBaseline = double(allAttrib3(goodMemoRows,postBaselineCol));
    PostBADMemoryBaseline = double(allAttrib3(badMemoRows,postBaselineCol));
    
    PreGoodMemoryBaseline = double(allAttrib3(goodMemoRows,preBaselineCol));
    PreBADMemoryBaseline = double(allAttrib3(badMemoRows,preBaselineCol));
    
    PostGoodMemoryMEM = double(allAttrib3(goodMemoRows,postMemCol));
    PostBADMemoryMEM = double(allAttrib3(badMemoRows,postMemCol));
    
    PREGoodMemory = double(allAttrib3(goodMemoRows,preMemCol));
    PREBADMemory = double(allAttrib3(badMemoRows,preMemCol));
    
    PostGoodVIS = double(allAttrib3(goodMemoRows,postVisCol));
    PostBADVIS = double(allAttrib3(badMemoRows,postVisCol));
    
    PREGoodVIS = double(allAttrib3(goodMemoRows,preVisCol));
    PREBADVIS = double(allAttrib3(badMemoRows,preVisCol));
    %
    %% decide on stat good rows
    
    % if useBaselinesForStat
    %     statCol = 95;
    % end
    
    
    [uk,ul]=size(allAttrib);
    firstPanelIndices = allAttrib(:,ul-3);
    
    ststGOODs3 = zeros(numel(allAttrib(:,1)),1);
    for sss=1:numel(firstPanelIndices)
        if useVisual
            ststGOODs3(sss) = double(allAttrib(sss,statColVss) < statPval);
        else
            ststGOODs3(sss) = 1;
        end
    end
    StatSIMPLEpopCount = find(ststGOODs3 == 1 & allAttrib3(:,30) == 2);% statistical within unit
    StatSINGLEpopCount = find(ststGOODs3 == 1 & allAttrib3(:,30) == 3);% statistical within unit
    StatDOUBLEpopCount = find(ststGOODs3 == 1 & allAttrib3(:,30) == 4);% statistical within unit
    
    ststGOODs = zeros(numel(allAttrib(:,1)),1);
    
    for sss=1:numel(firstPanelIndices)
        if useBaselinesForStat & ~includeBaselines & ~useVisual
            ststGOODs(sss) = double(allAttrib(sss,statColBase) < statPval);
            %          ststGOODs(sss) = double(allAttrib(sss,statCol4) == 1);
        elseif useBaselinesForStat & includeBaselines
            ststGOODs(sss) = double(allAttrib(sss,statCol4) == 1  & allAttrib_all(sss,statCol) < statPval);
        elseif (useBaselinesForStat | includeBaselines) & (useSHORTPSTHMEDIAN | usePSTHMEDIAN)
            ststGOODs(sss) = double(allAttrib_all(sss,statCol) < statPval);
        elseif useMemPval & ~useVisual
            ststGOODs(sss) = double(allAttrib(sss,statCol5) < statPval );
            %          ststGOODs(sss) = double(allAttrib(sss,statCol) < statPval & allAttrib(sss,statCol5) < statPval);
        elseif useGauss
            ststGOODs(sss) = double(allAttrib(sss,statCol6) < statPval);
            %          ststGOODs(sss) = double(allAttrib(sss,statCol) < statPval & allAttrib(sss,statCol6) < statPval);
        elseif useMemVisResponses
            ststGOODs(sss) = double(allAttrib(sss,19) == 1 & allAttrib(sss,20) == 1);
        elseif useSeriousMemVisResponses
            ststGOODs(sss) = double(allAttrib(sss,26) == 1 & allAttrib(sss,27) == 1);
        elseif useNoStats
            ststGOODs(sss) = double(allAttrib(sss,statCol) < statPval);
        elseif useMemPval & useVisual
            ststGOODs(sss) = double(allAttrib(sss,statCol) < statPval & allAttrib(sss,statColVss) < statPval);
        elseif ~useMemPval & useVisual
            ststGOODs(sss) = double(allAttrib(sss,statColVss) < statPval);
        elseif useVisual & useBaselinesForStat
            ststGOODs(sss) = double(allAttrib(sss,statColVss) < statPval & allAttrib(sss,statColBase) < statPval);
        elseif useVisual & useBaselinesForStat & useMemPval
            ststGOODs(sss) = double(allAttrib(sss,statColVss) < statPval & allAttrib(sss,statColBase) < statPval & allAttrib(sss,statCol5) < statPval);
        elseif ~useMemPval & ~useVisual
            ststGOODs(sss) = 1;
        else
            ststGOODs(sss) = 1;
        end
    end
    
    %% collect indices
    
    [uk,ul] = size(allAttrib);
    belowBIndices = allAttrib(:,ul-7);
    
    [uk,ul] = size(allAttrib);
    belowMEMIndices = allAttrib(:,ul-8);
    
    [uk,ul] = size(allAttrib);
    baseIndices = allAttrib(:,ul);
    
    [uk,ul] = size(allAttrib);
    baseIndicesMEMs = allAttrib(:,ul-5);
    
    
    %%
    %simple
    
    goodMemoRowsSIMPLE  = find(allAttrib3(:,31) > memIndicesThresh & allAttrib3(:,30) == 2);
    badMemoRowsSIMPLE = find(allAttrib3(:,31) <= memIndicesThresh & allAttrib3(:,30) == 2);
    
    if otherThresholds
        if onyBelowBaseIndcices & onyABOVEBaseIndcices & ~onyABOVEMEMIndcices
            StatSIMPLE = find(ststGOODs == 1 & allAttrib3(:,30) == 2 & firstPanelIndices > 0 & belowBIndices <= 0);% statistical within unit
        elseif ~onyBelowBaseIndcices & onyABOVEBaseIndcices & ~onyABOVEMEMIndcices
            StatSIMPLE = find(ststGOODs == 1 & allAttrib3(:,30) == 2 & belowBIndices <= 0);% statistical within unit
        elseif onyBelowBaseIndcices & ~onyABOVEBaseIndcices & ~onyABOVEMEMIndcices
            StatSIMPLE = find(ststGOODs == 1 & allAttrib3(:,30) == 2 & firstPanelIndices > 0);% statistical within unit
        elseif onyBelowBaseIndcices & onyABOVEBaseIndcices & onyABOVEMEMIndcices
            StatSIMPLE = find(ststGOODs == 1 & allAttrib3(:,30) == 2 & firstPanelIndices > 0 & belowBIndices <= 0 & belowMEMIndices' >= 0);% statistical within unit
        elseif ~onyBelowBaseIndcices & onyABOVEBaseIndcices & onyABOVEMEMIndcices
            StatSIMPLE = find(ststGOODs == 1 & allAttrib3(:,30) == 2 & belowBIndices <= 0 & belowMEMIndices' >= 0);% statistical within unit
        elseif onyBelowBaseIndcices & ~onyABOVEBaseIndcices & onyABOVEMEMIndcices
            vop= find(ststGOODs == 1 & allAttrib3(:,30) == 2 & firstPanelIndices > 0 & belowMEMIndices' >= 0);% statistical within unit
        elseif onyMemoBaseIndcices
            StatSIMPLE = find(ststGOODs == 1 & allAttrib3(:,30) == 2 & firstPanelIndices > 0 );% statistical within unit
        else
            StatSIMPLE = find(ststGOODs == 1 & allAttrib3(:,30) == 2);% statistical within unit
        end
    else
        StatSIMPLE = find(ststGOODs == 1 & allAttrib3(:,30) == 2);% statistical within unit
    end
    StatSIMPLEALLCOUNT = find(ststGOODs == 1 & allAttrib3(:,30) == 2);% statistical within unit
    
    % goodStatSIMPLE = find(allAttrib(:,statCol) < statPval   & allAttrib3(:,30) == 2 & allAttrib(:,31) > memIndicesThresh);% statistical within unit
    
    goodMemoRowsSIMPLEmemoryIndices = firstPanelIndices(goodMemoRowsSIMPLE);
    
    PostGoodMemoryBaselineSIMPLE = double(allAttrib3(goodMemoRowsSIMPLE,postBaselineCol));
    PostBADMemoryBaselineSIMPLE = double(allAttrib3(badMemoRowsSIMPLE,postBaselineCol));
    
    PreGoodMemoryBaselineSIMPLE = double(allAttrib3(goodMemoRowsSIMPLE,preBaselineCol));
    PreBADMemoryBaselineSIMPLE = double(allAttrib3(badMemoRowsSIMPLE,preBaselineCol));
    
    PostGoodMemoryMEMSIMPLE = double(allAttrib3(goodMemoRowsSIMPLE,postMemCol));
    PostBADMemoryMEMSIMPLE = double(allAttrib3(badMemoRowsSIMPLE,postMemCol));
    
    PREGoodMemorySIMPLE = double(allAttrib3(goodMemoRowsSIMPLE,preMemCol));
    PREBADMemorySIMPLE = double(allAttrib3(badMemoRowsSIMPLE,preMemCol));
    
    PostGoodVISSIMPLE = double(allAttrib3(goodMemoRowsSIMPLE,postVisCol));
    PostBADVISSIMPLE = double(allAttrib3(badMemoRowsSIMPLE,postVisCol));
    
    PREGoodVISSIMPLE = double(allAttrib3(goodMemoRowsSIMPLE,preVisCol));
    PREBADVISSIMPLE = double(allAttrib3(badMemoRowsSIMPLE,preVisCol));
    %%
    %general single
    goodMemoRowsGENERALSINGLE = find(allAttrib3(:,31) > memIndicesThresh & allAttrib3(:,30) == 3);
    badMemoRowsGENERALSINGLE = find(allAttrib3(:,31) <= memIndicesThresh & allAttrib3(:,30) == 3);
    
    
    
    
    if otherThresholds
        if onyBelowBaseIndcices & onyABOVEBaseIndcices & ~onyABOVEMEMIndcices
            StatGENERALSINGLE = find(ststGOODs == 1 & allAttrib3(:,30) == 3 & firstPanelIndices > 0 & belowBIndices <= 0);% statistical within unit
        elseif ~onyBelowBaseIndcices & onyABOVEBaseIndcices & ~onyABOVEMEMIndcices
            StatGENERALSINGLE = find(ststGOODs == 1 & allAttrib3(:,30) == 3 & belowBIndices <= 0);% statistical within unit
        elseif onyBelowBaseIndcices & ~onyABOVEBaseIndcices & ~onyABOVEMEMIndcices
            StatGENERALSINGLE = find(ststGOODs == 1 & allAttrib3(:,30) == 3 & firstPanelIndices > 0);% statistical within unit
        elseif onyBelowBaseIndcices & onyABOVEBaseIndcices & onyABOVEMEMIndcices
            StatGENERALSINGLE = find(ststGOODs == 1 & allAttrib3(:,30) == 3 & firstPanelIndices > 0 & belowBIndices <= 0 & belowMEMIndices' >= 0);% statistical within unit
        elseif ~onyBelowBaseIndcices & onyABOVEBaseIndcices & onyABOVEMEMIndcices
            StatGENERALSINGLE = find(ststGOODs == 1 & allAttrib3(:,30) == 3 & belowBIndices <= 0 & belowMEMIndices' >= 0);% statistical within unit
        elseif onyBelowBaseIndcices & ~onyABOVEBaseIndcices & onyABOVEMEMIndcices
            vop= find(ststGOODs == 1 & allAttrib3(:,30) == 3 & firstPanelIndices > 0 & belowMEMIndices' >= 0);% statistical within unit
        elseif onyMemoBaseIndcices
            StatGENERALSINGLE = find(ststGOODs == 1 & allAttrib3(:,30) == 3 & firstPanelIndices > 0 );% statistical within unit
        else
            StatGENERALSINGLE = find(ststGOODs == 1 & allAttrib3(:,30) == 3);% statistical within unit
        end
    else
        StatGENERALSINGLE = find(ststGOODs == 1 & allAttrib3(:,30) == 3);% statistical within unit
    end
    
    StatGENERALSINGLEALLCOUNT = find(ststGOODs == 1 & allAttrib3(:,30) == 3);% statistical within unit
    % goodStatGENERALSINGLE = find(allAttrib(:,statCol) < statPval  & allAttrib3(:,30) == 3 & allAttrib(:,31) > memIndicesThresh);% statistical within unit
    goodMemoRowsSINGLEmemoryIndices = firstPanelIndices(goodMemoRowsGENERALSINGLE);
    
    
    PostGoodMemoryBaselineGENERALSINGLE = double(allAttrib3(goodMemoRowsGENERALSINGLE,postBaselineCol));
    PostBADMemoryBaselineGENERALSINGLE = double(allAttrib3(badMemoRowsGENERALSINGLE,postBaselineCol));
    
    PreGoodMemoryBaselineGENERALSINGLE = double(allAttrib3(goodMemoRowsGENERALSINGLE,preBaselineCol));
    PreBADMemoryBaselineGENERALSINGLE = double(allAttrib3(badMemoRowsGENERALSINGLE,preBaselineCol));
    
    PostGoodMemoryMEMGENERALSINGLE = double(allAttrib3(goodMemoRowsGENERALSINGLE,postMemCol));
    PostBADMemoryMEMGENERALSINGLE = double(allAttrib3(badMemoRowsGENERALSINGLE,postMemCol));
    
    PREGoodMemoryGENERALSINGLE = double(allAttrib3(goodMemoRowsGENERALSINGLE,preMemCol));
    PREBADMemoryGENERALSINGLE = double(allAttrib3(badMemoRowsGENERALSINGLE,preMemCol));
    
    PostGoodVISGENERALSINGLE = double(allAttrib3(goodMemoRowsGENERALSINGLE,postVisCol));
    PostBADVISGENERALSINGLE = double(allAttrib3(badMemoRowsGENERALSINGLE,postVisCol));
    
    PREGoodVISGENERALSINGLE = double(allAttrib3(goodMemoRowsGENERALSINGLE,preVisCol));
    PREBADVISGENERALSINGLE = double(allAttrib3(badMemoRowsGENERALSINGLE,preVisCol));
    %%
    %general double
    goodMemoRowsGENERALDOUBLE = find(allAttrib3(:,31) > memIndicesThresh & allAttrib3(:,30) == 4);
    badMemoRowsGENERALDOUBLE = find(allAttrib3(:,31) <= memIndicesThresh & allAttrib3(:,30) == 4);
    
    
    if otherThresholds
        if onyBelowBaseIndcices & onyABOVEBaseIndcices & ~onyABOVEMEMIndcices
            StatGENERALDOUBLE = find(ststGOODs == 1 & allAttrib3(:,30) == 4 & firstPanelIndices > 0 & belowBIndices <= 0);% statistical within unit
        elseif ~onyBelowBaseIndcices & onyABOVEBaseIndcices & ~onyABOVEMEMIndcices
            StatGENERALDOUBLE = find(ststGOODs == 1 & allAttrib3(:,30) == 4 & belowBIndices <= 0);% statistical within unit
        elseif onyBelowBaseIndcices & ~onyABOVEBaseIndcices & ~onyABOVEMEMIndcices
            StatGENERALDOUBLE = find(ststGOODs == 1 & allAttrib3(:,30) == 4 & firstPanelIndices > 0);% statistical within unit
        elseif onyBelowBaseIndcices & onyABOVEBaseIndcices & onyABOVEMEMIndcices
            StatGENERALDOUBLE = find(ststGOODs == 1 & allAttrib3(:,30) == 4 & firstPanelIndices > 0 & belowBIndices <= 0 & belowMEMIndices' >= 0);% statistical within unit
        elseif ~onyBelowBaseIndcices & onyABOVEBaseIndcices & onyABOVEMEMIndcices
            StatGENERALDOUBLE = find(ststGOODs == 1 & allAttrib3(:,30) == 4 & belowBIndices <= 0 & belowMEMIndices' >= 0);% statistical within unit
        elseif onyBelowBaseIndcices & ~onyABOVEBaseIndcices & onyABOVEMEMIndcices
            vop= find(ststGOODs == 1 & allAttrib3(:,30) == 4 & firstPanelIndices > 0 & belowMEMIndices' >= 0);% statistical within unit
        elseif onyMemoBaseIndcices
            StatGENERALDOUBLE = find(ststGOODs == 1 & allAttrib3(:,30) == 4 & firstPanelIndices > 0 );% statistical within unit
        else
            StatGENERALDOUBLE = find(ststGOODs == 1 & allAttrib3(:,30) == 4);% statistical within unit
        end
    else
        StatGENERALDOUBLE = find(ststGOODs == 1 & allAttrib3(:,30) == 4);% statistical within unit
    end
    StatGENERALDOUBLEALLCOUNT = find(ststGOODs == 1 & allAttrib3(:,30) == 4);% statistical within unit
    StatGENERALDOUBLEnewsaccade = find(ststGOODs == 1 & allAttrib3(:,30) == 4 & firstPanelIndices > 0 & allAttrib3(:,146) < statPval);% statistical within unit
    StatGENERALDOUBLEnewsaccade_noMemoBlckMemo = find(ststGOODs == 0 & allAttrib3(:,30) == 4 & allAttrib3(:,146) < statPval);% statistical within unit
    % else
    %     StatGENERALDOUBLE = find(allAttrib3(:,30) == 4);% statistical within unit
    %     end
    % end
    
    % goodStatGENERALDOUBLE = find(ststGOODs==1 < statPval  & allAttrib3(:,30) == 4 & allAttrib3(:,31) > memIndicesThresh);% statistical within unit
    
    goodMemoRowsDOUBLEmemoryIndices = firstPanelIndices(goodMemoRowsGENERALDOUBLE);
    
    PostGoodMemoryBaselineGENERALDOUBLE = double(allAttrib3(goodMemoRowsGENERALDOUBLE,postBaselineCol));
    PostBADMemoryBaselineGENERALDOUBLE = double(allAttrib3(badMemoRowsGENERALDOUBLE,postBaselineCol));
    
    PreGoodMemoryBaselinGENERALDOUBLE = double(allAttrib3(goodMemoRowsGENERALDOUBLE,preBaselineCol));
    PreBADMemoryBaselineGENERALDOUBLE = double(allAttrib3(badMemoRowsGENERALDOUBLE,preBaselineCol));
    
    PostGoodMemoryMEMGENERALDOUBLE = double(allAttrib3(goodMemoRowsGENERALDOUBLE,postMemCol));
    PostBADMemoryMEMGENERALDOUBLE = double(allAttrib3(badMemoRowsGENERALDOUBLE,postMemCol));
    
    PREGoodMemoryGENERALDOUBLE = double(allAttrib3(goodMemoRowsGENERALDOUBLE,preMemCol));
    PREBADMemoryGENERALDOUBLE = double(allAttrib3(badMemoRowsGENERALDOUBLE,preMemCol));
    
    PostGoodVISGENERALDOUBLE = double(allAttrib3(goodMemoRowsGENERALDOUBLE,postVisCol));
    PostBADVISGENERALDOUBLE = double(allAttrib3(badMemoRowsGENERALDOUBLE,postVisCol));
    
    PREGoodVISGENERALDOUBLE = double(allAttrib3(goodMemoRowsGENERALDOUBLE,preVisCol));
    PREBADVISGENERALDOUBLE = double(allAttrib3(badMemoRowsGENERALDOUBLE,preVisCol));
    
    
    %% decay separation
    
    [drs dcs] = size(DecayAct);
    if plotDecay
        %     if dcs == 11
        %         dca = DecayAct(:,[3 4 6 7 8 9 11]);
        %     else
        dca = DecayAct(:,[3 5 9 10 12]);
        %     end
        
        dca = (cellfun(@double,dca));
        [rnw,~] = size(dca);
        [rnw2, ~] = size(allAttrib);
        DecayActSIMPLE = [];
        DecayActSINGLE = [];
        DecayActDOUBLE = [];
        
        iDec = cell2mat(DecayAct(:,13));
        pDec = cell2mat(DecayAct(:,14));
        blcDC = cell2mat(DecayAct(:,12));
        
        gDecsSMPL = find(iDec>0 &  pDec<0 &  blcDC==2);
        gDecsSNG = find(iDec>0 &  pDec<0 &  blcDC==3);
        gDecsDBL = find(iDec>0 &  pDec<0 &  blcDC==4);
        
        DecayActSIMPLE = DecayAct(StatSIMPLE,:);
        DecayActSINGLE = DecayAct(StatGENERALSINGLE,:);
        DecayActDOUBLE = DecayAct(StatGENERALDOUBLE,:);
        %     for r = 1:rnw
        %         for g = 1:rnw2
        %             % M  u mid fileEn V  M   blck
        %             if (dca(r,:) == allAttrib(g,[27 22 26 27 30]) &  allAttrib(g,30) == 2 )
        %                 DecayActSIMPLE = [DecayActSIMPLE;DecayAct(r,:)];
        %             elseif (dca(r,:) == allAttrib(g,[27 22 26 27 30]) &  allAttrib(g,30) == 3 )
        %                 DecayActSINGLE = [DecayActSINGLE;DecayAct(r,:)];
        %             elseif  (dca(r,:) == allAttrib(g,[27 22 26 27 30]) &  allAttrib(g,30) == 4 )
        %                 DecayActDOUBLE = [DecayActDOUBLE;DecayAct(r,:)];
        %             end
        %         end
        %     end
    end
    %% ALL SIMPLE
    %simple _ALL
    MemoRows_ALL_SIMPLE  = find(allAttrib3(:,30) == 2);
    MemoRows_ALL_SIMPLE_all  = find(allAttrib(:,30) == 2 );
    %DecayActSIMPLE = DecayAct(cell2mat(DecayAct(:,11))==2,:);
    
    PostMemoryBaseline_ALL_SIMPLE_all = double(allAttrib(MemoRows_ALL_SIMPLE_all,postBaselineCol));%
    PreMemoryBaseline_ALL_SIMPLE_all  = double(allAttrib(MemoRows_ALL_SIMPLE_all,preBaselineCol));
    
    PostMemoryMEM_ALL_SIMPLE_all  = double(allAttrib(MemoRows_ALL_SIMPLE_all,postMemCol));%
    PREMemory_ALL_SIMPLE_all  = double(allAttrib(MemoRows_ALL_SIMPLE_all,preMemCol));
    
    PostVIS_ALL_SIMPLE_all  = double(allAttrib(MemoRows_ALL_SIMPLE_all,postVisCol));
    PREVIS_ALL_SIMPLE_all = double(allAttrib(MemoRows_ALL_SIMPLE_all,preVisCol));
    
    %chosen
    PostMemoryBaseline_ALL_SIMPLE = double(allAttrib3(MemoRows_ALL_SIMPLE,postBaselineCol));
    PreMemoryBaseline_ALL_SIMPLE = double(allAttrib3(MemoRows_ALL_SIMPLE,preBaselineCol));
    
    PostMemoryMEM_ALL_SIMPLE = double(allAttrib3(MemoRows_ALL_SIMPLE,postMemCol));
    PREMemory_ALL_SIMPLE = double(allAttrib3(MemoRows_ALL_SIMPLE,preMemCol));
    
    PostVIS_ALL_SIMPLE = double(allAttrib3(MemoRows_ALL_SIMPLE,postVisCol));
    PREVIS_ALL_SIMPLE = double(allAttrib3(MemoRows_ALL_SIMPLE,preVisCol));
    
    %stat simple all
    statPostMemoryBaseline_ALL_SIMPLE = double(allAttrib3(StatSIMPLE,postBaselineCol));
    statPreMemoryBaseline_ALL_SIMPLE = double(allAttrib3(StatSIMPLE,preBaselineCol));
    
    statPostMemoryMEM_ALL_SIMPLE = double(allAttrib3(StatSIMPLE,postMemCol));
    statPREMemory_ALL_SIMPLE = double(allAttrib3(StatSIMPLE,preMemCol));
    statPREVIS_ALL_SIMPLE = double(allAttrib3(StatSIMPLE,preVisColForVIS));
    statPostVIS_ALL_SIMPLE = double(allAttrib3(StatSIMPLE,postVisColForVIS));
    statPostMemoryMEM_ALL_SIMPLEForVIS = double(allAttrib3(StatSIMPLE,postMemColForVIS));
    if useVisOriginal
        statPostVIS_ALL_SIMPLE = double(allAttrib3(StatSIMPLE,postVisColForVIS));
        statPostMemoryMEM_ALL_SIMPLEForVIS = double(allAttrib3(StatSIMPLE,postMemColForVIS));
    end
    
    statPREVIS_ALL_SIMPLE = double(allAttrib3(StatSIMPLE,preVisCol));
    
    
    statSimpleMemBaseIndices = firstPanelIndices(StatSIMPLE);
    statSimpleBaseBaseIndices = baseIndices(StatSIMPLE);
    statSimpleMemMemIndices = baseIndicesMEMs(StatSIMPLE);
    
    allSimpleMemBaseIndices = firstPanelIndices(MemoRows_ALL_SIMPLE_all);
    allSimpleBaseBaseIndices = baseIndices(MemoRows_ALL_SIMPLE_all);
    allSimpleMemMemIndices = baseIndicesMEMs(MemoRows_ALL_SIMPLE_all);
    
    
    
    
    %% GENERAL_SINGLE _ALL
    MemoRows_ALL_GENERAL_SINGLE  = find(allAttrib3(:,30) == 3);
    
    MemoRows_ALL_GENERAL_SINGLE_all  = find(allAttrib(:,30) == 3 );
    
    PostMemoryBaseline_ALL_GENERAL_SINGLE_all = double(allAttrib(MemoRows_ALL_GENERAL_SINGLE_all,postBaselineCol));
    PreMemoryBaseline_ALL_GENERAL_SINGLE_all  = double(allAttrib(MemoRows_ALL_GENERAL_SINGLE_all,preBaselineCol));
    
    PostMemoryMEM_ALL_GENERAL_SINGLE_all  = double(allAttrib(MemoRows_ALL_GENERAL_SINGLE_all,postMemCol));
    PREMemory_ALL_GENERAL_SINGLE_all  = double(allAttrib(MemoRows_ALL_GENERAL_SINGLE_all,preMemCol));
    
    PostVIS_ALL_GENERAL_SINGLE_all  = double(allAttrib(MemoRows_ALL_GENERAL_SINGLE_all,postVisCol));
    PREVIS_ALL_GENERAL_SINGLE_all = double(allAttrib(MemoRows_ALL_GENERAL_SINGLE_all,preVisCol));
    
    
    %         DecayActSINGLE = DecayAct(cell2mat(DecayAct(:,12))==3,:);
    
    PostMemoryBaseline_ALL_GENERAL_SINGLE = double(allAttrib3(MemoRows_ALL_GENERAL_SINGLE,postBaselineCol));
    PreMemoryBaseline_ALL_GENERAL_SINGLE = double(allAttrib3(MemoRows_ALL_GENERAL_SINGLE,preBaselineCol));
    
    PostMemoryMEM_ALL_GENERAL_SINGLE = double(allAttrib3(MemoRows_ALL_GENERAL_SINGLE,postMemCol));
    PREMemory_ALL_GENERAL_SINGLE = double(allAttrib3(MemoRows_ALL_GENERAL_SINGLE,preMemCol));
    
    PostVIS_ALL_GENERAL_SINGLE = double(allAttrib3(MemoRows_ALL_GENERAL_SINGLE,postVisCol));
    PREVIS_ALL_GENERAL_SINGLE = double(allAttrib3(MemoRows_ALL_GENERAL_SINGLE,preVisCol));
    
    %stat GENERAL SINGLE
    statPostMemoryBaseline_ALL_GENERAL_SINGLE = double(allAttrib3(StatGENERALSINGLE,postBaselineCol));
    statPreMemoryBaseline_ALL_GENERAL_SINGLE = double(allAttrib3(StatGENERALSINGLE,preBaselineCol));
    
    statPostMemoryMEM_ALL_GENERAL_SINGLE = double(allAttrib3(StatGENERALSINGLE,postMemCol));
    statPREMemory_ALL_GENERAL_SINGLE = double(allAttrib3(StatGENERALSINGLE,preMemCol));
    
    statPostVIS_ALL_GENERAL_SINGLE = double(allAttrib3(StatGENERALSINGLE,postVisColForVIS));
    statPREVIS_ALL_GENERAL_SINGLE = double(allAttrib3(StatGENERALSINGLE,preVisColForVIS));
    statPostMemoryMEM_ALL_GENERAL_SINGLEForVIS = double(allAttrib3(StatGENERALSINGLE,postMemColForVIS));
    
    if useVisOriginal
        statPostVIS_ALL_GENERAL_SINGLE = double(allAttrib3(StatGENERALSINGLE,postVisColForVIS));
        statPostMemoryMEM_ALL_GENERAL_SINGLEForVIS = double(allAttrib3(StatGENERALSINGLE,postMemColForVIS));
    end
    
    
    statSINGLEMemBaseIndices = firstPanelIndices(StatGENERALSINGLE);
    statSINGLEBaseBaseIndices = baseIndices(StatGENERALSINGLE);
    statSINGLEMemMemIndices = baseIndicesMEMs(StatGENERALSINGLE);
    
    
    allSINGLEMemBaseIndices = firstPanelIndices(MemoRows_ALL_GENERAL_SINGLE_all);
    allSINGLEBaseBaseIndices = baseIndices(MemoRows_ALL_GENERAL_SINGLE_all);
    allSINGLEMemMemIndices = baseIndicesMEMs(MemoRows_ALL_GENERAL_SINGLE_all);
    %% GENERAL_DOUBLE _ALL
    MemoRows_ALL_GENERAL_DOUBLE  = find(allAttrib3(:,30) == 4 );
    
    MemoRows_ALL_GENERAL_DOUBLE_all  = find(allAttrib(:,30) == 4);
    
    PostMemoryBaseline_ALL_GENERAL_DOUBLE_all = double(allAttrib(MemoRows_ALL_GENERAL_DOUBLE_all,postBaselineCol));
    PreMemoryBaseline_ALL_GENERAL_DOUBLE_all  = double(allAttrib(MemoRows_ALL_GENERAL_DOUBLE_all,preBaselineCol));
    
    PostMemoryMEM_ALL_GENERAL_DOUBLE_all  = double(allAttrib(MemoRows_ALL_GENERAL_DOUBLE_all,postMemCol));
    PREMemory_ALL_GENERAL_DOUBLE_all  = double(allAttrib(MemoRows_ALL_GENERAL_DOUBLE_all,preMemCol));
    
    PostVIS_ALL_GENERAL_DOUBLE_all  = double(allAttrib(MemoRows_ALL_GENERAL_DOUBLE_all,postVisCol));
    PREVIS_ALL_GENERAL_DOUBLE_all = double(allAttrib(MemoRows_ALL_GENERAL_DOUBLE_all,preVisCol));
    
    
    
    % DecayActDOUBLE = DecayAct(cell2mat(DecayAct(:,12))==4,:);
    
    PostMemoryBaseline_ALL_GENERAL_DOUBLE = double(allAttrib3(MemoRows_ALL_GENERAL_DOUBLE,postBaselineCol));
    PreMemoryBaseline_ALL_GENERAL_DOUBLE = double(allAttrib3(MemoRows_ALL_GENERAL_DOUBLE,preBaselineCol));
    
    PostMemoryMEM_ALL_GENERAL_DOUBLE = double(allAttrib3(MemoRows_ALL_GENERAL_DOUBLE,postMemCol));
    PREMemory_ALL_GENERAL_DOUBLE = double(allAttrib3(MemoRows_ALL_GENERAL_DOUBLE,preMemCol));
    
    PostVIS_ALL_GENERAL_DOUBLE = double(allAttrib3(MemoRows_ALL_GENERAL_DOUBLE,postVisCol));
    PREVIS_ALL_GENERAL_DOUBLE = double(allAttrib3(MemoRows_ALL_GENERAL_DOUBLE,preVisCol));
    PostMemoryMEM_ALL_GENERAL_DOUBLEForVIS =  double(allAttrib3(MemoRows_ALL_GENERAL_DOUBLE,postMemColForVIS));
    
    % stat GENERAL SINGLE
    
    statPostMemoryBaseline_ALL_GENERAL_DOUBLE = double(allAttrib3(StatGENERALDOUBLE,postBaselineCol));
    statPreMemoryBaseline_ALL_GENERAL_DOUBLE = double(allAttrib3(StatGENERALDOUBLE,preBaselineCol));
    
    statPostMemoryMEM_ALL_GENERAL_DOUBLE = double(allAttrib3(StatGENERALDOUBLE,postMemCol));
    statPREMemory_ALL_GENERAL_DOUBLE = double(allAttrib3(StatGENERALDOUBLE,preMemCol));
    statPREVIS_ALL_GENERAL_DOUBLE = double(allAttrib3(StatGENERALDOUBLE,preVisColForVIS));
    statPostVIS_ALL_GENERAL_DOUBLE = double(allAttrib3(StatGENERALDOUBLE,postVisColForVIS));
    statPostMemoryMEM_ALL_GENERAL_DOUBLEForVIS = double(allAttrib3(StatGENERALDOUBLE,postMemColForVIS));
    if useVisOriginal
        statPostVIS_ALL_GENERAL_DOUBLE = double(allAttrib3(StatGENERALDOUBLE,postVisColForVIS));
        statPostMemoryMEM_ALL_GENERAL_DOUBLEForVIS = double(allAttrib3(StatGENERALDOUBLE,postMemColForVIS));
    end
    
    %new saccade
    statPostMemoryBaseline_ALL_GENERAL_DOUBLEnewsaccade = double(allAttrib3(StatGENERALDOUBLEnewsaccade,postBaselineCol));
    statPreMemoryBaseline_ALL_GENERAL_DOUBLEnewsaccade = double(allAttrib3(StatGENERALDOUBLEnewsaccade,preBaselineCol));
    
    statPostMemoryMEM_ALL_GENERAL_DOUBLEnewsaccade = double(allAttrib3(StatGENERALDOUBLEnewsaccade,postMemCol));
    statPREMemory_ALL_GENERAL_DOUBLEnewsaccade = double(allAttrib3(StatGENERALDOUBLEnewsaccade,preMemCol));
    
    
    
    
    statDOUBLEMemBaseIndices = firstPanelIndices(StatGENERALDOUBLE);
    statDOUBLEBaseBaseIndices = baseIndices(StatGENERALDOUBLE);
    statDOUBLEMemMemIndices = baseIndicesMEMs(StatGENERALDOUBLE);
    allDOUBLEMemBaseIndices = firstPanelIndices(MemoRows_ALL_GENERAL_DOUBLE_all);
    allDOUBLEBaseBaseIndices = baseIndices(MemoRows_ALL_GENERAL_DOUBLE_all);
    allDOUBLEMemMemIndices = baseIndicesMEMs(MemoRows_ALL_GENERAL_DOUBLE_all);
    %%
    
    %simple latency
    % goodMemLatPoisSIMPLE = find(allAttrib3(:,memLatCol) <=300 & allAttrib3(:,memLatCol)>= 85 & allAttrib3(:,30) == 2);
    goodMemLatPoisSIMPLE = find(allAttrib3(:,memLatCol) <= maxMemLat & allAttrib3(:,memLatCol) >= minMemLat & allAttrib3(:,30) == 2);% >= -125 & allAttrib3(:,30) == 2);
    goodVisLatPoisSIMPLE = find(allAttrib3(:,VisLatCol) <= maxVisLat & allAttrib3(:,VisLatCol) >= minVisLat & allAttrib3(:,30) == 2);
    goodPoisSIMPLE = intersect(goodMemLatPoisSIMPLE,goodVisLatPoisSIMPLE);
    memLatSIMPLE = allAttrib3(goodPoisSIMPLE,memLatCol);
    visLatSIMPLE = allAttrib3(goodPoisSIMPLE,VisLatCol);
    statmemLatSIMPLE = allAttrib3(intersect(StatSIMPLE,goodPoisSIMPLE),memLatCol);
    statVisLatSIMPLE = allAttrib3(intersect(StatSIMPLE,goodPoisSIMPLE),VisLatCol);
    
    %general single latency
    % goodMemLatPoisSINGLE = find(allAttrib3(:,memLatCol) <=300 & allAttrib3(:,memLatCol)>= 85 & allAttrib3(:,30) == 3);
    goodMemLatPoisSINGLE = find(allAttrib3(:,memLatCol) <= maxMemLat & allAttrib3(:,memLatCol) >= minMemLat & allAttrib3(:,30) == 3);
    goodVisLatPoisSINGLE = find(allAttrib3(:,VisLatCol) <= maxVisLat & allAttrib3(:,VisLatCol) >= minVisLat & allAttrib3(:,30) == 3);
    goodPoisSINGLE = intersect(goodMemLatPoisSINGLE,goodVisLatPoisSINGLE);
    memLatSINGLE = allAttrib3(goodPoisSINGLE,memLatCol);
    visLatSINGLE = allAttrib3(goodPoisSINGLE,VisLatCol);
    statmemLatSINGLE = allAttrib3(intersect(StatGENERALSINGLE,goodPoisSINGLE),memLatCol);
    statVisLatSINGLE = allAttrib3(intersect(StatGENERALSINGLE,goodPoisSINGLE),VisLatCol);
    
    %general double latency
    
    
    % %% save saradata
    %
    % goodMemLatPoisDOUBLE = find(allAttrib3(:,memLatCol) <=300 & allAttrib3(:,memLatCol)>= 85 & allAttrib3(:,30) == 4);
    goodMemLatPoisDOUBLE = find(allAttrib3(:,memLatCol) <=500 & allAttrib3(:,memLatCol) >= minMemLat & allAttrib3(:,30) == 4);
    goodVisLatPoisDOUBLE = find(allAttrib3(:,VisLatCol) <= maxVisLat & allAttrib3(:,VisLatCol) >= minVisLat & allAttrib3(:,30) == 4);
    goodPoisDOUBLE = intersect(goodMemLatPoisDOUBLE,goodVisLatPoisDOUBLE);
    memLatDOUBLE = allAttrib3(goodPoisDOUBLE,memLatCol);
    visLatDOUBLE = allAttrib3(goodPoisDOUBLE,VisLatCol);
    statmemLatDOUBLE = allAttrib3(intersect(StatGENERALDOUBLE,goodPoisDOUBLE),memLatCol);
    statVisLatDOUBLE = allAttrib3(intersect(StatGENERALDOUBLE,goodPoisDOUBLE),VisLatCol);
    
    
    
    %% DECAY ANALYSIS
    if ~doNotPlotDecays
        if plotDecay
            figure(222),clf,set(gcf,'color','w')
            hfig = gcf;
            set(gcf,'Name','DECAY activities - all')
            set(gcf,'color',[0.9 1 1])
            
            decayActAnalysis_SIMPLE
            decayActAnalysis_SIMPLEbase
            if separateDecays
                decayActAnalysis_SIMPLEUP
            end
            decayActAnalysis_SINGLE
            decayActAnalysis_SINGLEbase
            if separateDecays
                decayActAnalysis_SINGLEUP
            end
            if ~BeniDecay
                decayActAnalysis_DOUBLE
                decayActAnalysis_DOUBLEbase
                if separateDecays
                    decayActAnalysis_DOUBLEUP
                end
            end
        end
    end
    %% dacay p-values
    x3 = zeros(10,1);
    y3 = zeros(10,1);
    
    
    hSimpleDecayKS = 0; pSimpleDecayKS= 0; %ks simple
    hSingleDecayKS = 0; pSingleDecayKS= 0; %ks
    hDOUBLEDecayKS = 0; pDOUBLEDecayKS= 0; %ks sim
    hSimpleDecayRS= 0;  pSimpleDecayRS= 0; %ranksum simple
    hSingleDecayRS= 0;  pSingleDecayRS= 0; %ranksum
    hDOUBLEDecayRS = 0; pDOUBLEDecayRS= 0; %ranksum
    hSimpleDecayTT= 0;  pSimpleDecayTT= 0; %ttest simple
    hSingleDecayTT= 0;  pSingleDecayTT= 0;
    hDOUBLEDecayTT= 0;  pDOUBLEDecayTT= 0;
    
    
    
    hSimpleDecayKSUP = 0; pSimpleDecayKSUP= 0; %ks simple
    hSingleDecayKSUP = 0; pSingleDecayKSUP= 0; %ks
    hDOUBLEDecayKSUP = 0; pDOUBLEDecayKSUP= 0; %ks sim
    hSimpleDecayRSUP= 0;  pSimpleDecayRSUP= 0; %ranksum simple
    hSingleDecayRSUP= 0;  pSingleDecayRSUP= 0; %ranksum
    hDOUBLEDecayRSUP = 0; pDOUBLEDecayRSUP= 0; %ranksum
    hSimpleDecayTTUP= 0;  pSimpleDecayTTUP= 0; %ttest simple
    hSingleDecayTTUP= 0;  pSingleDecayTTUP= 0;
    hDOUBLEDecayTTUP= 0;  pDOUBLEDecayTTUP= 0;
    %% decay trials stat test
    x=zeros(10,1);y=zeros(10,1);y2=zeros(10,1);x2=zeros(10,1);x3=zeros(10,1);y3=zeros(10,1);
    [RHOAndreSIMPLEBaseM,PVALAndreSIMPLEBaseM] = corr(x,y,'Type','Spearman');
    [RHOAndreSINGLEBaseM,PVALAndreSINGLEBaseM] = corr(x2,y2,'Type','Spearman');
    [RHOAndreDOUBLEBaseM,PVALAndreDOUBLEBaseM] = corr(x3,y3,'Type','Spearman');
    if ~doNotPlotDecays
        if plotDecay
            if BeniDecay
                x = reshape(popDecay.Sara.SIMPLE(:,1:lastFew),1,[]);
                y = reshape(popDecay.Sara.SIMPLE(:,fitUpTo-(lastFew-1):fitUpTo),1,[]);
                
                x2 = reshape(popDecay.Sara.SINGLE(:,1:lastFew),1,[]);
                y2 = reshape( popDecay.Sara.SINGLE(:,fitUpTo-(lastFew-1):fitUpTo),1,[]);
                if plotlast10trials
                    y = reshape(popDecay.Sara.SIMPLE(:,end-(lastFew-1):end),1,[]);
                    y2 = reshape( popDecay.Sara.SINGLE(:,end-(lastFew-1):end),1,[]);
                end
                x3 = zeros(10,1);
                y3 = zeros(10,1);
                [RHOAndreSIMPLEBaseM,PVALAndreSIMPLEBaseM] = corr(x',y','Type','Spearman');
                [RHOAndreSINGLEBaseM,PVALAndreSINGLEBaseM] = corr(x2',y2','Type','Spearman');
            else
                x = reshape(popDecay.Andre.SIMPLE(:,1:lastFew),1,[]);
                y = reshape(popDecay.Andre.SIMPLE(:,fitUpTo-(lastFew-1):fitUpTo),1,[]);
                if isfield(popDecay.Andre,'SINGLE')
                    x2 = reshape(popDecay.Andre.SINGLE(:,1:lastFew),1,[]);
                    y2 = reshape( popDecay.Andre.SINGLE(:,fitUpTo-(lastFew-1):fitUpTo),1,[]);
                end
                
                if plotlast10trials
                    y = reshape(popDecay.Andre.SIMPLE(:,end-(lastFew-1):end),1,[]);
                    y2 = reshape( popDecay.Andre.SINGLE(:,end-(lastFew-1):end),1,[]);
                end
                
                
                if isfield(popDecay.Andre,'DOUBLE')
                    x3 = reshape(popDecay.Andre.DOUBLE(:,1:lastFew),1,[]);
                    y3 = reshape( popDecay.Andre.DOUBLE(:,fitUpTo-(lastFew-1):fitUpTo),1,[]);
                    if plotlast10trials
                        y3 = reshape( popDecay.Andre.DOUBLE(:,end-(lastFew-1):end),1,[]);
                    end
                    [RHOAndreDOUBLEBaseM,PVALAndreDOUBLEBaseM] = corr(x3',y3','Type','Spearman');
                end
                [RHOAndreSIMPLEBaseM,PVALAndreSIMPLEBaseM] = corr(x',y','Type','Spearman');
                [RHOAndreSINGLEBaseM,PVALAndreSINGLEBaseM] = corr(x2',y2','Type','Spearman');
                [RHOAndreDOUBLEBaseM,PVALAndreDOUBLEBaseM] = corr(x3',y3','Type','Spearman');
            end
        end
        
        
        
        
        [hSimpleDecayKS,pSimpleDecayKS] = kstest2(x, y);
        [hSingleDecayKS,pSingleDecayKS] = kstest2(x2,y2);
        [hDOUBLEDecayKS,pDOUBLEDecayKS] = kstest2(x3,y3);
        % ranksum
        
        [pSimpleDecayRS,hSimpleDecayRS] = ranksum(x,y,'tail','right');
        [pSingleDecayRS,hSingleDecayRS] = ranksum(x2,y2,'tail','right');
        [pDOUBLEDecayRS,hDOUBLEDecayRS] = ranksum(x3,y3,'tail','right');
        %
        [hSimpleDecayTT,pSimpleDecayTT] = ttest2(x,y);
        [hSingleDecayTT,pSingleDecayTT] = ttest2(x2,y2);
        [hDOUBLEDecayTT,pDOUBLEDecayTT] = ttest2(x3,y3);
        %
        %% BUILD decay trials stat test
        xUP=zeros(10,1);yUP=zeros(10,1);y2UP=zeros(10,1);x2UP=zeros(10,1);x3UP=zeros(10,1);y3UP=zeros(10,1);
        [RHOAndreSIMPLEBaseMUP,PVALAndreSIMPLEBaseMUP] = corr(xUP,yUP,'Type','Spearman');
        [RHOAndreSINGLEBaseMUP,PVALAndreSINGLEBaseMUP] = corr(x2UP,y2UP,'Type','Spearman');
        [RHOAndreDOUBLEBaseMUP,PVALAndreDOUBLEBaseMUP] = corr(x3UP,y3UP,'Type','Spearman');
        if plotDecay & separateDecays
            if BeniDecay
                xUP = reshape(popDecayUP.Sara.SIMPLE(:,1:lastFew),1,[]);
                yUP = reshape(popDecayUP.Sara.SIMPLE(:,fitUpTo-(lastFew-1):fitUpTo),1,[]);
                
                x2UP = reshape(popDecayUP.Sara.SINGLE(:,1:lastFew),1,[]);
                y2UP = reshape( popDecayUP.Sara.SINGLE(:,fitUpTo-(lastFew-1):fitUpTo),1,[]);
                
                if plotlast10trials
                    yUP = reshape(popDecayUP.Sara.SIMPLE(:,end-(lastFew-1):end),1,[]);
                    y2UP = reshape( popDecayUP.Sara.SINGLE(:,end-(lastFew-1):end),1,[]);
                end
                
                
                x3UP = zeros(10,1);
                y3UP = zeros(10,1);
                [RHOAndreSIMPLEBaseMUP,PVALAndreSIMPLEBaseMUP] = corr(xUP',yUP','Type','Spearman');
                [RHOAndreSINGLEBaseMUP,PVALAndreSINGLEBaseMUP] = corr(x2UP',y2UP','Type','Spearman');
            else
                xUP = reshape(popDecayUP.Andre.SIMPLE(:,1:lastFew),1,[]);
                yUP = reshape(popDecayUP.Andre.SIMPLE(:,fitUpTo-(lastFew-1):fitUpTo),1,[]);
                if isfield(popDecay.Andre,'SINGLE')
                    x2UP = reshape(popDecayUP.Andre.SINGLE(:,1:lastFew),1,[]);
                    y2UP = reshape( popDecayUP.Andre.SINGLE(:,fitUpTo-(lastFew-1):fitUpTo),1,[]);
                end
                
                if plotlast10trials
                    yUP = reshape(popDecayUP.Andre.SIMPLE(:,end-(lastFew-1):end),1,[]);
                    y2UP = reshape(popDecayUP.Andre.SINGLE(:,end-(lastFew-1):end),1,[]);
                end
                
                if isfield(popDecayUP.Andre,'DOUBLE')
                    x3UP = reshape(popDecayUP.Andre.DOUBLE(:,1:lastFew),1,[]);
                    y3UP = reshape( popDecayUP.Andre.DOUBLE(:,fitUpTo-(lastFew-1):fitUpTo),1,[]);
                    if plotlast10trials
                        y3UP = reshape(popDecayUP.Andre.DOUBLE(:,end-(lastFew-1):end),1,[]);
                    end
                    
                    [RHOAndreDOUBLEBaseMUP,PVALAndreDOUBLEBaseMUP] = corr(x3UP',y3UP','Type','Spearman');
                end
                [RHOAndreSIMPLEBaseMUP,PVALAndreSIMPLEBaseMUP] = corr(xUP',yUP','Type','Spearman');
                [RHOAndreSINGLEBaseMUP,PVALAndreSINGLEBaseMUP] = corr(x2UP',y2UP','Type','Spearman');
                [RHOAndreDOUBLEBaseMUP,PVALAndreDOUBLEBaseMUP] = corr(x3UP',y3UP','Type','Spearman');
            end
            
            
            
            
            %UP
            [hSimpleDecayKSUP,pSimpleDecayKSUP] = kstest2(xUP, yUP);
            [hSingleDecayKS,pSingleDecayKSUP] = kstest2(x2UP,y2UP);
            [hDOUBLEDecayKS,pDOUBLEDecayKSUP] = kstest2(x3UP,y3UP);
            % ranksum
            
            [pSimpleDecayRSUP,hSimpleDecayRSUP] = ranksum(xUP,yUP,'tail','left');
            [pSingleDecayRSUP,hSingleDecayRSUP] = ranksum(x2UP,y2UP,'tail','left');
            [pDOUBLEDecayRSUP,hDOUBLEDecayRSUP] = ranksum(x3UP,y3UP,'tail','left');
            %
            [hSimpleDecayTT,pSimpleDecayTTUP] = ttest2(xUP,yUP);
            [hSingleDecayTTUP,pSingleDecayTTUP] = ttest2(x2UP,y2);
            [hDOUBLEDecayTTUP,pDOUBLEDecayTTUP] = ttest2(x3UP,y3UP);
            %
            
            
            
            
            
            
            pssKS_RS_TT = [];
            pssKS_RS_TT = [hSimpleDecayKS pSimpleDecayKS;%ks simple
                hSingleDecayKS pSingleDecayKS;%ks
                hDOUBLEDecayKS pDOUBLEDecayKS;%ks sim
                hSimpleDecayRS pSimpleDecayRS;%ranksum simple
                hSingleDecayRS pSingleDecayRS;%ranksum
                hDOUBLEDecayRS pDOUBLEDecayRS;%ranksum
                hSimpleDecayTT pSimpleDecayTT;%ttest simple
                hSingleDecayTT pSingleDecayTT;
                hDOUBLEDecayTT pDOUBLEDecayTT];
        end
    end
    %% %% =============    USE to SAVE CURRENT (NEW) DATA  ==============
    
    Sara = evalin('base','Sara');
    Andre = evalin('base','Andre');
    if BeniDecay
        Sara.PostMemoryBaseline_ALL_SIMPLE_all = PostMemoryBaseline_ALL_SIMPLE_all;
        Sara.PreMemoryBaseline_ALL_SIMPLE_all = PreMemoryBaseline_ALL_SIMPLE_all;
        
        Sara.PostMemoryMEM_ALL_SIMPLE_all = PostMemoryMEM_ALL_SIMPLE_all;
        Sara.PREMemory_ALL_SIMPLE_all = PREMemory_ALL_SIMPLE_all;
        
        Sara.PostVIS_ALL_SIMPLE_all = PostVIS_ALL_SIMPLE_all;
        Sara.PREVIS_ALL_SIMPLE_all = PREVIS_ALL_SIMPLE_all;
        pause(0.001)
        
        Sara.MemoRows_ALL_SIMPLE = MemoRows_ALL_SIMPLE;
        Sara.PostMemoryBaseline_ALL_SIMPLE = PostMemoryBaseline_ALL_SIMPLE;
        Sara.PreMemoryBaseline_ALL_SIMPLE = PreMemoryBaseline_ALL_SIMPLE;
        Sara.PostMemoryMEM_ALL_SIMPLE = PostMemoryMEM_ALL_SIMPLE;
        Sara.PREMemory_ALL_SIMPLE = PREMemory_ALL_SIMPLE;
        Sara.PostVIS_ALL_SIMPLE = PostVIS_ALL_SIMPLE;
        Sara.PREVIS_ALL_SIMPLE = PREVIS_ALL_SIMPLE;
        pause(0.001)
        Sara.statPostMemoryBaseline_ALL_SIMPLE = statPostMemoryBaseline_ALL_SIMPLE;
        Sara.statPreMemoryBaseline_ALL_SIMPLE = statPreMemoryBaseline_ALL_SIMPLE;
        Sara.statPostMemoryMEM_ALL_SIMPLE = statPostMemoryMEM_ALL_SIMPLE;
        Sara.statPostMemoryMEM_ALL_SIMPLEForVIS = statPostMemoryMEM_ALL_SIMPLEForVIS;
        Sara.statPREMemory_ALL_SIMPLE = statPREMemory_ALL_SIMPLE;
        Sara.statPostVIS_ALL_SIMPLE = statPostVIS_ALL_SIMPLE;
        Sara.statPREVIS_ALL_SIMPLE = statPREVIS_ALL_SIMPLE;
        pause(0.001)
        Sara.memLatSIMPLE = memLatSIMPLE;
        Sara.visLatSIMPLE = visLatSIMPLE;
        Sara.statmemLatSIMPLE= statmemLatSIMPLE;
        Sara.statVisLatSIMPLE = statVisLatSIMPLE;
        pause(0.001)
        Sara.PostMemoryBaseline_ALL_GENERAL_SINGLE_all = PostMemoryBaseline_ALL_GENERAL_SINGLE_all;
        Sara.PreMemoryBaseline_ALL_GENERAL_SINGLE_all = PreMemoryBaseline_ALL_GENERAL_SINGLE_all;
        
        Sara.PostMemoryMEM_ALL_GENERAL_SINGLE_all = PostMemoryMEM_ALL_GENERAL_SINGLE_all;
        Sara.PREMemory_ALL_GENERAL_SINGLE_all = PREMemory_ALL_GENERAL_SINGLE_all;
        
        Sara.PostVIS_ALL_GENERAL_SINGLE_all = PostVIS_ALL_GENERAL_SINGLE_all;
        Sara.PREVIS_ALL_GENERAL_SINGLE_all = PREVIS_ALL_GENERAL_SINGLE_all;
        pause(0.001)
        Sara.memLatSINGLE = memLatSINGLE;
        Sara.visLatSINGLE = visLatSINGLE;
        Sara.statmemLatSINGLE = statmemLatSINGLE;
        Sara.statVisLatSINGLE = statVisLatSINGLE;
        
        
        Sara.MemoRows_ALL_GENERAL_SINGLE = MemoRows_ALL_GENERAL_SINGLE;
        Sara.PostMemoryBaseline_ALL_GENERAL_SINGLE = PostMemoryBaseline_ALL_GENERAL_SINGLE;
        Sara.PreMemoryBaseline_ALL_GENERAL_SINGLE = PreMemoryBaseline_ALL_GENERAL_SINGLE;
        Sara.PostMemoryMEM_ALL_GENERAL_SINGLE = PostMemoryMEM_ALL_GENERAL_SINGLE;
        
        Sara.PREMemory_ALL_GENERAL_SINGLE = PREMemory_ALL_GENERAL_SINGLE;
        Sara.PostVIS_ALL_GENERAL_SINGLE = PostVIS_ALL_GENERAL_SINGLE;
        Sara.PREVIS_ALL_GENERAL_SINGLE = PREVIS_ALL_GENERAL_SINGLE;
        pause(0.001)
        Sara.statPostMemoryBaseline_ALL_GENERAL_SINGLE = statPostMemoryBaseline_ALL_GENERAL_SINGLE;
        Sara.statPreMemoryBaseline_ALL_GENERAL_SINGLE = statPreMemoryBaseline_ALL_GENERAL_SINGLE;
        Sara.statPostMemoryMEM_ALL_GENERAL_SINGLE = statPostMemoryMEM_ALL_GENERAL_SINGLE;
        Sara.statPostMemoryMEM_ALL_GENERAL_SINGLEForVIS = statPostMemoryMEM_ALL_GENERAL_SINGLEForVIS;
        Sara.statPREMemory_ALL_GENERAL_SINGLE = statPREMemory_ALL_GENERAL_SINGLE;
        Sara.statPostVIS_ALL_GENERAL_SINGLE = statPostVIS_ALL_GENERAL_SINGLE;
        Sara.statPREVIS_ALL_GENERAL_SINGLE = statPREVIS_ALL_GENERAL_SINGLE;
        pause(0.001)
        Sara.ThreeBaseLastSIMPLE = allAttrib3(MemoRows_ALL_SIMPLE,thrbsCol );
        Sara.ThreeMemoFirstSIMPLE = allAttrib3(MemoRows_ALL_SIMPLE,firstMcol );
        Sara.ThreeBaseLastSIGNLE = allAttrib3(MemoRows_ALL_GENERAL_SINGLE,thrbsCol );
        Sara.ThreeMemoFirstSIGNLE = allAttrib3(MemoRows_ALL_GENERAL_SINGLE,firstMcol );
        
        Sara.statThreeBaseLastSIMPLE = allAttrib3(StatSIMPLE,thrbsCol );
        Sara.statThreeMemoFirstSIMPLE = allAttrib3(StatSIMPLE,firstMcol );
        Sara.statThreeBaseLastSIGNLE = allAttrib3(StatGENERALSINGLE ,thrbsCol );
        Sara.statThreeMemoFirstSIGNLE = allAttrib3(StatGENERALSINGLE ,firstMcol );
        
        pause(0.001)
        Sara.SIMPLEstatCt = numel(statPostMemoryBaseline_ALL_SIMPLE);
        Sara.SIMPLEcount = numel(PostMemoryBaseline_ALL_SIMPLE_all);
        Sara.SIMPLEperc = round((Sara.SIMPLEstatCt/Sara.SIMPLEcount)*100);
        
        Sara.SINGLEstatCt =numel(statPostMemoryBaseline_ALL_GENERAL_SINGLE);
        Sara.SINGLEcount =numel(PostMemoryBaseline_ALL_GENERAL_SINGLE_all);
        Sara.SINGLEperc = round((Sara.SINGLEstatCt/Sara.SINGLEcount)*100);
        Sara.ALlSimpleCount = ALlSimpleCount;%smplunts;
        Sara.ALlSingleCount  = ALlSingleCount;%gnunts;
        
        
        Sara.ALlSimpleCountNoStat = smplunts;
        Sara.ALlSingleCountNoStat = gnunts;
        
        Sara.ALlSimpleCountSTATMAXTWOWAY = ALlSimpleCountSTAT;
        Sara.ALlSingleCountSTATMAXTWOWAY = ALlSingleCountSTAT;
        
        
        
        Sara.PopDecay.pRS_Simple = pSimpleDecayRS;
        Sara.PopDecay.pRS_Single = pSingleDecayRS;
        
        Sara.PopDecayUP.pRS_Simple = pSimpleDecayRSUP;
        Sara.PopDecayUP.pRS_Single = pSingleDecayRSUP;
        pause(0.001)
        
        Sara.statSimpleMemBaseIndices = statSimpleMemBaseIndices;
        Sara.statSimpleBaseBaseIndices =statSimpleBaseBaseIndices;
        Sara.statSimpleMemMemIndices = statSimpleMemMemIndices;
        
        Sara.statSINGLEMemBaseIndices = statSINGLEMemBaseIndices;
        Sara.statSINGLEBaseBaseIndices = statSINGLEBaseBaseIndices ;
        Sara.statSINGLEMemMemIndices = statSINGLEMemMemIndices;
        
        Sara.StatSIMPLEpopCount = numel(StatSIMPLEpopCount);
        Sara.StatSINGLEpopCount =  numel(StatSINGLEpopCount);
        
        
        pause(0.001)
        Sara.RHOAndreSIMPLEBaseM = RHOAndreSIMPLEBaseM;
        Sara.PVALAndreSIMPLEBaseM = PVALAndreSIMPLEBaseM;
        Sara.RHOAndreSINGLEBaseM = RHOAndreSINGLEBaseM;
        Sara.PVALAndreSINGLEBaseM = PVALAndreSINGLEBaseM;
        
        pause(0.001)
        if ~doNotPlotDecays
            Sara.RHOAndreSIMPLEBaseMUP = RHOAndreSIMPLEBaseMUP;
            Sara.PVALAndreSIMPLEBaseMUP = PVALAndreSIMPLEBaseMUP;
            Sara.RHOAndreSINGLEBaseMUP = RHOAndreSINGLEBaseMUP;
            Sara.PVALAndreSINGLEBaseMUP = PVALAndreSINGLEBaseMUP;
        end
        pause(0.001)
        
        Sara.allSimpleMemBaseIndices = allSimpleMemBaseIndices;
        Sara.allSimpleBaseBaseIndices = allSimpleBaseBaseIndices;
        Sara.allSimpleMemMemIndices= allSimpleMemMemIndices;
        
        Sara.allSINGLEMemBaseIndices = allSINGLEMemBaseIndices;
        Sara.allSINGLEBaseBaseIndices = allSINGLEBaseBaseIndices;
        Sara.allSINGLEMemMemIndices = allSINGLEMemMemIndices;
        Sara.StatSIMPLEALLCOUNT = StatSIMPLEALLCOUNT;
        Sara.StatGENERALSINGLEALLCOUNT = StatGENERALSINGLEALLCOUNT;
        
        pause(0.001)
        assignin('base','Sara', Sara);
        pause(0.001)
    else
        
        Andre.PostMemoryBaseline_ALL_SIMPLE_all = PostMemoryBaseline_ALL_SIMPLE_all;
        Andre.PreMemoryBaseline_ALL_SIMPLE_all = PreMemoryBaseline_ALL_SIMPLE_all;
        
        Andre.PostMemoryMEM_ALL_SIMPLE_all = PostMemoryMEM_ALL_SIMPLE_all;
        Andre.PREMemory_ALL_SIMPLE_all = PREMemory_ALL_SIMPLE_all;
        
        Andre.PostVIS_ALL_SIMPLE_all = PostVIS_ALL_SIMPLE_all;
        Andre.PREVIS_ALL_SIMPLE_all = PREVIS_ALL_SIMPLE_all;
        
        pause(0.001)
        Andre.MemoRows_ALL_SIMPLE = MemoRows_ALL_SIMPLE;
        Andre.PostMemoryBaseline_ALL_SIMPLE = PostMemoryBaseline_ALL_SIMPLE;
        Andre.PreMemoryBaseline_ALL_SIMPLE = PreMemoryBaseline_ALL_SIMPLE;
        Andre.PostMemoryMEM_ALL_SIMPLE = PostMemoryMEM_ALL_SIMPLE;
        Andre.PREMemory_ALL_SIMPLE = PREMemory_ALL_SIMPLE;
        Andre.PostVIS_ALL_SIMPLE = PostVIS_ALL_SIMPLE;
        Andre.PREVIS_ALL_SIMPLE = PREVIS_ALL_SIMPLE;
        Andre.statPostMemoryBaseline_ALL_SIMPLE = statPostMemoryBaseline_ALL_SIMPLE;
        Andre.statPostMemoryMEM_ALL_SIMPLEForVIS = statPostMemoryMEM_ALL_SIMPLEForVIS;
        
        Andre.statPreMemoryBaseline_ALL_SIMPLE = statPreMemoryBaseline_ALL_SIMPLE;
        Andre.statPostMemoryMEM_ALL_SIMPLE = statPostMemoryMEM_ALL_SIMPLE;
        
        Andre.statPREMemory_ALL_SIMPLE = statPREMemory_ALL_SIMPLE;
        Andre.statPostVIS_ALL_SIMPLE = statPostVIS_ALL_SIMPLE;
        Andre.statPREVIS_ALL_SIMPLE = statPREVIS_ALL_SIMPLE;
        
        pause(0.001)
        Andre.memLatSIMPLE = memLatSIMPLE;
        Andre.visLatSIMPLE = visLatSIMPLE;
        Andre.statmemLatSIMPLE= statmemLatSIMPLE;
        Andre.statVisLatSIMPLE = statVisLatSIMPLE;
        
        Andre.PostMemoryBaseline_ALL_GENERAL_SINGLE_all = PostMemoryBaseline_ALL_GENERAL_SINGLE_all;
        Andre.PreMemoryBaseline_ALL_GENERAL_SINGLE_all = PreMemoryBaseline_ALL_GENERAL_SINGLE_all;
        
        Andre.PostMemoryMEM_ALL_GENERAL_SINGLE_all = PostMemoryMEM_ALL_GENERAL_SINGLE_all;
        Andre.PREMemory_ALL_GENERAL_SINGLE_all = PREMemory_ALL_GENERAL_SINGLE_all;
        
        Andre.PostVIS_ALL_GENERAL_SINGLE_all = PostVIS_ALL_GENERAL_SINGLE_all;
        Andre.PREVIS_ALL_GENERAL_SINGLE_all = PREVIS_ALL_GENERAL_SINGLE_all;
        
        Andre.memLatSINGLE = memLatSINGLE;
        Andre.visLatSINGLE = visLatSINGLE;
        Andre.statmemLatSINGLE = statmemLatSINGLE;
        Andre.statVisLatSINGLE = statVisLatSINGLE;
        pause(0.001)
        Andre.MemoRows_ALL_GENERAL_SINGLE = MemoRows_ALL_GENERAL_SINGLE;
        Andre.statPREVIS_ALL_GENERAL_SINGLE = statPREVIS_ALL_GENERAL_SINGLE;
        Andre.PostMemoryBaseline_ALL_GENERAL_SINGLE = PostMemoryBaseline_ALL_GENERAL_SINGLE;
        Andre.PreMemoryBaseline_ALL_GENERAL_SINGLE = PreMemoryBaseline_ALL_GENERAL_SINGLE;
        Andre.PostMemoryMEM_ALL_GENERAL_SINGLE = PostMemoryMEM_ALL_GENERAL_SINGLE;
        Andre.PREMemory_ALL_GENERAL_SINGLE = PREMemory_ALL_GENERAL_SINGLE;
        Andre.PostVIS_ALL_GENERAL_SINGLE = PostVIS_ALL_GENERAL_SINGLE;
        Andre.PREVIS_ALL_GENERAL_SINGLE = PREVIS_ALL_GENERAL_SINGLE;
        Andre.PostMemoryMEM_ALL_GENERAL_DOUBLEForVIS = PostMemoryMEM_ALL_GENERAL_DOUBLEForVIS;
        Andre.statPostMemoryBaseline_ALL_GENERAL_SINGLE = statPostMemoryBaseline_ALL_GENERAL_SINGLE;
        Andre.statPostMemoryMEM_ALL_GENERAL_SINGLEForVIS = statPostMemoryMEM_ALL_GENERAL_SINGLEForVIS;
        Andre.statPreMemoryBaseline_ALL_GENERAL_SINGLE = statPreMemoryBaseline_ALL_GENERAL_SINGLE;
        Andre.statPostMemoryMEM_ALL_GENERAL_SINGLE = statPostMemoryMEM_ALL_GENERAL_SINGLE;
        Andre.statPREMemory_ALL_GENERAL_SINGLE = statPREMemory_ALL_GENERAL_SINGLE;
        Andre.statPostVIS_ALL_GENERAL_SINGLE = statPostVIS_ALL_GENERAL_SINGLE;
        pause(0.001)
        Andre.PostMemoryBaseline_ALL_GENERAL_DOUBLE_all = PostMemoryBaseline_ALL_GENERAL_DOUBLE_all;
        Andre.PreMemoryBaseline_ALL_GENERAL_DOUBLE_all = PreMemoryBaseline_ALL_GENERAL_DOUBLE_all;
        
        Andre.PostMemoryMEM_ALL_GENERAL_DOUBLE_all = PostMemoryMEM_ALL_GENERAL_DOUBLE_all;
        Andre.PREMemory_ALL_GENERAL_DOUBLE_all = PREMemory_ALL_GENERAL_DOUBLE_all;
        
        Andre.PostVIS_ALL_GENERAL_DOUBLE_all = PostVIS_ALL_GENERAL_DOUBLE_all;
        Andre.PREVIS_ALL_GENERAL_DOUBLE_all = PREVIS_ALL_GENERAL_DOUBLE_all;
        
        Andre.MemoRows_ALL_GENERAL_DOUBLE = MemoRows_ALL_GENERAL_DOUBLE;
        Andre.PostMemoryBaseline_ALL_GENERAL_DOUBLE = PostMemoryBaseline_ALL_GENERAL_DOUBLE;
        Andre.PreMemoryBaseline_ALL_GENERAL_DOUBLE = PreMemoryBaseline_ALL_GENERAL_DOUBLE;
        Andre.PostMemoryMEM_ALL_GENERAL_DOUBLE = PostMemoryMEM_ALL_GENERAL_DOUBLE;
        Andre.PREMemory_ALL_GENERAL_DOUBLE = PREMemory_ALL_GENERAL_DOUBLE;
        Andre.statPostMemoryMEM_ALL_GENERAL_DOUBLEForVIS = statPostMemoryMEM_ALL_GENERAL_DOUBLEForVIS;
        Andre.PostVIS_ALL_GENERAL_DOUBLE = PostVIS_ALL_GENERAL_DOUBLE;
        Andre.PREVIS_ALL_GENERAL_DOUBLE = PREVIS_ALL_GENERAL_DOUBLE;
        Andre.statPostMemoryBaseline_ALL_GENERAL_DOUBLE = statPostMemoryBaseline_ALL_GENERAL_DOUBLE;
        Andre.statPreMemoryBaseline_ALL_GENERAL_DOUBLE = statPreMemoryBaseline_ALL_GENERAL_DOUBLE;
        Andre.statPostMemoryMEM_ALL_GENERAL_DOUBLE = statPostMemoryMEM_ALL_GENERAL_DOUBLE;
        Andre.statPREMemory_ALL_GENERAL_DOUBLE = statPREMemory_ALL_GENERAL_DOUBLE;
        Andre.statPostVIS_ALL_GENERAL_DOUBLE = statPostVIS_ALL_GENERAL_DOUBLE;
        
        Andre.memLatDOUBLE = memLatDOUBLE;
        Andre.visLatDOUBLE = visLatDOUBLE;
        Andre.statmemLatDOUBLE  = statmemLatDOUBLE;
        Andre.statVisLatDOUBLE = statVisLatDOUBLE;
        
        pause(0.001)
        Andre.ThreeBaseLastSIMPLE = allAttrib3(MemoRows_ALL_SIMPLE,thrbsCol );
        Andre.ThreeMemoFirstSIMPLE = allAttrib3(MemoRows_ALL_SIMPLE,firstMcol );
        Andre.ThreeBaseLastSIGNLE = allAttrib3(MemoRows_ALL_GENERAL_SINGLE,thrbsCol );
        Andre.ThreeMemoFirstSIGNLE = allAttrib3(MemoRows_ALL_GENERAL_SINGLE,firstMcol );
        Andre.ThreeBaseLastGENERAL = allAttrib3(MemoRows_ALL_GENERAL_DOUBLE,thrbsCol );
        Andre.ThreeMemoFirstGENERAL = allAttrib3(MemoRows_ALL_GENERAL_DOUBLE,firstMcol );
        
        
        
        Andre.statThreeBaseLastSIMPLE = allAttrib3(StatSIMPLE,thrbsCol);
        Andre.statThreeMemoFirstSIMPLE = allAttrib3(StatSIMPLE,firstMcol );
        Andre.statThreeBaseLastSIGNLE = allAttrib3(StatGENERALSINGLE ,thrbsCol );
        Andre.statThreeMemoFirstSIGNLE = allAttrib3(StatGENERALSINGLE ,firstMcol );
        Andre.statThreeBaseLastGENERAL = allAttrib3(StatGENERALDOUBLE,thrbsCol );
        Andre.statThreeMemoFirstGENERAL = allAttrib3(StatGENERALDOUBLE,firstMcol );
        
        Andre.SIMPLEstatCt =  numel(statPostMemoryBaseline_ALL_SIMPLE);
        Andre.SIMPLEcount = numel(PostMemoryBaseline_ALL_SIMPLE_all);
        Andre.SIMPLEperc = round((Andre.SIMPLEstatCt/Andre.SIMPLEcount)*100);
        pause(0.001)
        
        Andre.SINGLEstatCt = numel(statPostMemoryBaseline_ALL_GENERAL_SINGLE);
        Andre.SINGLEcount = numel(PostMemoryBaseline_ALL_GENERAL_SINGLE_all);
        Andre.SINGLEperc = round((Andre.SINGLEstatCt/Andre.SINGLEcount)*100);
        
        Andre.DOUBLEstatCt = numel(statPostMemoryBaseline_ALL_GENERAL_DOUBLE);
        Andre.DOUBLEcount = numel(PostMemoryBaseline_ALL_GENERAL_DOUBLE_all);
        Andre.DOUBLperc = round((Andre.DOUBLEstatCt/Andre.DOUBLEcount)*100);
        
        %new saccade
        Andre.DOUBLEstatCtNewSaccade = numel(StatGENERALDOUBLEnewsaccade);
        Andre.DOUBLEstatCtNewSaccade_noMemoBlckMemo = numel(StatGENERALDOUBLEnewsaccade_noMemoBlckMemo);
        
        Andre.ALlSimpleCount = ALlSimpleCount;%smplunts;
        Andre.ALlSingleCount = ALlSingleCount;%gnunts;
        Andre.ALlDoubleCount = ALlDoubleCount;%dblunts;
        
        Andre.ALlSimpleCountNoStat = smplunts;
        Andre.ALlSingleCountNoStat = gnunts;
        Andre.ALlDoubleCountNoStat = dblunts;
        
        Andre.ALlSimpleCountSTATMAXTWOWAY = ALlSimpleCountSTAT;
        Andre.ALlSingleCountSTATMAXTWOWAY = ALlSingleCountSTAT;
        Andre.ALlDoubleCountSTATMAXTWOWAY = ALlDoubleCountSTAT;
        
        Andre.PopDecay.pRS_Simple = pSimpleDecayRS;
        Andre.PopDecay.pRS_Single = pSingleDecayRS;
        Andre.PopDecay.pRS_Double = pDOUBLEDecayRS;
        
        Andre.PopDecayUP.pRS_Simple = pSimpleDecayRSUP;
        Andre.PopDecayUP.pRS_Single = pSingleDecayRSUP;
        Andre.PopDecayUP.pRS_Double = pDOUBLEDecayRSUP;
        
        pause(0.001)
        
        Andre.statSimpleMemBaseIndices = statSimpleMemBaseIndices;
        Andre.statSimpleBaseBaseIndices =statSimpleBaseBaseIndices;
        Andre.statSimpleMemMemIndices = statSimpleMemMemIndices;
        
        Andre.statSINGLEMemBaseIndices = statSINGLEMemBaseIndices;
        Andre.statSINGLEBaseBaseIndices = statSINGLEBaseBaseIndices ;
        Andre.statSINGLEMemMemIndices = statSINGLEMemMemIndices;
        
        Andre.StatSIMPLEpopCount = numel(StatSIMPLEpopCount);
        Andre.StatSINGLEpopCount =  numel( StatSINGLEpopCount);
        Andre.StatDOUBLEpopCount =  numel(StatDOUBLEpopCount);
        
        
        
        Andre.statDOUBLEMemBaseIndices = statDOUBLEMemBaseIndices ;
        Andre.statDOUBLEBaseBaseIndices = statDOUBLEBaseBaseIndices;
        Andre.statDOUBLEMemMemIndices = statDOUBLEMemMemIndices;
        
        Andre.RHOAndreSIMPLEBaseM = RHOAndreSIMPLEBaseM;
        Andre.PVALAndreSIMPLEBaseM = PVALAndreSIMPLEBaseM;
        Andre.RHOAndreSINGLEBaseM = RHOAndreSINGLEBaseM;
        Andre.PVALAndreSINGLEBaseM = PVALAndreSINGLEBaseM;
        Andre.RHOAndreDOUBLEBaseM = RHOAndreDOUBLEBaseM;
        Andre.PVALAndreDOUBLEBaseM =  PVALAndreDOUBLEBaseM;
        
        pause(0.001)
        if ~doNotPlotDecays
            Andre.RHOAndreSIMPLEBaseMUP = RHOAndreSIMPLEBaseMUP;
            Andre.PVALAndreSIMPLEBaseMUP = PVALAndreSIMPLEBaseMUP;
            Andre.RHOAndreSINGLEBaseMUP = RHOAndreSINGLEBaseMUP;
            Andre.PVALAndreSINGLEBaseMUP = PVALAndreSINGLEBaseMUP;
            Andre.RHOAndreDOUBLEBaseMUP = RHOAndreDOUBLEBaseMUP;
            Andre.PVALAndreDOUBLEBaseMUP =  PVALAndreDOUBLEBaseMUP;
        end
        
        Andre.allSimpleMemBaseIndices = allSimpleMemBaseIndices;
        Andre.allSimpleBaseBaseIndices = allSimpleBaseBaseIndices;
        Andre.allSimpleMemMemIndices= allSimpleMemMemIndices;
        
        Andre.allSINGLEMemBaseIndices = allSINGLEMemBaseIndices;
        Andre.allSINGLEBaseBaseIndices = allSINGLEBaseBaseIndices;
        Andre.allSINGLEMemMemIndices = allSINGLEMemMemIndices;
        
        Andre.allDOUBLEMemBaseIndices = allDOUBLEMemBaseIndices;
        Andre.allDOUBLEBaseBaseIndices = allDOUBLEBaseBaseIndices;
        Andre.allDOUBLEMemMemIndices = allDOUBLEMemMemIndices;
        
        Andre.StatSIMPLEALLCOUNT = StatSIMPLEALLCOUNT;
        Andre.StatGENERALSINGLEALLCOUNT = StatGENERALSINGLEALLCOUNT;
        Andre.StatGENERALDOUBLEALLCOUNT =StatGENERALDOUBLEALLCOUNT;
        
        pause(0.001)
        assignin('base','Andre', Andre);
        pause(0.001)
    end
    %%
    if isfield(Sara,'SIMPLEstatCt') & isfield(Andre,'SIMPLEstatCt')
        CountsTable = [Sara.SIMPLEstatCt Andre.SIMPLEstatCt;...%1
            Sara.SIMPLEcount Andre.SIMPLEcount;...%2
            Sara.SIMPLEperc Andre.SIMPLEperc;...%3
            Sara.SINGLEstatCt Andre.SINGLEstatCt;...%4
            Sara.SINGLEcount Andre.SINGLEcount;...%5
            Sara.SINGLEperc Andre.SINGLEperc; ...%6
            0 Andre.DOUBLEstatCt;...%7
            0 Andre.DOUBLEcount; ...%8
            0 Andre.DOUBLperc];%9
        if writeExcel
            if exist('CountsTable.xls','file'),delete CountsTable.xls,end
            xlswrite('CountsTable.xls',CountsTable );%data
            %     xlswrite('CountsTable.xls',colLab1,'Sheet1','A1'); %
            %     xlswrite('CountsTable.xls',rowLabels1','Sheet1','A2');
            %xlswrite('CountsTable.xls', dec,'Sheet1','D2');
        end
        % for sara data
    end
    if exist('rexdata.common.saraFile','var') & rexdata.common.saraFile
        sara2.MemoRows_ALL_SIMPLE  = find(allAttrib3(:,30) == 2);
        
        sara2.PostMemoryBaseline_ALL_SIMPLE = double(allAttrib3(MemoRows_ALL_SIMPLE,postBaselineCol));
        sara2.PreMemoryBaseline_ALL_SIMPLE = double(allAttrib3(MemoRows_ALL_SIMPLE,preBaselineCol));
        
        sara2.PostMemoryMEM_ALL_SIMPLE = double(allAttrib3(MemoRows_ALL_SIMPLE,postMemCol));
        sara2.PREMemory_ALL_SIMPLE = double(allAttrib3(MemoRows_ALL_SIMPLE,preMemCol));
        
        sara2.PostVIS_ALL_SIMPLE = double(allAttrib3(MemoRows_ALL_SIMPLE,postVisCol));
        sara2.PREVIS_ALL_SIMPLE = double(allAttrib3(MemoRows_ALL_SIMPLE,preVisCol));
        
        %stat simple all
        sara2.statPostMemoryBaseline_ALL_SIMPLE = double(allAttrib3(StatSIMPLE,postBaselineCol));
        sara2.statPreMemoryBaseline_ALL_SIMPLE = double(allAttrib3(StatSIMPLE,preBaselineCol));
        
        sara2.statPostMemoryMEM_ALL_SIMPLE = double(allAttrib3(StatSIMPLE,postMemCol));
        sara2.statPREMemory_ALL_SIMPLE = double(allAttrib3(StatSIMPLE,preMemCol));
        
        sara2.statPostVIS_ALL_SIMPLE = double(allAttrib3(StatSIMPLE,postVisCol));
        sara2.statPREVIS_ALL_SIMPLE = double(allAttrib3(StatSIMPLE,preVisCol));
        
        %GENERAL_SINGLE _ALL
        sara2.MemoRows_ALL_GENERAL_SINGLE  = find(allAttrib3(:,30) == 3);
        sara2.PostMemoryBaseline_ALL_GENERAL_SINGLE = double(allAttrib3(MemoRows_ALL_GENERAL_SINGLE,postBaselineCol));
        sara2.PreMemoryBaseline_ALL_GENERAL_SINGLE = double(allAttrib3(MemoRows_ALL_GENERAL_SINGLE,preBaselineCol));
        
        sara2.PostMemoryMEM_ALL_GENERAL_SINGLE = double(allAttrib3(MemoRows_ALL_GENERAL_SINGLE,postMemCol));
        sara2.PREMemory_ALL_GENERAL_SINGLE = double(allAttrib3(MemoRows_ALL_GENERAL_SINGLE,preMemCol));
        
        sara2.PostVIS_ALL_GENERAL_SINGLE = double(allAttrib3(MemoRows_ALL_GENERAL_SINGLE,postVisCol));
        sara2.PREVIS_ALL_GENERAL_SINGLE = double(allAttrib3(MemoRows_ALL_GENERAL_SINGLE,preVisCol));
        
        %stat GENERAL SINGLE
        sara2.statPostMemoryBaseline_ALL_GENERAL_SINGLE = double(allAttrib3(StatGENERALSINGLE,postBaselineCol));
        sara2.statPreMemoryBaseline_ALL_GENERAL_SINGLE = double(allAttrib3(StatGENERALSINGLE,preBaselineCol));
        
        sara2.statPostMemoryMEM_ALL_GENERAL_SINGLE = double(allAttrib3(StatGENERALSINGLE,postMemCol));
        sara2.statPREMemory_ALL_GENERAL_SINGLE = double(allAttrib3(StatGENERALSINGLE,preMemCol));
        
        sara2.statPostVIS_ALL_GENERAL_SINGLE = double(allAttrib3(StatGENERALSINGLE,postVisCol));
        sara2.statPREVIS_ALL_GENERAL_SINGLE = double(allAttrib3(StatGENERALSINGLE,preVisCol));
    end
    %% run plotting codes
    
    if BeniDecay
        if ~isempty(StatGENERALSINGLE) & ~isempty(StatSIMPLE)
            allAttrib = allAttrib([StatGENERALSINGLE; StatSIMPLE],:);
        elseif isempty(StatGENERALSINGLE) & ~isempty(StatSIMPLE)
            allAttrib = allAttrib([StatSIMPLE],:);
        elseif ~isempty(StatGENERALSINGLE) & isempty(StatSIMPLE)
            allAttrib = allAttrib([StatGENERALSINGLE ],:);
        end
    else
        if ~isempty(StatGENERALSINGLE) & ~isempty(StatSIMPLE) & ~isempty(StatGENERALDOUBLE)
            allAttrib = allAttrib([StatGENERALSINGLE; StatSIMPLE; StatGENERALDOUBLE],:);
        elseif ~isempty(StatGENERALSINGLE) & ~isempty(StatSIMPLE) & isempty(StatGENERALDOUBLE)
            allAttrib = allAttrib([StatSIMPLE; StatGENERALSINGLE],:);
        elseif ~isempty(StatGENERALSINGLE) & isempty(StatSIMPLE) & isempty(StatGENERALDOUBLE)
            allAttrib = allAttrib([StatGENERALSINGLE ],:);
        elseif isempty(StatGENERALSINGLE) & ~isempty(StatSIMPLE) & ~isempty(StatGENERALDOUBLE)
            allAttrib = allAttrib([StatSIMPLE; StatGENERALDOUBLE],:);
        elseif isempty(StatGENERALSINGLE) & ~isempty(StatSIMPLE) & isempty(StatGENERALDOUBLE)
            allAttrib = allAttrib([StatSIMPLE],:);
        elseif ~isempty(StatGENERALSINGLE) & ~isempty(StatSIMPLE) & isempty(StatGENERALDOUBLE)
            allAttrib = allAttrib([StatGENERALDOUBLE],:);
        end
    end
    
    
    
    
    pause(0.001)
    % if (~isempty(Andre.statPostVIS_ALL_GENERAL_SIMPLE) & ~BeniDecay) | (~isempty(Sara.PostMemoryBaseline_ALL_SIMPLE_all) & BeniDecay)
    plotALL_SIMPLE
    % end
    
    if (~isempty(Andre.statPostVIS_ALL_GENERAL_SINGLE) & ~BeniDecay) | (~isempty(Sara.statPostMemoryBaseline_ALL_GENERAL_SINGLE) & BeniDecay)
        
        plotALL_GENERAL_SINGLE
    end
    
    % if exist('rexdata.common.saraFile','var') & ~rexdata.common.saraFile
    % if ~BeniDecay
    if ~isempty(Andre.statPostMemoryBaseline_ALL_GENERAL_DOUBLE)
        plotALL_GENERAL_DOUBLE
    end
    % end
    % plot_threeBase
    
    
    %%
    [RowsTCSimp SingSm] = find(allAttrib3(:,30) == 2);
    [RowsTCGenrSing gnrbcSing]= find(allAttrib3(:,30) == 3);
    [RowsTCGenrDBL gnrbcDbl] = find(allAttrib3(:,30) == 4 );
    
    blockPRESimpMeanRawVIS = find(allAttrib3(:,30) == 2);
    blockPOSTSimpMeanRawVIS = allAttrib3(RowsTCSimp,preBaselineCol);
    blockPRESimpMeanRawMEM = allAttrib3(RowsTCSimp,preBaselineCol);
    blockPOSTSimpMeanRawMEM = allAttrib3(RowsTCSimp,preBaselineCol);
    blockPOSTSimpMeanRaw = allAttrib3(RowsTCSimp,preBaselineCol);
    ticNow = tic;
    if seriousOnly
        relColVis = 26;
        relColMemo = 27;
    else
        relColVis = 19;
        relColMemo = 20;
    end
    
    if useMemIndices
        [rbv rbc] = find(allAttrib3(:,34) == 1);
    else
        [rbv rbc] = find(allAttrib3(:,relColVis) == 1 & allAttrib3(:,relColMemo) == 1);
    end
    RowsSimple = find(allAttrib3(:,30) == 2);%intersect(rbv,RowsTCSimp);
    RowsGeneralSINGLEgood =  intersect(rbv,RowsTCGenrSing);
    RowsGeneralDBLGood =  intersect(rbv,RowsTCGenrDBL);
    RowsGeneral =  intersect(rbv,[RowsTCGenrSing;RowsTCGenrDBL]);
    RowsStatsTable = [];
    RowsStatsTable = [numel(RowsTCSimp) numel(RowsSimple);numel(RowsTCGenrSing) numel(RowsGeneralSINGLEgood);...
        numel(RowsTCGenrDBL)  numel(RowsGeneralDBLGood); numel([RowsTCGenrSing;RowsTCGenrDBL]) numel(RowsGeneral)];
    
    %if useMemIndices
    %allAttrib = allAttrib3(find(memIndices > memIndicesThresh),:);
    %end
    
    
    % (Rmem-Rpre)/(Rmem + Rpre)
    
    
    
    
    
    %%
    
    allAttrib = allAttrib;
    allAttrib_all = allAttrib;
    allAttrib3 = allAttrib;
    ststGOODs = zeros(numel(allAttrib3(:,1)));
    
    %% re-inex
    
    x = double(allAttrib(:,preMemCol));
    y = double(allAttrib(:,postMemCol));
    
    memory_pre_vs_post_sacc = [];
    for i=1:numel(x)
        memory_pre_vs_post_sacc(i) = (y(i)-x(i))/(x(i)+y(i));
    end
    
    x = double(allAttrib(:,postBaselineCol));
    y = double(allAttrib(:,postMemCol));
    
    baseline_VS_memory_IndicesDup = [];
    for i=1:numel(x)
        baseline_VS_memory_IndicesDup(i) = (y(i)-x(i))/(x(i)+y(i));
    end
    
    baseline_VS_memory_Indices = [];
    for i=1:numel(x)
        baseline_VS_memory_Indices(i) = (y(i)-x(i))/(x(i)+y(i));
    end
    
    %%
    MemLatency = [];        MemRateSimple = [];         VisRateSimple= [];
    VisLatency = [];        BaselineSimple  = [];       saraVisR = [];      saraMemR= [];
    saraVisLat = [];        MemResponseSimple= [];      MemRateSimple= [];
    saraMemLat = [];        VisRateSimple = [];         saraMemLat= [];
    MemLatency= [];         VisLatencysaraVisLat = [];
    ThreeBaseGeneral= [];   ThreeMemoGeneral= [];
    %%
    %mean raw  3 13 16 mean vis memo
    %max raw  12 15 vis memo
    
    
    
    %ROW 1 simple
    %ROW 2 generalSingle
    %ROW 3 generalDBL
    %ROW 4 allGeneral
    
    if ~exist('AllAttribMeta','var'),AllAttribMeta = allAttrib;end
    %RowsStatsTable(5,:) = [(RowsStatsTable(1,1) + RowsStatsTable(4,1)) (RowsStatsTable(1,2) + RowsStatsTable(4,2))];%goodMemoTotal GoodSimple+GoodGnrl
    RowsStatsTable(5,:) = [numel(AllAttribMeta(:,1)) (RowsStatsTable(1,2) + RowsStatsTable(4,2))];%grandtotal goodMemoTotal
    RowsStatsTable(:,3) = round((RowsStatsTable(:,2)./RowsStatsTable(:,1))*100);%percentage
    colLab1 ={'Parameter', 'Total Count','Good Memory Count','Percentage'};
    rowLabels1 = {'Simple','General Single','General Double','General all','All'};
    % if writeExcel
    %     if exist('CountsTable.xls','file'),delete CountsTable.xls,end
    %     xlswrite('CountsTable.xls',num2cell(RowsStatsTable),'Sheet1','B2');%data
    %     xlswrite('CountsTable.xls',colLab1,'Sheet1','A1'); %
    %     xlswrite('CountsTable.xls',rowLabels1','Sheet1','A2');
    %     %xlswrite('CountsTable.xls', dec,'Sheet1','D2');
    % end
    
    
    % end
    
    %mean raw  3 13 16 mean vis memo
    %max raw  12 15 vis memo
    
    % Baseline = allAttrib(GoodBase,preBaselineCol);%PreEventMeanRAW - block 1
    % MemResponse = allAttrib(GoodMemos,15)-Baseline;%PreEventMeanRAW - block 1
    
    
    
    
    %%
    % if plotDecay,save processedDecayAct DecayActProcessed,end
    
    %save popFits popFits
    %disp('plotted')
    
    %
    %% create table
    clc
    % phDataTable = [];
    %
    % phDataTable =[h_kstest_M1 pM1_ALL_kstest;...%1
    %     h_kstest_M2 pM2_ALL_kstest;...%2
    %     h2_kstest2_M1  p2_kstest2_M1;...%3
    %     h2_kstest2_M2 p2_kstest2_M2;...%4
    %     hGoodVsBad_M1_ranksum pGoodVsBad_M1_ranksum ;... %5
    %     hGoodVsBad_M2_ranksum pGoodVsBad_M2_ranksum ;...%6
    %     hRnkRNKa_M1 pAll_M1_signrank;...%7
    %     hRnkRNKa_M2 pAll_M2_signrank ;...%8
    %     hGood_M1_kstest pgood_M1_kstest;...%9
    %     hGood_M2_kstest pgood_M2_kstest;...%10
    %     hBad_M1_kstest pBad_M1_kstest;...%11
    %     hBad_M2_kstest pBad_M2_kstest;... %12
    %     hGoodRanksum_M1 pGoodRanksum_M1;... %13
    %     hGoodRanksum_M2 pGoodRanksum_M2;...%14
    %     hBadRanksum_M1 pBadRanksum_M1;...%15
    %     hBadRanksum_M2 pBadRanksum_M2;...%16
    %     hPostAndMemoBaseline_M2_ranksum pPostAndMemoBaseline_M2_ranksum;... %17
    %     hPostAndMemoGOODBaseline_M2_ranksum pPostAndMemoGOODBaseline_M2_ranksum;...%18
    %     hPostAndMemoBADBaseline_M2_ranksum pPostAndMemoBADBaseline_M2_ranksum];%19
    
    rowLabels = {' All Normality KStest (M1)',' All Normality KStest (M2)',' Good Vs no-memory KStest2(M1)',' Good Vs no-memory KStest2(M2)',...%1 2 3 4
        ' Good vs no memo Wilkxn(ranksum)(M1)',' Good vs no memo Wilkxn(ranksum)(M2)','All Wilcoxon(signrank)(M1)', 'All Wilcoxon(signrank)(M2)',...%5 6 7 8
        ' Good memo self KStest(M1)', ' Good memo self KStest(M2)',' NO-memo self KStest(M1)',' NO-memo self KStest(M2)',...%9 10 11 12
        ' Good memo self Wilkxn(signrank)(M1)', ' No-memo self Wilkxn(signrank)(M2)',' Good memo self Wilkxn(signrank)(M1)',' NO-memo self Wilkxn(signrank)(M2)',...%13 14 15 16
        'All post-saccade Baseline & Memo Wilkxn (Mann-whitney) (M2)', 'GOOD post-saccade Baseline & Memo Wilkxn (Mann-whitney)(M2)', 'BAD post-saccade Baseline & Memo Wilkxn (Mann-whitney)(M2)'};%17 18 19
    
    colLab = {'Test','Reject Null','p-value','Decision'};
    statGoodResults = {'Normal','Normal','Same continous distribution','Same continous distribution',...%1 2 3 4
        'Continuous (equal medians)','Continuous (equal medians)','Symetric (has 0 median)','Symetric (has 0 median)',...%5 6 7 8
        'Normal','Normal', 'Normal','Normal',...%9 10 11 12
        'Symetric (0 median)','Symetric (0 median)','Symetric (0 median)','Symetric (0 median)',...%13 14 15 16
        'Continuous (equal medians)','Continuous (equal medians)','Continuous (equal medians)'};%17 18 19
    statBadResults = {'Not normal','Not normal','Not from same continuous distribution','Not from same continuous distribution',...%1 2 3 4
        'NOT same (medians are different)','NOT same (medians are different)','Symetric (has 0 median)','Symetric (has 0 median)',...%5 6 7 8
        'Not normal','Not normal', 'Not normal','Not normal',...%9 10 11 12
        'NOT symetric (has non-0 median)','NOT symetric (has non-0 median)','NOT symetric (has non-0 median)','NOT symetric (has non-0 median)',...%13 14 15 16
        'NOT same (medians are different)', 'NOT same (medians are different)', 'NOT same (medians are different)'};%17 18 19
    
    
    
    %%
    plotInd = 0;
    if plotInd
        figure(7557),clf
        plot(x,'ob'),hold on
        plot(badMMind,'om'),hold on
        plot(goodMMInd,'og'),hold on
        ylabel('Index')
        xlabel('Unit number')
        
        AllLgnd = []; bLgnd = [];  gLgnd = [];
        if pM2_ALL_kstest
            AllLgnd = ['All              (not normal because kstest is: ' num2str(h_kstest_M2) ' )   ( p is: ' num2str(pM2_ALL_kstest) ' )'];
        else
            AllLgnd = ['All             ( NORMAL DIST because kstest is: ' num2str(h_kstest_M2) ' )   ( p is: ' num2str(pM2_ALL_kstest) ' )'];
        end
        if hBad_M2_kstest
            bLgnd = ['No memory units    (not normal because self kstest is: ' num2str(hBad_M2_kstest) ' )' '    ( p is: ' num2str(pBad_M2_kstest) ' )'];
        else
            bLgnd = ['No memory units    (NORMAL DIST because self kstest is: ' num2str(hBad_M2_kstest) ' )' '    ( p is: ' num2str(pBad_M2_kstest) ' )'];
        end
        if hGood_M1_kstest
            gLgnd = ['Good memory units    (not normal because self kstest is: ' num2str(hGood_M1_kstest) ' )' '    ( p is: ' num2str(pgood_M2_kstest) ' )'];
        else
            gLgnd = ['Good memo units    (NORMAL DIST because self kstest is: ' num2str(hGood_M1_kstest) ' )' '   ( p is: ' num2str(pgood_M2_kstest) ' )'];
        end
        text(150,-0.2,titleTXT,'fontsize',14)
        %title(titleTXT,'fontsize',14)
        lgnd = legend(AllLgnd,bLgnd,gLgnd,'fontsize',14,'location','so');
        set(lgnd,'FontSize',14);
        hold on
        %legend(bLgnd,bLgnd)
        
    end
    
    %% p = ranksum(x,y) returns the p-value of a two-sided Wilcoxon rank sum
    %       test. ranksum tests the null hypothesis that data in x and y are samples
    %       from continuous distributions with equal medians, against the alternative
    %       that they are not. The test assumes that the two samples are independent.
    %       x and y can have different lengths.
    % Example = p-value of 0.0375 indicates that ranksum rejects the null
    %             hypothesis of equal medians at the default 5% significance level.
    % [p,h] = ranksum(x,y) also returns a logical value indicating the test
    %         decision. The result h = 1 indicates a rejection of the null hypothesis,
    %         and h = 0 indicates a failure to reject the null hypothesis at the 5%
    %         significance level.
    
    titletex = [];
    
    
    %
    % if  h_kstest_M2 == 1 &  hGoodVsBad_M2_ranksum == 1
    %     titletex = {'';'';'Sorry - per one-sample KS test your BULK data does not come from a standard normal distribution';...
    %         '';'MOREOVER your sets of data DO NOT come from continuous distributions with equal medians';'';...
    %         '';['p-value for KS test is:  ' num2str(pM2_ALL_kstest)];'';...
    %         'meaning:the samples ARE NOTTTT from continuous distributions with equal medians';'';...
    %         'Another meaning: memory responses shifted the median positively';'';...
    %         ['p-value for Wilcoxon is:  ' num2str(pGoodVsBad_M2_ranksum) ];'';''};
    % elseif h_kstest_M2 == 0 &  hGoodVsBad_M2_ranksum == 1
    %     titletex ={'';''; 'YES! - per one-sample KS test your data is from a standard normal distribution';...
    %         '';['p-value for KS test is:  ' num2str(pM2_ALL_kstest)];'';...
    %         '';'B U  U T your  sets of data DO NOT come from continuous distributions with equal medians';'';...
    %         'meaning:the samples ARE NOTTTT from continuous distributions with equal medians';'';...
    %         'Another meaning: memory responses shifted the median positively';'';...
    %         ['p-value for Wilcoxon is:  ' num2str(pGoodVsBad_M2_ranksum) ];'';''};
    % elseif h_kstest_M2 == 1 &  hGoodVsBad_M2_ranksum == 0
    %     titletex = {'';'';'Sorry - per one-sample KS test your BULK  data does not come from a standard normal distribution';...
    %         '';['p-value for KS test is:  ' num2str(pM2_ALL_kstest)];'';...
    %         '';'BUT... your sets of data ARE FROM continuous distributions with equal medians';'';...
    %         'meaning: your data ARE FROM continuous distributions with equal medians';'';...
    %         'Another meaning: memory did not shift the median to more positive values';'';...
    %         ['p-value for Wilcoxon is:  ' num2str(pGoodVsBad_M2_ranksum) ];'';''};
    % elseif h_kstest_M2 == 0 &  hGoodVsBad_M2_ranksum == 0
    %     titletex = {'';''; 'YES! - per one-sample KS test your BULK data is from a standard normal distribution';...
    %         '';['p-value for KS test is:  ' num2str(pM2_ALL_kstest)];'';...
    %         '';'AND... your sets of data ARE FROM continuous distributions with equal medians';'';...
    %         'meaning: your data ARE FROM continuous distributions with equal medians';'';...
    %         'Another meaning: memory did not shift the median to more positive values';'';...
    %         ['p-value for Wilcoxon is:  ' num2str(pGoodVsBad_M2_ranksum) ];'';''};
    % end
    
    
    
    %% self ranksum
    % A small p-value (typically ? 0.05) indicates strong evidence against the
    %    null hypothesis, so you reject the null hypothesis.
    % A large p-value (> 0.05) indicates weak evidence against the
    %    null hypothesis, so you fail to reject the null hypothesis.
    
    
    %% single rank test
    % p = signrank(x) returns the p-value of a two-sided Wilcoxon signed rank test.
    %     signrank tests the null hypothesis that data in the vector x come from a
    %     distribution whose median is zero at the 5% significance level. The test
    %     assumes that the data in x come from a continuous distribution symmetric
    %     about its median.
    %%
    
    
    %%
    if plotOldStyle
        titletex2 = [];
        figure(7557),clf
        title(titletex)
        set(gcf,'color','w')
        
        subplot(3,1,1)
        plot(sarax,'ob'),hold on
        
        ylabel('Index')
        xlabel('Unit number')
        hold on
    end
    % if  h_kstest_M1 == 1 &  hRnkRNKa_M1 == 1
    %     titletex2 = {'';'';'Sorry - per one-sample KS test your BULK data does not come from a standard normal distribution';...
    %         ''; ['p-value for KS test is:  ' num2str(pM1_ALL_kstest)];'';...
    %         '';'MOREOVER your data DO NOT come from a distribution whose median is zero';'';...
    %         'meaning: your data does not come from a continuous distribution symmetric about its median';'';...
    %         ['Wilcoxon p-value is:  ' num2str(pGoodVsBad_M1_ranksum) ];'';''};
    % elseif h_kstest_M1 == 0 &  hRnkRNKa_M1 == 1
    %     titletex2 ={'';''; 'YES! - per one-sample KS test your data is from a standard normal distribution';...
    %         ''; ['p-value for KS test is:  ' num2str(pM1_ALL_kstest)];'';...
    %         '';'B U  U T your data DO NOT come from a distribution whose median is zero';'';...
    %         'meaning: your data does not come from a continuous distribution symmetric about its median';''
    %         ['Wilcoxon p-value is:  ' num2str(pGoodVsBad_M1_ranksum) ];'';''};
    % elseif h_kstest_M1 == 1 &  hRnkRNKa_M1 == 0
    %     titletex2 = {'';'';'Sorry - per one-sample KS test yourBULK  data does not come from a standard normal distribution';...
    %         '';['p-value for KS test is:  ' num2str(pM1_ALL_kstest)];'';...
    %         '';'BUT... your BULK data ARE FROM a distribution whose median is zero';'';...
    %         'meaning: your data ARE FROM a continuous distribution symmetric about its median';'';...
    %         ['Wilcoxon p-value is:  ' num2str(pGoodVsBad_M1_ranksump) ];'';''};
    % elseif h_kstest_M1 == 0 &  hRnkRNKa_M1 == 0
    %     titletex2 = {'';''; 'YES! - per one-sample KS test your BULK data is from a standard normal distribution';...
    %         '';['p-value for KS test is:  ' num2str(pM1_ALL_kstest)];'';...
    %         '';'AND... your BULK data ARE FROM a distribution whose median is zero';'';...
    %         'meaning: your data ARE FROM a continuous distribution symmetric about its median';'';...
    %         ['Wilcoxon p-value is:  ' num2str(pGoodVsBad_M1_ranksum) ];'';''};
    % end
    %
    
    
    % if  hRnkRNKa_M1 == 1
    %     titletex2 = {cellstr(titletex2);'';'MOREOVER your data DO NOT come from continuous distributions with equal medians';'';...
    %         ['p-value is:  ' num2str(p) '  (from two-sided Wilcoxon rank sum (Mann-Whitney U-test) test'];'';''};
    % end
    if plotOldStyle
        subplot(3,1,1)
        title(titletex2)
        set(gcf,'color','w')
    end
    %% QQplots
    plotQQ = 0;
    if plotQQ
        figure(454),clf
        subplot(3,1,1)
        qqplot(badMMind,goodMMInd)
        legend('extrapolated for linearity test','first and third quartiles (if normal)','data')
        text(-0.9,0.2,'All data','fontsize',16,'color','b')
        
        
        
        subplot(3,1,2)
        qqplot(badMMind)
        legend('extrapolated for linearity test','first and third quartiles (if normal)','data')
        text(-2,-0.5,'No-memory units','fontsize',16,'color','m')
        
        
        
        subplot(3,1,3)
        qqplot(goodMMInd)
        legend('extrapolated for linearity test','first and third quartiles (if normal)','data')
        text(-3,1,'Memory units','fontsize',16,'color','g')
        
        set(gcf,'color','w')
    end
    %% normplot
    plotnorm =0;
    if plotnorm
        figure(4154),clf
        subplot(3,1,1)
        normplot([badMMind;goodMMInd])
        legend('extrapolated for linearity test','first and third quartiles (if normal)','data')
        text(-1,0.99,'All data','fontsize',16,'color','b')
        
        
        subplot(3,1,2)
        normplot(badMMind)
        legend('extrapolated for linearity test','first and third quartiles (if normal)','data')
        text(-1,0.99,'No-memory units','fontsize',16,'color','m')
        
        
        subplot(3,1,3)
        normplot(goodMMInd)
        legend('extrapolated for linearity test','first and third quartiles (if normal)','data')
        text(0.02,0.99,'Memory units','fontsize',16,'color','g')
        
        set(gcf,'color','w')
    end
    %% CIs
    plotperc =0;
    if plotperc
        goodMMInd(isnan(goodMMInd)) = 0;    goodMMInd(isinf(goodMMInd)) = 0;
        
        badMMind(isnan(badMMind)) = 0;    badMMind(isinf(badMMind)) = 0;
        
        %
        x = [badMMind;goodMMInd];
        SEM = std(x)/sqrt(length(x));               % Standard Error
        ts = tinv([0.025  0.975],length(x)-1);      % T-Score
        ALLci = mean(x) + ts*SEM;                      % Confidence Intervals
        
        x = badMMind;
        SEM = std(x)/sqrt(length(x));               % Standard Error
        ts = tinv([0.025  0.975],length(x)-1);      % T-Score
        badci = mean(x) + ts*SEM;                      % Confidence Intervals
        
        x = goodMMInd;
        SEM = std(x)/sqrt(length(x));               % Standard Error
        ts = tinv([0.025  0.975],length(x)-1);      % T-Score
        goodci = mean(x) + ts*SEM;                      % Confidence Intervals
        
        % LSL = -3; USL = 3;                     % Process specifications
        % capable = @(x)(USL-LSL)./(6* std(x));  % Process capability
        %
        %
        % ALLci = bootci(2000,capable,[badMMind;goodMMInd]);            % BCa confidence interval -ALL
        % badci = bootci(2000,capable,badMMind);            % BCa confidence interval - no memo
        % goodci = bootci(2000,capable,goodMMInd);            % BCa confidence interval -memo
        
        allPr = prctile([badMMind;goodMMInd],[25 95]);
        gdPr = prctile(goodMMInd,[25 95]);
        badPr = prctile(badMMind,[25 95]);
        
        figure(41574),clf
        subplot(3,1,1)
        plot([badMMind;goodMMInd],'b','LineWidth',2),hold on
        line([0 length([badMMind;goodMMInd])],[ALLci(1) ALLci(1)],'LineWidth',0.5, 'Color',[.4 .4 .8],'linestyle','-.')
        line([0 length([badMMind;goodMMInd])],[ALLci(2) ALLci(2)],'LineWidth',0.5, 'Color',[.2 .1 .2],'linestyle',':')
        line([0 length([badMMind;goodMMInd])],[allPr(1) allPr(1)],'LineWidth',0.5, 'Color',[.2 .9 .6],'linestyle','--')
        line([0 length([badMMind;goodMMInd])],[allPr(2) allPr(2)],'LineWidth',0.5, 'Color',[.9 .2 .8],'linestyle','--')
        xlim([0 length([badMMind;goodMMInd])])
        legend('All indices','5% CI','95% CI','25 percentile','95 percentile','location','eo')
        text(100,-0.5,'All data','fontsize',16,'color','b')
        ylabel('Index')
        xlabel('Unit number')
        
        subplot(3,1,2)
        plot(badMMind,'m','LineWidth',2), hold on
        line([0 length(badMMind)],[badci(1) badci(1)],'LineWidth',0.5, 'Color',[.4 .4 .8],'linestyle','-.')
        line([0 length(badMMind)],[badci(2) badci(2)],'LineWidth',0.5, 'Color',[.2 .1 .2],'linestyle',':')
        line([0 length([badMMind])],[badPr(1) badPr(1)],'LineWidth',0.5, 'Color',[.2 .9 .6],'linestyle','--')
        line([0 length([badMMind])],[badPr(2) badPr(2)],'LineWidth',0.5, 'Color',[.9 .2 .8],'linestyle','--')
        xlim([0 length(badMMind)])
        legend('No memory_Indices','5% CI','95% CI','25 percentile','95 percentile','location','eo')
        text(4,-0.8,'No-memory units','fontsize',16,'color','m')
        ylabel('Index')
        xlabel('Unit number')
        
        subplot(3,1,3)
        plot(goodMMInd,'g','LineWidth',2), hold on
        line([0 length(goodMMInd)],[goodci(1) goodci(1)],'LineWidth',0.5, 'Color',[.4 .4 .8],'linestyle','-.')
        line([0 length(goodMMInd)],[goodci(2) goodci(2)],'LineWidth',0.5, 'Color',[.2 .1 .2],'linestyle',':')
        line([0 length(goodMMInd)],[gdPr(1) gdPr(1)],'LineWidth',0.5, 'Color',[.2 .9 .6],'linestyle','--')
        line([0 length(goodMMInd)],[gdPr(2) gdPr(2)],'LineWidth',0.5, 'Color',[.9 .2 .8],'linestyle','--')
        xlim([0 length(goodMMInd)])
        legend('Good memory_Indices','5% CI','95% CI','25 percentile','95 percentile','location','eo')
        text(100,0.4,'Memory units','fontsize',16,'color','g')
        ylabel('Index')
        xlabel('Unit number')
    end
    %% CDF
    
    plotcdf =0;
    if plotcdf
        figure(990),clf
        
        
        subplot(3,1,1)
        x = memory_pre_vs_post_sacc;
        [f,x_values] = ecdf(x);
        F = plot(x_values,f);
        set(F,'LineWidth',2);hold on;
        G = plot(x_values,normcdf(x_values,0,1),'r-');
        set(G,'LineWidth',2);
        legend([F G],'Empirical CDF (data)','Standard Normal CDF','Location','eo');
        title({'';'These plots show the similarity (or lack there of) between';...
            'the empirical cdf of the centered and scaled data vector';...
            'and the cdf of the standard normal distribution.';'';'';'';'All indices'})
        ylabel('cumulative distribution')
        xlabel('Indices')
        
        subplot(3,1,2)
        x = badMMind;
        [f,x_values] = ecdf(x);
        F = plot(x_values,f);
        set(F,'LineWidth',2);hold on;
        G = plot(x_values,normcdf(x_values,0,1),'r-');
        set(G,'LineWidth',2);
        legend([F G],'Empirical CDF (data)','Standard Normal CDF','Location','eo');
        title('NO-MEMORY units','color','m')
        ylabel('cumulative distribution')
        xlabel('Indices')
        
        subplot(3,1,3)
        x = goodMMInd;
        [f,x_values] = ecdf(x);
        F = plot(x_values,f);
        set(F,'LineWidth',2);hold on;
        G = plot(x_values,normcdf(x_values,0,1),'r-');
        set(G,'LineWidth',2);
        legend([F G],'Empirical CDF (data)','Standard Normal CDF','Location','eo');
        title('GOOD memory units','color','g')
        ylabel('cumulative distribution')
        xlabel('Indices')
        
        set(gcf,'color','w')
    end
    %% plot all p-values in a table
    plotStats = 0;
    if plotStats
        figure(31023),clf,cla
        %ylim([0 13]),xlim([-2 6]),
        text(-1,length(phDataTable(:,1))+1,'Test','fontweight','b','fontsize',14)
        text(2.3,length(phDataTable(:,1))+1.5,{'Reject'; 'Null'},'fontweight','b','fontsize',14)
        text(1,length(phDataTable(:,1))+1,'p-value','fontweight','b','fontsize',14)
        text(3.5,length(phDataTable(:,1))+1,'Decision','fontweight','b','fontsize',14)
        line([0.8 0.8],[0.1 length(phDataTable(:,1))+2])
        line([2.1 2.1],[0.1 length(phDataTable(:,1))+2])
        line([3.3 3.3],[0.1 length(phDataTable(:,1))+2])
        line([7 7],[0.1 length(phDataTable(:,1))+2])
        %line([-1.5 5.8],[length(phDataTable(:,1))+0.5 length(phDataTable(:,1))+0.5])
        hold on
        dec = [];
        for pl = 1:length(phDataTable(:,1))
            plot(0,0),hold on
            text(2.5,(length(phDataTable(:,1))+1)-pl, num2str(phDataTable(pl,1))),hold on
            text(1,(length(phDataTable(:,1))+1)-pl, num2str(phDataTable(pl,2))),hold on
            text(-2.45,(length(phDataTable(:,1))+1)-pl, (rowLabels(pl))),hold on
            line([-2.5 5.2],[((length(phDataTable(:,1))+1)-pl)+0.5  ((length(phDataTable(:,1))+1)-pl)+0.5 ])
            if phDataTable(pl,1)
                text(3.5,(length(phDataTable(:,1))+1)-pl, statBadResults(pl)),hold on
                dec = [dec;statBadResults(pl)];
            else
                text(3.5,(length(phDataTable(:,1))+1)-pl, statGoodResults(pl)),hold on
                dec = [dec;statBadResults(pl)];
            end
        end
        
        axis tight
        box on
        set(gca,'xtick',[],'ytick',[],'color',[0.96 0.99 0.96])
        
        
        
        title(titleTXT,'fontsize',15)
        set(gcf,'color','w'),hold off
        
        % create table
        if writeExcel
            if exist('StatsTable.xls','file'),delete StatsTable.xls,end
            xlswrite('StatsTable.xls',phDataTable,'Sheet1','B2');%data
            xlswrite('StatsTable.xls',colLab,'Sheet1','A1'); %
            xlswrite('StatsTable.xls',rowLabels','Sheet1','A2');
            xlswrite('StatsTable.xls', dec,'Sheet1','D2');
        end
    end
    %xlswrite('StatsTable.xls',rowLabels','Sheet1','A2');
    
    % ct = [];
    % Ct = {[['n';rowLabels'] {colLab(1), colLab(2);phDataTable}]};
    
    %% BOX PLOTS for median distribution
    plotbox =0;
    if plotbox
        figure(6575757),clf
        group = [repmat({'ALL indices'}, numel(memory_pre_vs_post_sacc), 1);repmat({'Good memory'}, numel(goodMMInd), 1); repmat({'No memory'}, numel(badMMind), 1)];
        line([-1 4],[0 0],'linestyle',':'),hold on
        boxplot([memory_pre_vs_post_sacc;goodMMInd;badMMind], group,'medianstyle','line' ),hold on
        boxplot([memory_pre_vs_post_sacc;goodMMInd;badMMind], group,'medianstyle','target')
        
        title(titleTXT,'fontsize',14)
        set(gcf,'color','w')
    end
    %% plot latency
    %
    % goodMemLatPois = find(allAttrib(:,memLatCol) <=300 & allAttrib(:,memLatCol)>= 90);
    % goodVisLatPois = find(allAttrib(:,VisLatCol) <=500 & allAttrib(:,VisLatCol)>= -100);
    % goodPois = intersect(goodMemLatPois,goodVisLatPois);
    % memLat = allAttrib(goodPois ,41);
    % visLat = allAttrib(goodPois ,42);
    % figure(659),clf
    % plot(memLat,visLat,'o')
    % maxXandY = round(max([memLat;visLat]));
    % minXandY = round(min([memLat;visLat]));
    % xlim([min(memLat)-5 maxXandY+5]),hold on
    % ylim([minXandY-5 maxXandY+5]),hold on
    %%
    % collectAllattrib
    %
    % load('/Users/mulugetasemework/Documents/LIP/AllDecayMeta.mat')
    % load('/Users/mulugetasemework/Documents/sara/mem data/saramem.mat')
    if  ~exist('popDecay','var')
        disp('no population decay file')
        popDecay =[];
        
        % load('/Users/mulugetasemework/Documents/LIP/popDecay.mat')
    end
    assignin('base','popDecay', popDecay);
    
    
    % load('/Users/mulugetasemework/Dropbox/TEMP/Sara.mat')
    % load('/Users/mulugetasemework/Dropbox/LIP/Andre.mat')
    % load data
    % if any(ismember('\',pwd))
    %     load('C:\Users\ms\Dropbox\TEMP\AllAttribMeta.mat')
    %     load('C:\Users\ms\Dropbox\TEMP\AllDecayMeta.mat')
    %     load('C:\Users\ms\Dropbox\TEMP\sara 2.mat')
    %     load('C:\Users\ms\Dropbox\TEMP\sara 3.mat')
    %     load('C:\Users\ms\Dropbox\TEMP\Sara.mat')
    % else %mac
    %     load('/Users/mulugetasemework/Dropbox/TEMP/AllAttribMeta.mat')
    %     load('/Users/mulugetasemework/Dropbox/TEMP/AllDecayMeta.mat')
    %     load('/Users/mulugetasemework/Dropbox/TEMP/sara 2.mat')
    %     load('/Users/mulugetasemework/Dropbox/TEMP/sara 3.mat')
    %     load('/Users/mulugetasemework/Dropbox/TEMP/Sara.mat')
    % end
    
    % if any(ismember('\',pwd)) & ~exist('sara','var')
    %     load('C:\Users\ms\Dropbox\TEMP\Sara.mat')
    % elseif any(ismember('/',pwd)) & ~exist('sara','var')
    %     load('/Users/mulugetasemework/Dropbox/TEMP/Sara.mat')
    % end
    %%
    % plotBASELINEvsBASELINE
    PLOT_INDICES
    PLOT_INDICES2
    %%
    responseprofiles_names = {'basePreMean','basePreSTD',...% 1 2
        'basePreMeanRAW','basePreSTDRAW',... %3 4
        'VisMaxWin','VisMax','VisMean',... %5 6 7
        'MemMaxWin','MemMax','MemMean',...%8 9 10
        'VisMaxWinRAW','VisMaxRAW','VisMeanRAW',...%11 12 13
        'MemMaxWinRAW','MemMaxRAW','MemMeanRAW',...%14 15 16
        'VisRspSTDFromMean','MemRespSTDfromMean',...%17 18
        'VisResponse','MemResponse',...%19 20
        'fileNamStr','unitNum','blockLen','midWin','lastFilN',...%21 22 23 24 25
        'SrieousVisResp','MEMResp',... %26 27
        'LastBase','FirstMemo','TaskType',...%[28 29] %30
        'zerov','baseMemMaxRAW','baseMemMeanRAW',...;%31 32 33
        'zeroval','pVisMemoMAX','pVisBaseMAX','pMemoBaseMAX',... %34 35 36 37
        'memPreMeanRAW','visPreMeanRAW',...%38 39
        'baseMemMeanRAW','LatWinMem','LatWinVIS',... %40 41 42  'baselinePostRaw','memLatency','VISlatency'
        'memMEMLatRaw','visuvisLatencyRaw',...%43 44 PSTH calculated MEM and VIS latency
        'pVisMemoTtest','KWBaseMemo','pMemoBaseTtest',...%45 46 47  % 'pVisMemo_ttest', kruskalwallisBaseMemo,'pMemoBase_ttest'
        'basePREMEAN','baseMEAN',...%48 49 %basePre basePost- MAX
        'memPREMEAN','memMEAN',...%50 51 memPre memPost- MAX
        'visuPREMEAN','visMEAN',...%52 53 %visPre visPost- MAX
        'basePREMeanMEAN','basememMeanMEAN',...%54 55 %basePrefromMEAN basePostfromMEAN -MEAN
        'memPREMeanMEAN','memMeanMEAN',...%56 57 memPrefromMEAN memPostfromMEAN -MEAN
        'visPREMeanMEAN','visMeanMEAN',...%58 59 %visPrefromMEAN  visPostfromMEAN -MEAN
        'pVisMemoRnk','pVisBaseRnk','pMemoBaseRnk',...% 60 61 62 'pVisMemo_rank_fromMEAN','pVisBase_rank_fromMEAN','pMemoBase_rank_fromMEAN',
        'basePreMAXRAW','memPreMAXRAW',...%63 64 preEventMaxBase  preEventMaxMEM
        'baseline_MAX_fromMeanedPSTHPRE','baseline_MAX_fromMeanedPSTH',...%65 66 basePre/post from PSTH
        'memFromMeanPRE','memFromMean',...%67 68 memPre/post from PSTH
        'visFromMeanPRE','visFromMean',...%69 70 VISPre/post from PSTH
        'pVisMemoTT','pVisBaseTT','pMemoBaseTT',...% 71 72 73 'pVisMemo_ttest_fromMEAN','pVisBase_ttest_fromMEAN','pMemoBase_ttest_fromMEAN',
        'VisMemoZval','VisBaseZval','MemBaseZval','hVisMemoTT','hVisBaseTT','hMemoBaseTT','PreMemoBaseZval',... %74 75 76 77 78 79 80
        'LastBase','FirstMemo','LastBase3','FirstMemo3','hMemoBase_kstest',...%81 82 83 84 85
        'basePreMED','baseMED',...%86 87 basePreMED/post from PSTHMED
        'memPreMED','memMED',...%88 89 memPreMED/post from PSTHMED
        'visPreMED','visMED','MemoBaseMEDZval','pMemoBaseMEDR',...%90 91 92 93 memPreMED/postfrom PSTHMED medZval
        'pBaseBaseR','hBaseBaseR',...%94 95 pBaseRanksum hBaseRanksum
        'baseMeanMED2',...% 96  SHORT MED basePreMED/post from PSTHMED
        'memMeanMED2',...% 97 SHORT MED memPreMED/post from PSTHMED
        'visMED2',... %98   SHORT MED
        'MemoBaseMED2Zval','pMemoBaseMED',...%99 100 zvalSHortMED pBaseMEMOshortMED
        'pBaseBaseMedRS','pBaseBaseMedRS',... %101 102 Median baseBase ps (wide narrow
        'pVISBaseMedVis','pVISBaseMedVisPost',... %103 104  median VISBASE [preBase postBase]
        'pBaseBaseGaussMedVisPost','pVISBaseGaussMEDVISPost',... %105 106 - GAUUSSSSSSSSSSSSSSSSSSSSSSSSS
        'pMemoBaseGaussMEean','pMemoBaseGaussMAX','pMemoBaseGaussMED',... %107 108 109  mean max med
        'baseGaussPreMeanMean','baseGaussMemMeanMean',... %110 111  base pre post MEAN
        'memPSTHGaussPreMeanMEAN','memPSTHGaussMemMeanMEAN',...% 112 113 mem pre post MEAN
        'visPSTHGaussPREMeanMEAN','visPSTHGaussMemMeanMEAN',...%114 115  vis pre post MEAN
        'baseGaussPreMean','baseGaussMemMean',...%116 117 base pre post MAX
        'memPSTHGaussPreMean','memPSTHGauss_memMEAN',...% 118 119 mem pre post MAX
        'visuPSTHGauss_PreMean','visuPSTHGauss_memMEAN',...%120 121 vis pre post MAX
        'baseGauss_PREMED','baseGauss_memMeanMED',...%122 123 base pre post MEDIAN
        'memPSTHGauss_PREMED','memPSTHGauss_memMeanMED',...% 124 125 mem pre post MEDIAN
        'visuPSTHGauss_PREMED','visuPSTHGauss_memMeanMED',...%126 127 vis pre post MEDIAN
        'baseGaussMEAN',...%128 base post SHORT MEAN
        'memGaussMEAN',...% 129 mem post  SHORT MEAN
        'visuGaussMEAN',...%130 vis post  SHORT MEAN
        'baseGaussMem',...%131 base post SHORT MAX
        'memGaussMem',...% 132 mem post  SHORT MAX
        'visuGauss',...%133 vis post  SHORT MAX
        'baseGaussMED',...%134 base post SHORT MEDIAN
        'memGaussnMED',...% 135 mem post  SHORT MEDIAN
        'visuGaussMED',...%136 vis post  SHORT MEDIAN
        'pMemoBaseGaussMEAN','pMemoBaseGaussMAX','pMemoBaseGaussMED',... %137 138 139
        'pVisBaseMEANGAUSSShrt','pVisBaseMAXGAUSSShrt','pVisBaseMEDGAUSSShrt','pVisBase2BLCK',... %140 141 142 143
        'pfirstLastQMEM','pfirstLastQVIS','pNewSaccBase',...%144 145 146
        'basePREGEOMean','baseGEOMean',...%147 148 GEObasePRE POST
        'memPREGEOMean','memGEOMean',... %149 150 GEO_MEMpre post
        'visPREGEOMean','visGEOMean',...   %151 152 geoVisPre post
        'pBaseMemOGEO','pVisVisGEO','pVisBaseGEO','LatWinMem2MED',...% 153 154 155 156
        'LatWinVIS2MED','pVISBaseMED',... % 157 158 medianLatencies pVISBase_MEDVIS_ranksum
        'Mem50Lat','VIS50Lat',...%159 160 med50latMEM med50latVIS
        'LatWinMemSliding','LatWinVISSliding','LatWinMemSlidingABOVE','LatWinVISSlidingABOVE',... % 161 162 163 164 SLIDING latencies
        'memRealLatMem','visuRealLatVis',...%165 166
        'baseOverAllBaseMed','baseOverAllRespMed','memOverAllBaseMed','memOverAllRespMed','visuOverAllBaseMed','visOverAllRespMed',...%167/8     169/170     171/172 (medians)
        'pBBMEDr','pBMEMMEDr','pBVisMEDr','pBVisVIsMEDr',...%173 174 175 176   slidingMedianRanksums baseBase baseMEM  baseVis visVis
        'pMemoBaseMAXTWOSIDED','pMemoBaseMEANTWOSIDED','pMemoBaseMEDTWOSIDED',... %177 178 179
        'basememStrtSingleMEAN','basememStrtAvMEAN','basememMedAvStrtMED',...%180 181 182
        'memendMEAN','memAvEndMEAN','memSingleEndMAX','memAvEndMAX',...%183 184 185 186
        'memMedSingleEndMED','memMedAvEndMED',...%187 188
        'pVisVisMAX','behavior',... 189 190 %MEAN OF 5: baseMean180 baseMax181 baseMedian182  MemMeanEnd183 MemMeanENDS184   MemMAXEnd185 MemMAXENDS186   MemMEDEnd187 MemMEDENDS188
        'baseMEMpreMedRaw','baseMEMMedRaw',...  %191 192 pre/post baseline RAW MEDIAN
        'MEMpreMedRaw','MEMMedRaw',...  %193 194 pre/post memBlck RAW MEDIAN
        'visuMEMpreMEDIraw','visuMEMMedRaw',...%195 196 pre/post visBlock RAW MEDIAN
        'pBaseBase','pBaseBaseMED',...%197 198
        'baseShortPreMED','baseShorMED', ... %199 200 short MEDIAN baseline -pre
        'baseShortPreMean','baseShorMEAN', ...    %201 202 short mean baseline -pre post
        'baseShortPreMAX','baseShorMAX', ...   %203 204 short max baseline -pre post
        'visShortMED', ...%205 visShortMED
        'visShortPreMean','visShorMEAN', ...  %206 207short mean vis -pre post
        'visShortPreMAX','visShorMAX',  ...%208 209 short max vis -pre post
        'memShorMED', ...% 210 memShortMED',
        'memShortPreMean','memShorMEAN',...%211 212 short mean mem -pre post
        'memShortPreMAX','memShorMAX', ...  %213 214 short mean mem -pre post
        'pBaseBaseShortMED','pBaseBaseShortMEAN','pBaseBaseShortMAX',...  % 215 216 217 pBaseBaseShortMED pBaseBaseShortMEAN pBaseBaseShortMAX
        'pVisVisShortMED','pVisVisShortMEAN','pVisVisShortMAX', ...      % 218 219 220 pVisVisShortMED pVisVisShortMEAN pVisVisShortMAX
        'pVisBaseShortMED','pVisBaseShortMEAN','pVisBaseShortMAX', ...       % 221 222 223 pVisVisShortMED pVisVisShortMEAN pVisVisShortMAX
        'pMemBasesShortMED','pMemBaseShortMEAN','pMemBaseShortMAX',...    % 224 225 226 pMemBasesShortMED pMemBaseShortMEAN pMemBaseShortMAX
        'pBaseBaseSACCMED', 'pBaseBaseSACCMEAN', 'pBaseBaseSACCMAX',...%227 228 229
        'pVisVisMED', 'pVisVisMEAN', ...%230 231
        'pBaseBaseEyPsMED', 'pBaseBaseEyPsMEAN', 'pBaseBaseEyPsMAX','pBaseBaseMAX'...%232 233 234 235
        'belowMEMIndices','belowBIndices','baseIndicesVIS','baseIndicesMEMs','memory_pre_vs_post_sacc',...%236 237 238 239 240
        'firstPanelIndices','baseline_VS_memory_IndicesDup','baseline_VS_memory_Indices','baseIndices'};%241 242 243 244
    
    
    %     [unqcrs unqcols]=unique(allAttrib','rows'); relCols = sort(unqcols);allAttribSave=allAttrib(:,relCols);
    %     A = allAttrib;
    %     [aR, aC]= size(A);
    %     dupCol2 = zeros(1,aC);
    %     dupCol = cell(1,aC);
    %     for i=1:aC
    %         %     dupCol{i} = [];
    %         for j = 1:aC
    %             if isequal(A(:,i),A(:,j))
    %                 dupCol{i} = [dupCol{i};j];
    %                 %         else
    %                 %            dupCol{i} = i;
    %             end
    %         end
    %         if isempty(dupCol{i})
    %             dupCol2(i) = i;
    %         else
    %             dupCol2(i) = (max(dupCol{i}));
    %         end
    %     end
    %
    %     relCols = unique((dupCol2));
    
    relCols =  [1,2,3,4,6,7,8,9,10,11,12,13,14,15,16,17,18,20,21,22,23,24,25,26,27,28,...
        29,30,32,36,37,38,39,40,41,42,43,44,45,47,48,49,50,51,52,53,54,55,...
        56,57,58,59,60,62,63,64,65,66,67,68,69,70,71,72,73,74,75,76,77,78,...
        79,80,81,82,83,84,86,87,88,89,90,91,92,93,95,99,101,103,105,106,107,...
        108,109,110,111,112,113,114,115,116,117,118,119,120,121,122,123,124,...
        125,126,127,128,129,130,131,132,133,134,135,136,137,138,139,140,141,...
        142,143,144,145,146,152,155,156,157,158,159,160,161,162,163,164,165,...
        166,167,168,169,170,171,172,173,174,175,176,177,178,179,180,181,182,...
        183,184,185,186,187,188,189,190,191,192,193,194,195,196,197,198,199,...
        200,201,202,203,204,205,206,207,208,209,210,211,212,213,214,215,216,...
        217,218,219,220,221,222,223,224,225,226,227,228,229,230,231,232,233,...
        234,235,237,238,240,243,244];
    names = responseprofiles_names(relCols);
    
    allAttribSave = allAttrib(:,relCols);
    %% save .csv
    savecsv = 1;
    csvDir = '/Users/mulugetasemework/Dropbox/R2';
    clear MetaTable0.csv MetaTable1.csv
    currdir = pwd;
    if savecsv
        %         eval('cd(csvDir)')
        [aR, aC]= size(allAttribSave);
        cd(datadir)
        if BeniDecay
            subjName = repmat(0,aR,1);
            csvfileName = 'MetaTable0.csv';
        else
            subjName = repmat(1,aR,1);
            csvfileName = 'MetaTable1.csv';
        end
        cHeader = [names 'subject']; %dummy header
        
        commaHeader = [cHeader;repmat({','},1,numel(cHeader))]; %insert commaas
        commaHeader = commaHeader(:)';
        textHeader = cell2mat(commaHeader); %cHeader in text with commas
        %write header to file
        fid = fopen(csvfileName,'w');
        fprintf(fid,'%s\n',textHeader);
        fclose(fid);
        %write data to end of file
        
        dlmwrite(csvfileName,[allAttribSave subjName],'-append');
        % eval('cd(csvDir)')
        %           dlmwrite([ csvDir '/' csvfileName],[allAttribSave subjName],'-append');
        disp('spreadsheet saved')
    end
    %      eval('cd(currdir)')
    
    
    
    %%
    xlim([0 35]),ylim([0 35]),
    xlim([0 35]),ylim([0 35]),
    set(gca,'xtick',[0 15 30],'xticklabel',[0 15 30],'ytick',[0 15 30],'yticklabel',[0 15 30]),
    
    set(gca,'xtick',[0 15 30],'xticklabel',[0 15 30],'ytick',[0 15 30],'yticklabel',[0 15 30]),
    set(gca,'xtick',[0 15 30],'xticklabel',[0 15 30],'ytick',[0 15 30],'yticklabel',[0 15 30]),
    %%
    %             1. Postsaccadic (16 vs 38) vs baseline in interleaved no-probe trials.
    %             MEMO
    %
    %             2. Postsaccadic(33 vs 3) vs baseline in blocked no-probe trials (should not be significant).
    %             BASELINE -have this
    %
    %             3. Postsaccadic in interleaved no-probe(16 vs 40) vs postsaccadic in blocked no probe.
    %             MEMO vs BASEpost
    %             (panelA)
    %
    %             4. Postsaccadic visual (13 vs 40) vs postsaccadic no-probe in interleaved trials.
    %             VIS vs MEMO
    %
    %
    %             5. Latency
    %             6. Decay.
    
end
disp('done testing parameters')
