# Supplementary material for: A spatial memory signal shows that the parietal cortex has access to a craniotopic representation of space
Source: eLife. 2018 Feb 16;7:e30762. doi: 10.7554/eLife.30762 (PMC5834243; doi:10.7554/eLife.30762)
Supplement: Source data 1. — The table provides all measured response attributes for the neurons which showed statistically significant memory activity. The first row (headers) contains the particular measure used to quantify activity such as mean, median, etc. It also includes other descriptors such as, the file name, block type, p-values for various comparisons, etc. [file elife-30762-data1.csv]

baseline_presacc_mean	baseline_presacc_STD	baseline_presaccmean_raw	baseline_presacc_raw_STD	max_visual	mean_visual	max_memoryWin	max_memory	mean_memory	max_visual_latency_raw	max_visual_raw	mean_visual_raw	max_memory_latency_raw	max_memoryraw	mean_memory_raw	Visual_response_STDFromMean	MemRespSTDfromMean	Memory_Response	fileNamStr	unitNum	blockLen	midWin	lastFilN	strict_visual_response	strict_memory_response	last_baseline_mean	first_memory_mean	TaskType	baseline_max_raw	visual_response_strength	memory_response_strength	memory_presaccmean_raw	visual_presaccmean_raw	baseline_mean_raw	memory_latency	visual_latency	memory_latency_Raw	visual_latency_Raw	visual_vs_memory_ttest	baseline_vs_memory_ttest	baseline_presacc_max	baseline_max	memory_presacc_max	memory_max	visual_presacc_max	visual_max	baseline_presacc_mean2	baseline_mean	memory_presacc_mean2	memory_mean2
9.34E-18	0.053813	0.57121	1.0808	14.674	4.7244	1691	24.495	3.8423	1683	65.268	62.484	1681	50.505	8.8858	0.98421	3.4461	1	2.06E+06	2	5	1612	53	1	1	7.7451	11.855	2	10.49	3.07E-16	3.08E-07	6.6007	10.555	1.2736	86	22	-101	-101	0.0018921	1.02E-07	3.0734	29.681	43.937	105.43	61.412	147.34	-1.96E-16	2.3709	5.0899	13.191
0.001	0.22526	5.7006	4.3554	7.9553	2.6347	2128	3.1601	0.83296	2118	30.713	30.303	2125	8.8195	3.6505	2.6072	0.3509	1	3.22E+06	4	5	2067	83	1	1	-0.24316	0.088421	2	15.152	1.59E-05	0.50421	5.1251	6.7628	2.9701	98	72	1	1500	7.86E-13	1	7.6926	9.9253	7.5927	9.9253	8.115	18.071	-1.78E-16	0.23579	-0.17057	0.038932
1.59E-17	0.17286	11.944	5.3775	29.662	13.244	2425	4.6537	1.4017	2298	73.71	67.977	2325	16.234	6.6189	3.8748	1.2623	1	3.25E+06	1	5	2251	83	1	1	1.2313	-0.39652	2	31.469	7.07E-05	0.70652	6.4506	5.2667	8.9381	130	-12	1	1500	1.90E-05	0.98581	11.325	15.541	7.5444	15.591	4.8877	28.093	-2.29E-15	0.46608	-0.85945	0.2602
0.001	0.36086	2.1377	3.0025	26.366	5.1416	2306	2.3561	0.84224	2213	55.398	46.165	2136	7.7187	2.3599	1.845	0.28958	1	5.24E+06	1	5	2151	83	1	0	3.6199	1.4236	2	15.152	3.11E-07	0.61873	3.7617	3.1363	3.0729	-48	84	1	313	8.23E-11	0.77884	7.4432	23.875	15.969	22.48	13.092	50.834	2.78E-16	2.7048	0.91706	1.8978
0.001	0.17374	3.1878	3.5425	21.192	4.6904	2204	2.0094	0.65563	2112	45.455	36.458	2158	5.1458	1.6443	10.397	0.23733	1	5.24E+06	3	5	2048	83	1	1	0.51948	1.8242	2	15.152	0.00013587	0.86865	3.456	2.3768	3.9133	-124	98	1	1500	8.65E-07	0.343	6.5357	13.857	7.5026	11.37	5.163	23.008	1.45E-15	1.1718	0.073625	0.4675
0.001	0.095234	1.5067	2.0183	11.182	2.8274	2499	6.1056	1.5728	2485	20.661	15.381	2494	10.58	2.329	1.1153	0.45854	1	5.31E+06	1	5	2406	83	1	1	1.5773	-0.69008	2	15.81	4.04E-07	0.76777	2.0989	2.6048	3.0953	150	12	1	1500	0.011079	0.51553	8.1605	26.968	8.0842	24.097	12.418	34.008	-1.25E-15	2.4646	0.26988	2.0074
0.001	0.057693	0.64572	1.0119	12.835	3.6218	2253	4.9669	1.1963	2239	17.906	15.152	2248	6.1983	1.2027	4.0235	0.2152	1	5.31E+06	4	5	2159	83	1	1	-0.60104	-0.60104	2	7.9051	3.77E-08	0.21932	0.5646	1.9502	1.0078	-124	48	432	200	5.12E-06	0.33314	6.144	24.131	5.5104	31.366	18.203	63.647	2.90E-16	1.8254	-0.037843	2.727
0.001	0.15848	3.1894	2.8498	5.9168	1.6597	2308	3.9574	1.5818	2313	6.8871	6.6575	2274	5.4859	2.4082	0.34786	0.42669	1	5.31E+06	6	5	2280	83	1	1	0.54446	2.1778	2	15.81	0.011471	0.10695	2.386	1.6365	2.4147	-74	-124	1	1500	0.89016	0.67973	9.2715	14.85	6.0219	15.819	4.4656	15.575	-1.50E-15	0.58391	-0.291	0.67275
0.001	0.08094	3.4003	2.4854	34.067	13.47	2110	4.5784	0.83161	2086	50.909	48.182	2105	10.909	1.758	2.7565	0.63597	1	3.01E+06	1	5	2038	83	1	1	2.1011	0.67393	2	15.152	0.00012087	0.81677	2.8803	1.5122	2.9433	120	-104	1	272	4.50E-06	0.4522	6.8979	16.908	6.0971	14.025	3.935	35.646	-1.68E-15	0.67393	-0.20377	0.28147
1.95E-17	0.18567	1.3501	2.8473	16.779	6.5445	2000	6.1584	0.73443	2148	31.469	22.436	1995	13.834	1.6753	4.2727	1.5526	1	3.01E+06	1	5	2016	83	1	1	4.4286	1.1969	2	20.202	7.02E-06	0.036534	5.4592	4.1716	1.9901	-64	76	1	1500	1.24E-07	0.10459	5.6255	9.6552	13.772	15.349	10.74	33.755	1.48E-16	0.65831	1.2438	1.6028
2.28E-17	0.17648	3.1953	3.0522	48.059	22.006	2064	12.557	2.9429	2073	96.591	90.436	2056	17.483	3.1607	3.144	10.796	1	3.02E+06	1	5	2024	83	1	1	-1.0355	-1.0355	2	9.0909	7.37E-05	0.48622	0.76161	3.0378	1.475	42	-2	1	260	2.24E-05	0.81792	10.404	15.306	2.7357	16.563	8.1567	52.586	2.62E-15	0.809	-0.88617	0.64471
1.06E-17	0.14522	2.7003	2.6643	61.654	26.339	2071	12.553	2.6939	2081	100.85	94.697	2063	17.483	2.7671	4.6503	8.2883	1	3.02E+06	5	5	2032	83	1	1	-0.99663	-0.99663	2	9.0909	3.65E-05	0.25477	0.5539	2.3487	1.475	38	-8	1	253	5.14E-06	0.48962	9.7883	13.383	1.7687	16.978	6.8674	62.477	-5.55E-17	0.72967	-0.83235	0.7283
2.95E-17	0.10148	1.0689	2.2316	76.525	40.678	2089	5.4011	0.87326	2162	116.88	105.19	2088	8.658	1.4549	5.7985	0.45891	1	3.02E+06	5	5	2043	83	1	1	1.9291	-0.34787	2	22.727	1.06E-05	0.40184	2.5717	2.5074	3.1984	64	-14	1	113	1.50E-12	0.78055	2.8462	22.011	10.603	23.988	9.8731	120.11	5.69E-16	2.4983	0.88096	1.9773
0.001	0	0.001	0.001	5.2859	0.45973	2007	3.7879	0.13797	2072	5.6818	5.4451	1997	3.7879	0.13797	0.15982	0	1	3.02E+06	6	5	1962	83	1	0	0	0	2	0.001	0.24444	0.75	0.001	0.098447	1	62	182	213	453	0.44085	0.58163	0	0	0	4.6296	1.7361	17.361	0	0	0	0.41254
6.73E-18	0.18519	12.324	7.1245	15.295	5.6275	2029	5.2308	1.4291	2112	76.86	72.314	2013	16.913	5.9435	2.9427	0.31271	1	3.03E+06	2	5	2062	83	1	1	0.62575	-0.9334	2	38.462	2.55E-05	0.84245	7.3054	10.556	10.964	-124	18	1	1500	5.52E-08	0.22947	8.4632	14.783	4.8255	11.195	8.1664	24.598	-1.86E-15	0.58403	-0.68905	0.039291
1.54E-17	0.23119	5.9706	5.0608	7.3123	2.9102	2105	2.6461	1.1844	2080	48.182	43.485	2105	17.38	10.016	0.99232	0.30531	1	3.08E+06	1	5	2047	83	1	1	2.4117	2.4117	2	18.182	1.08E-09	0.0056728	9.1134	11.647	7.6159	36	-98	1	1500	3.22E-16	0.012056	8.2025	10.879	9.905	15.219	11.482	26.538	1.44E-15	0.4903	0.50589	1.453
0.001	0.12772	2.4602	2.4883	7.3298	3.4498	2169	5.5668	1.774	2084	44.545	41.212	2092	26.07	13.486	1.0659	0.68756	1	3.08E+06	2	5	2052	83	1	1	6.2783	7.69	2	15.152	5.80E-10	7.26E-06	11.953	12.817	4.3247	46	-124	1	152	4.31E-13	1.93E-05	8.5235	22.102	23.879	38.256	27.533	58.899	8.59E-16	2.2855	3.375	6.2339
0.001	0.08487	0.66007	1.3955	5.6328	2.8227	2195	3.6329	1.5176	2084	24.545	20	2193	9.3583	4.46	0.38597	0.39211	1	3.08E+06	3	5	2051	83	1	1	13.438	9.9627	2	9.0909	3.75E-09	0.0026297	4.5137	6.5617	2.1373	172	236	336	-84	1.31E-09	0.049692	4.7368	28.137	27.64	37.964	29.957	61.158	1.10E-15	2.4971	2.728	4.4032
7.15E-17	0.6065	4.1704	4.9022	12.368	5.7858	2092	3.6614	1.524	2080	60	48.485	2087	17.38	9.5885	1.4863	0.30881	1	3.08E+06	4	5	2047	83	1	0	2.5867	0.87909	2	24.242	7.26E-10	0.012674	9.7091	10.036	8.3584	40	-124	1	1500	1.84E-20	0.026077	5.5591	10.669	9.8801	14.248	10.478	27.724	6.40E-16	0.99292	0.87072	1.5627
7.15E-18	0.2273	1.3201	2.029	12.687	6.9755	2034	4.6197	2.3507	2186	30	27.727	2218	12.701	6.6867	1.3133	0.86166	1	3.08E+06	5	5	2052	83	1	1	3.7019	3.7019	2	9.0909	8.59E-09	0.00062773	5.4005	5.6256	1.9567	50	-124	1	148	2.23E-10	0.0016381	4.224	18.605	15.291	32.21	19.563	55.035	5.33E-16	1.4238	1.7267	3.7473
2.38E-17	0.10163	1.9802	2.0746	5.8328	3.0211	2187	3.4239	1.4512	2084	28.182	22.727	2158	8.6898	3.7716	0.37108	0.61635	1	3.08E+06	6	5	2051	83	1	1	10.091	3.5098	2	18.182	8.07E-08	0.8376	4.0041	6.4086	4.0136	56	26	1	204	3.12E-10	0.044145	7.3282	30.304	14.689	23.016	18.816	39.002	-9.18E-16	2.4861	0.90396	2.0581
1.07E-17	0.17605	20.538	5.3546	3.8445	1.2238	2503	1.0249	0.22829	2567	110.85	107.92	2503	50.505	25.687	0.26769	0.18893	1	3.14E+06	1	5	2531	83	1	1	0.63312	2.23	2	47.521	7.82E-11	0.45903	21.427	17.883	22.597	-124	-124	1	1500	2.86E-05	0.88888	9.6743	18.227	12.571	18.544	10.475	28.553	1.28E-15	1.0767	0.21911	2.1315
0.001	0.21822	21.009	8.1452	3.5407	0.74258	2594	0.86	0.31812	2549	135.57	133.31	2585	37.879	21.791	0.19549	0.21552	1	3.14E+06	2	5	2515	83	0	0	0.40406	1.572	2	45.455	4.68E-10	0.96704	18.527	23.939	26.647	16	-124	1	1500	5.15E-09	0.050431	9.9953	17.145	9.863	13.504	12.776	27.147	5.58E-16	1.3862	-0.36736	1.0061
4.65E-16	0.81836	0.9901	1.9689	10.997	4.5568	2100	4.2221	1.3443	1938	14.354	13.025	2097	6.0034	1.9567	0.37737	0.2458	1	3.15E+06	1	5	1895	83	0	0	-0.4469	-0.4469	2	6.0606	1.75E-06	0.0080255	3.4135	1.4923	0.55188	388	16	1	1500	0.0049784	0.026176	4.5683	9.5835	12.328	22.263	5.2722	33.428	-5.77E-16	0.43035	1.1271	1.9984
0.001	0	0.001	0.001	12.918	3.2859	1970	4.9687	0.70949	1928	17.857	16.234	1964	6.8611	1.1587	0.44469	0.28569	1	3.15E+06	4	5	1885	83	1	1	0	0	2	5.0505	5.68E-05	0.03972	2.1823	0.77151	0.18396	80	8	129	-101	0.0005445	0.12909	0	6.1728	24.109	32.495	10.913	66.468	0	0.55006	2.2417	3.456
0.001	0.82373	0.33003	0.94873	7.9455	3.1875	2103	2.4955	0.94744	1940	8.7719	8.1074	2055	3.4305	1.1274	0.23882	0.2437	1	3.15E+06	5	5	1895	83	0	0	-0.31122	4.3571	2	6.0606	2.41E-06	0.010947	2.1738	0.55269	0.33113	-124	-22	1	132	0.0016359	0.040911	3.1814	10.167	14.516	33.297	4.2843	60.349	-1.41E-15	0.62244	1.8125	3.0359
6.27E-17	0.64121	5.0405	4.763	26.83	11.179	2130	5.535	1.4646	2065	114.37	104.59	2087	11.628	3.1607	7.5634	1.3122	1	3.15E+06	1	5	2016	83	1	1	2.9196	-0.92197	2	22.727	1.28E-06	0.82712	3.7155	11.019	5.4636	94	2	1	1500	2.40E-22	0.56087	6.838	10.287	4.4919	8.5022	10.203	37.739	2.78E-16	0.76831	-0.30256	0.16796
0.001	0.15211	0.090009	0.63643	24.138	5.762	2083	10.396	1.6543	2061	32.258	29.326	2081	13.742	2.7547	1.9074	1.4869	1	3.15E+06	4	5	2015	83	1	1	0	0	2	9.0909	6.12E-07	0.012582	5.0552	1.6986	0.66225	112	158	-101	-101	0.11074	0.043118	0	22.222	55.556	81.395	17.921	109.32	0	1.9802	5.0272	8.8393
0.001	0.36086	2.1377	3.0025	26.366	5.1416	2306	2.3561	0.84224	2213	55.398	46.165	2136	7.7187	2.3599	1.845	0.28958	1	5.24E+06	1	5	2151	83	1	0	3.6199	1.4236	2	15.152	3.11E-07	0.61873	3.7617	3.1363	3.0729	-50	82	1	313	8.23E-11	0.77884	7.4432	23.875	15.969	22.48	13.092	50.834	2.78E-16	2.7048	0.91706	1.8978
0.001	0.17374	3.1878	3.5425	21.192	4.6904	2204	2.0094	0.65563	2112	45.455	36.458	2158	5.1458	1.6443	10.397	0.23733	1	5.24E+06	3	5	2048	83	1	1	0.51948	1.8242	2	15.152	0.00013587	0.86865	3.456	2.3768	3.9133	-124	98	1	1500	8.65E-07	0.343	6.5357	13.857	7.5026	11.37	5.163	23.008	1.45E-15	1.1718	0.073625	0.4675
2.28E-17	0.17648	3.1953	3.0522	48.059	22.006	2064	12.557	2.9429	2073	96.591	90.436	2056	17.483	3.1607	3.144	10.796	1	3.02E+06	1	5	2024	83	1	1	-1.0355	-1.0355	2	9.0909	7.37E-05	0.48622	0.76161	3.0378	1.475	42	-2	1	260	2.24E-05	0.81792	10.404	15.306	2.7357	16.563	8.1567	52.586	2.62E-15	0.809	-0.88617	0.64471
1.06E-17	0.14522	2.7003	2.6643	61.654	26.339	2071	12.553	2.6939	2081	100.85	94.697	2063	17.483	2.7671	4.6503	8.2883	1	3.02E+06	5	5	2032	83	1	1	-0.99663	-0.99663	2	9.0909	3.65E-05	0.25477	0.5539	2.3487	1.475	38	-8	1	253	5.14E-06	0.48962	9.7883	13.383	1.7687	16.978	6.8674	62.477	-5.55E-17	0.72967	-0.83235	0.7283
2.95E-17	0.10148	1.0689	2.2316	76.525	40.678	2089	5.4011	0.87326	2162	116.88	105.19	2088	8.658	1.4549	5.7985	0.45891	1	3.02E+06	5	5	2043	83	1	1	1.9291	-0.34787	2	22.727	1.06E-05	0.40184	2.5717	2.5074	3.1984	64	-14	1	113	1.50E-12	0.78055	2.8462	22.011	10.603	23.988	9.8731	120.11	5.69E-16	2.4983	0.88096	1.9773
0.001	0	0.001	0.001	5.2859	0.45973	2007	3.7879	0.13797	2072	5.6818	5.4451	1997	3.7879	0.13797	0.15982	0	1	3.02E+06	6	5	1962	83	1	0	0	0	2	0.001	0.24444	0.75	0.001	0.098447	1	62	182	213	453	0.44085	0.58163	0	0	0	4.6296	1.7361	17.361	0	0	0	0.41254
6.73E-18	0.18519	12.324	7.1245	15.295	5.6275	2029	5.2308	1.4291	2112	76.86	72.314	2013	16.913	5.9435	2.9427	0.31271	1	3.03E+06	2	5	2062	83	1	1	0.62575	-0.9334	2	38.462	2.55E-05	0.84245	7.3054	10.556	10.964	-124	18	1	1500	5.52E-08	0.22947	8.4632	14.783	4.8255	11.195	8.1664	24.598	-1.86E-15	0.58403	-0.68905	0.039291
3.88E-18	0.12898	2.5003	2.5125	18.992	5.33	2232	4.411	0.72306	2121	25.826	22.727	2232	17.424	7.1292	2.4272	0.38996	1	3.03E+06	1	5	2073	83	1	1	-0.85748	-0.85748	2	15.152	1.16E-05	0.03812	10.224	1.4626	2.2995	298	-124	1	1500	0.71898	0.069692	9.009	18.875	18.218	29.071	4.9727	30.536	-1.39E-15	1.194	2.8416	3.405
0.001	0	0.001	0.001	25.603	9.0726	2100	3.6702	0.55086	2062	55.372	52.755	1997	36.364	14.63	3.7594	0.62964	1	3.03E+06	3	5	2045	83	1	1	4.9505	19.802	2	28.926	7.21E-08	0.013035	15.152	4.6396	2.7092	-124	-58	-101	-101	0.23697	0.060986	0	75.758	85.185	114.81	33.333	132.32	0	6.7507	15.475	23.029
9.34E-18	0.053813	0.57121	1.0808	14.674	4.7244	1691	24.495	3.8423	1683	65.268	62.484	1681	50.505	8.8858	0.98421	3.4461	1	2.06E+06	2	5	1612	53	1	1	7.7451	11.855	2	10.49	3.07E-16	3.08E-07	6.6007	10.555	1.2736	86	22	-101	-101	0.0018921	1.02E-07	3.0734	29.681	43.937	105.43	61.412	147.34	-1.96E-16	2.3709	5.0899	13.191
2.91E-17	0.28832	19.858	9.0775	1.5198	0.52711	2008	0.7877	0.001	2104	52.786	52.297	2000	41.818	16.406	0.15173	0.13655	1	3.01E+06	1	5	2022	83	0	0	0.4835	0.96038	2	45.455	2.52E-05	0.18025	19.388	17.668	15.841	-124	142	1	1500	6.92E-05	0.33968	4.7886	6.7955	5.1632	7.9461	5.1771	11.219	8.33E-16	0.41064	0.068087	0.59159
9.84E-17	0.8162	0.001	0.001	6.4738	1.7094	1894	4.1322	0.15051	2041	9.0909	5.8081	1884	4.1322	0.15051	4.81E-31	3.07E-31	1	3.01E+06	2	5	1917	83	0	0	0	0	2	6.4935	0.0012007	0.98856	0.001	0.001	0.70956	-78	134	-60	-4	0.0012955	0.10384	0	23.81	0	5.0505	0	40.741	0	2.1216	0	0.45005
3.88E-18	0.12898	2.5003	2.5125	18.992	5.33	2232	4.411	0.72306	2121	25.826	22.727	2232	17.424	7.1292	2.4272	0.38996	1	3.03E+06	1	5	2073	83	1	1	-0.85748	-0.85748	2	15.152	1.16E-05	0.03812	10.224	1.4626	2.2995	298	-124	1	1500	0.71898	0.069692	9.009	18.875	18.218	29.071	4.9727	30.536	-1.39E-15	1.194	2.8416	3.405
3.24E-17	0.14013	2.3887	2.964	9.7439	4.3036	2310	2.3238	0.83274	2316	18.868	17.296	2306	5.3476	1.4276	0.92197	0.12982	1	3.07E+06	5	5	2264	83	1	0	0.75341	-0.82068	2	6.993	3.07E-05	0.3344	1.509	2.5135	1.3083	62	-36	1	1500	5.88E-10	0.63331	7.3323	10.05	5.6738	11.389	8.1784	23.177	-2.05E-16	0.26908	-0.31656	0.35217
2.93E-17	0.061008	0.38081	1.0947	13.221	5.2085	2302	8.5533	1.6266	2145	24.955	19.311	2085	14.205	5.1738	2.194	1.6329	1	3.07E+06	1	5	2112	83	1	1	-0.31122	9.1291	2	6.993	5.62E-09	0.0011194	4.3036	2.8503	1.783	-72	-108	-43	-101	0.93013	0.0009207	3.1814	34.615	33.741	64.956	20.165	65.568	-1.39E-15	3.1122	3.2851	6.9657
1.87E-17	0.094454	1.2554	1.6082	6.0476	2.0333	2269	7.4359	3.2262	2179	41.667	32.828	2187	31.145	16.155	0.38297	1.282	1	3.24E+06	3	5	2118	83	1	1	2.0523	13.193	2	11.962	1.22E-07	5.54E-11	8.7592	7.1726	2.6538	116	52	-35	73	0.16075	5.08E-13	7.4925	25.588	31.681	71.91	27.268	64.385	3.74E-16	1.922	4.2129	12.42
0.001	0.18416	9.5737	5.0922	8.3755	4.4143	2529	15.626	8.7515	2520	31.763	30.029	2471	60.606	34.847	1.5755	3.7865	1	3.25E+06	1	5	2411	71	1	1	-0.79918	1.7546	2	30.992	1.68E-07	0.000935	13.533	11.614	8.9828	-18	34	1	1500	0.0016023	0.0025782	11.845	21.314	13.67	35.401	12.839	26.883	-2.38E-15	1.259	0.78876	7.1195
2.28E-16	0.60994	2.0252	3.4118	15.878	7.8278	2323	5.3578	1.6201	2393	34.091	27.204	2314	36.009	14.168	1.6502	0.3667	1	3.25E+06	3	5	2265	83	1	0	4.7316	7.4211	2	22.727	1.35E-06	0.011113	12.18	4.838	6.9612	-14	-18	1	1500	0.23394	0.022755	5.6406	24.505	21.5	31.691	11.014	34.68	5.00E-16	3.7853	2.762	5.0596
2.19E-16	0.2247	0.41254	1.5057	8.9335	3.8983	2237	4.0986	1.3109	2275	14.463	13.258	2218	7.6741	2.502	1.0242	0.27155	1	3.25E+06	5	5	2172	83	1	1	2.5851	2.5851	2	7.5758	4.70E-06	0.014085	2.7763	2.0559	1.1038	22	134	1	465	0.018094	0.028345	5.0903	18.549	13.55	29.071	11.453	37.146	-4.44E-16	1.3858	1.3183	2.8468
0.001	0.11301	1.904	2.2402	14.396	6.3674	2624	5.8692	1.1074	2815	29.644	26.68	2616	23.088	4.6324	1.6981	0.55274	1	3.25E+06	1	5	2571	83	1	1	-0.73296	4.9841	2	3.4965	4.08E-07	1.17E-08	7.7365	4.7059	0.25471	66	156	1	1021	0.0072627	1.12E-07	7.4925	0.91213	21.332	32.534	12.285	42.504	7.52E-16	-0.47235	2.1777	3.2532
7.21E-18	0.10912	1.6716	2.0847	2.4502	0.62006	2733	2.4733	0.40279	2620	27.668	20.422	2623	45.455	32.445	0.38622	0.32953	1	3.25E+06	2	5	2594	83	1	1	1.4582	15.609	2	6.4935	1.46E-06	0.00013271	35.895	11.75	1.6341	48	26	-101	169	0.0023625	0.001241	7.7383	21.127	48.12	62.859	27.894	40.118	6.94E-17	1.5742	14.359	16.275
8.35E-18	0.075065	1.6502	2.7616	2.5382	0.27196	2106	11.364	0.41391	2130	4.9587	3.9945	2096	11.364	0.41391	0.076819	1.58E-31	1	2.22E+06	1	5	2092	71	1	0	-0.56694	-0.56694	3	3.0303	0.5	0.74174	0.001	1.4074	0.22075	-4	52	1	1500	0.80833	0.95001	7.6132	4.1074	-0.56694	3.8153	4.5324	4.8511	6.88E-16	-0.15041	-0.56694	-0.17645
0.001	0.46854	3.0303	3.7113	9.241	1.3795	2316	29.693	1.5045	2289	40.496	35.675	2309	34.091	3.3113	1.3665	11.398	1	2.22E+06	2	5	2248	71	1	1	1.1768	-0.72808	3	18.182	3.37E-05	0.41692	3.8254	7.0043	3.0704	108	44	1	1500	0.73096	0.7662	6.1125	16.373	8.8914	18.511	13.497	20.726	-1.34E-15	1.0752	0.12911	1.272
1.13E-17	0.16087	6.2506	3.9863	5.8706	0.278	2246	11.248	0.56384	2240	16.043	13.369	2240	11.364	1.5051	0.95573	3.8276	1	1.10E+07	1	5	2290	53	1	1	-0.2746	-0.2746	3	20.202	0.54407	0.69231	6.1881	9.2127	2.3078	-124	-124	1	1500	0.30455	0.52876	8.3205	9.7073	7.9738	11.094	10.36	8.1574	-2.57E-15	0.096111	0.0034326	0.28147
0.001	0.088123	0.55006	1.5812	40.028	8.4749	2157	24.182	5.0857	2116	55.556	53.872	2153	37.19	7.4161	3.6758	2.111	1	1.13E+07	1	5	2064	53	1	1	-0.31122	5.2907	3	10.101	6.17E-05	0.00046476	3.0276	2.1002	1.1038	34	10	-101	129	0.36928	0.00061526	3.1814	10.167	16.834	59.698	6.6739	73.033	-2.12E-15	1.2449	1.2732	7.9502
0.001	0	0.001	0.001	46.636	9.2813	2184	14.573	2.5905	2119	60.606	58.081	2151	53.719	8.2097	8.5032	2.4214	1	1.13E+07	3	5	2063	53	1	1	4.9505	9.3509	3	10.101	2.06E-05	0.00082854	4.4595	1.6502	1.8396	142	60	-101	-101	0.63717	0.0012281	0	30.864	45.455	106.06	18.519	117.28	0	3.3003	4.2504	17.652
0.001	0.088123	0.55006	1.5812	44.826	12.212	2159	35.581	5.9353	2122	75.758	63.973	2153	68.182	9.7331	5.8898	7.8757	1	1.13E+07	4	5	2064	53	1	1	2.4898	8.4029	3	20.202	4.11E-05	0.013687	4.838	4.5005	5.2679	114	62	-101	137	0.31273	0.02217	3.1814	38.107	23.264	75.652	24.137	93.988	-2.12E-15	4.6337	2.3082	11.178
0.001	0	0.001	0.001	48.835	6.7985	2183	18.942	2.958	2123	70.707	53.03	2182	45.455	7.3888	8.5956	3.655	1	1.13E+07	6	5	2063	53	1	1	4.9505	9.3509	3	10.101	2.06E-05	0.0004314	4.4595	1.6502	0.73584	138	60	-101	-101	0.11762	0.00014106	0	18.519	45.455	90.909	18.519	117.28	0	1.6502	4.2504	15.402
0.001	0.1983	4.9505	4.2071	35.394	14.797	2079	19.185	5.1917	2064	53.977	50.663	2074	25.974	5.2249	2.6732	5.2539	1	1.20E+07	1	5	2037	53	1	1	-1.31E-15	1.0435	3	14.205	1.58E-06	0.24534	0.001	1.8846	2.8221	16	-34	1	1500	2.58E-05	0.69987	6.2753	12.862	-0.20704	14.012	2.6159	31.891	-1.89E-15	0.41304	-1.0352	0.76189
1.78E-17	0.10067	2.7003	2.5843	11.598	4.4969	2087	8.9709	1.2283	2102	17.045	15.625	2078	16.234	1.8921	1.1099	0.61919	1	1.20E+07	2	5	2047	53	1	1	-0.86024	-0.86024	3	5.6818	0.0001342	0.12494	1.768	3.0941	0.92188	12	34	1	1500	0.00089345	0.24667	7.5868	8.7935	4.6562	12.931	7.5868	25.688	-1.69E-15	0.10753	-0.24578	0.61445
0.001	0.085649	1.1251	2.2755	44.2	18.486	2518	13.564	1.732	2597	136.36	125.34	2512	37.879	9.9463	13.165	2.6487	1	3.02E+06	2	5	2487	71	1	1	4.8455	29.765	3	22.727	1.32E-05	0.094888	7.5008	10.228	1.9755	-12	-62	104	52	1.47E-05	0.16205	4.4994	16.984	17.816	29.469	23.113	75.775	-8.19E-16	1.8789	2.2744	6.1475
0.001	0.28415	11.082	7.1137	35.711	12.234	2493	0.54672	0.001	2727	74.38	72.314	2484	15.152	3.6123	7.5926	0.08535	1	3.02E+06	4	5	2502	71	1	0	-0.15162	1.6678	3	22.727	0.00043661	0.98274	4.1254	5.8097	4.7411	-58	270	1	1500	4.13E-05	0.10136	6.2923	7.9939	2.6057	3.1728	3.5853	19.054	-1.00E-15	0.1432	-0.86481	-0.50541
0.001	0.088768	1.9127	2.491	14.341	7.5603	2113	5.7951	1.5419	2037	30.864	26.375	2107	15.152	3.5245	0.51413	0.61685	1	3.03E+06	2	5	1919	71	1	1	0.99945	11.089	3	3.7879	0.0030595	1.47E-05	3.2066	2.6003	0.27594	360	-90	1	1500	0.056911	2.16E-06	7.2976	2.4907	10.502	24.122	9.256	40.352	-4.44E-16	-0.42834	0.47593	1.9751
0.001	0.16835	2.908	3.6022	5.6706	2.0052	2096	2.0503	0.1347	2063	8.3149	7.2986	2086	2.0661	0.15051	0.1958	0.058192	1	3.03E+06	6	5	1946	71	1	0	0.46282	1.6662	3	3.4965	0.19766	0.72183	0.22502	0.93302	0.12736	272	212	1	1500	5.35E-05	0.58493	7.5697	1.337	-0.12669	0.48713	1.8944	10.129	2.14E-16	-0.55539	-0.68582	-0.57642
2.36E-17	0.24871	24.752	10.559	2.6611	0.81017	2488	1.5828	0.42853	2293	65.863	64.317	2470	23.126	13.625	0.33769	0.27664	1	3.03E+06	1	5	2249	71	1	1	-0.2919	-0.2919	3	53.03	0.00097128	0.98095	15.617	25.349	18.551	416	-30	1	1500	5.78E-10	0.18796	8.3131	9.1435	4.8381	7.4607	7.8978	13.287	6.57E-16	0.069892	-0.68486	-0.32566
0.001	0.14469	1.8002	2.7668	6.4551	2.0196	2040	2.7654	0.51035	2069	36.178	26.438	2111	4.1322	1.278	1.4159	0.16958	1	3.03E+06	3	5	2019	71	1	1	-0.56953	2.9109	3	8.2645	9.18E-06	0.13937	1.6202	9.1479	0.75256	-8	-32	1	280	4.49E-15	0.27772	5.8218	5.8218	4.8631	9.0175	13.42	33.507	4.54E-16	0.11074	-0.069609	0.43347
0.001	0.079331	2.1216	2.2228	29.132	13.369	2029	9.5274	4.2804	2161	69.056	64.103	2189	13.494	5.6442	7.1975	1.2648	1	3.09E+06	1	5	2037	71	1	1	3.0568	14.728	3	19.481	1.09E-08	0.10981	1.6525	5.4871	3.3328	152	-62	1	181	2.78E-18	0.39378	6.9628	27.234	5.9882	31.57	19.737	76.411	-2.22E-15	2.5628	-0.18189	3.4047
0.001	0.065024	1.4886	1.5516	26.601	5.6008	1323	6.3118	2.3499	1154	33.493	27.911	1150	12.987	4.0351	1.3649	0.56991	1	7.08E+06	2	5	1124	53	1	1	-0.89813	2.2386	3	5.2448	3.76E-08	0.00022235	2.3574	0.68691	1.233	-96	-30	1	173	0.012776	0.00014981	9.933	16.703	14.188	46.037	4.66	69.504	-9.65E-16	0.79089	0.59556	5.0766
0.001	0.049569	0.30941	0.88944	9.4625	2.4384	1823	0.85064	0.001	1785	40.909	38.636	1701	15.152	2.4584	9.6328	0.24765	1	9.23E+06	3	5	1745	53	1	0	4.6411	4.6411	3	5.6818	2.31E-06	0.055441	4.9505	5.4905	1.0348	-104	64	-101	-23	0.059188	0.11426	3.1628	27.468	64.505	55.246	49.691	94.135	1.33E-15	2.1658	5.8329	5.4662
9.78E-17	0.087707	0.55006	1.5812	34.779	6.8289	1801	10.149	1.5997	1792	38.961	35.714	1795	11.962	1.8299	3.9404	0.9726	1	9.25E+06	1	5	1731	53	1	1	-0.31122	-0.31122	3	10.101	0.00034965	0.70302	0.92378	0.70721	0.91979	110	62	344	244	0.0041042	0.9464	3.1814	17.152	6.3063	17.887	4.1792	62.555	-4.81E-16	1.2449	0.22932	1.5397
2.89E-18	0.046653	0.29121	0.83712	31.604	8.9944	2227	10.715	1.3879	2077	58.442	57.359	2220	20.661	4.7138	6.1163	1.2753	1	9.25E+06	2	5	2001	53	1	1	-0.34787	-0.34787	3	8.0214	7.69E-06	0.24723	4.1527	6.815	1.1687	420	74	-20	-101	0.0029401	0.18458	6.0403	34.787	31.738	61.356	46.194	162.55	6.07E-16	2.6881	3.7331	7.0077
0.001	0	0.001	0.001	46.635	11.425	1853	3.2554	0.54739	2015	58.442	51.948	1850	6.4935	1.0643	0	1.0561	1	9.29E+06	1	5	1777	53	0	1	0	0	3	7.5758	1.98E-05	0.98059	1.4144	0.001	0.99087	128	-30	-101	37	0.0038429	0.029326	0	55.556	7.9365	23.81	0	158.73	0	5.7756	1.4144	2.4752
0.001	0.16938	1.5377	1.8694	7.5902	2.1802	1899	0.098792	0.001	1851	25.974	17.316	1723	3.2468	0.27952	1.764	0.01127	1	9.29E+06	2	5	1773	53	1	0	-0.69256	-0.69256	3	3.7879	0.027368	0.86973	1.8966	2.8289	0.57696	-124	106	1	464	0.001132	0.28334	7.8378	7.8378	8.0815	3.6945	11.006	22.705	1.11E-16	0.067567	0.089285	-0.30164
4.95E-18	0.16664	5.5131	4.5933	25.164	6.5921	1769	3.4646	0.51118	1816	38.961	32.468	1768	19.481	3.7843	6.4108	0.52935	1	9.29E+06	3	5	1780	53	1	1	0.82796	-0.19985	3	15.152	0.0011114	0.26394	8.4544	10.415	2.0068	-42	-88	1	1500	0.0015974	0.41518	7.4231	10.307	11.131	12.778	13.602	28.432	1.55E-15	0.095168	0.55877	0.33853
4.97E-16	0.47391	1.4851	2.6589	21.144	4.5819	2161	11.256	1.5747	2084	34.091	34.091	2151	11.364	2.2012	3.7639	1.4389	1	1.00E+07	1	5	2028	53	1	1	2.874	2.874	3	13.636	0.0045477	0.57137	2.0815	4.4442	1.4148	220	90	1	312	0.056848	0.66835	5.1845	16.568	6.6074	13.722	11.35	32.694	-6.55E-16	1.0519	0.22072	1.3947
0.001	0.079311	0.49505	1.4231	1.2598	0.19831	2029	11.423	1.1906	1984	34.091	26.515	2020	17.045	5.3996	0.25675	10.407	1	1.00E+07	2	5	1904	53	1	1	2.801	2.801	3	9.0909	6.86E-05	0.010558	5.4568	8.5509	0.94822	226	98	-101	-92	0.10805	0.0060559	3.1814	20.644	25.883	47.712	38.98	65.175	-1.88E-15	1.5561	3.19	5.1351
0.001	0.18793	6.2106	4.6676	19.418	3.7994	1996	13.245	2.425	1994	56.818	45.455	1852	17.045	4.1014	5.2021	2.448	1	1.00E+07	3	5	1877	53	1	1	0.79586	-0.17208	3	22.727	0.00075415	0.72172	3.3191	6.6944	4.6057	-122	64	1	1500	0.013808	0.51891	8.6361	16.24	5.649	13.796	7.0068	28.731	1.71E-15	0.69906	-0.50816	0.55387
0.001	0.067377	1.5232	3.476	13.194	4.0974	2539	8.9657	3.5206	2532	19.886	18.466	2538	14.321	6.4493	2.6588	0.61688	1	5.30E+06	3	5	2411	71	1	1	-0.4167	6.3546	3	6.993	1.91E-06	9.90E-06	2.614	5.1005	0.76414	-62	188	1	1500	0.00057028	6.56E-06	4.2596	5.4286	6.0372	20.194	10.348	28.079	5.89E-16	0.10417	0.313	2.498
0.001	0.4619	11.376	4.2047	3.5128	1.0967	2591	8.914	4.4972	2518	35.038	30.461	2585	28.02	17.327	0.61058	1.7016	1	5.30E+06	6	5	2476	71	1	1	3.7228	10.204	3	68.182	1.54E-06	1	9.081	15.423	32.109	-26	-14	1	1500	0.15977	6.79E-09	11.991	38.616	10.034	24.285	15.725	26.684	-2.12E-15	6.3975	-0.37547	2.5654
0.001	0.24529	4.3204	3.108	10.433	2.8275	2123	3.8847	0.69868	2095	36.797	29.942	2026	19.481	7.8804	5.7599	0.88633	1	9.23E+06	2	5	2045	53	1	1	0.23413	1.5511	3	22.727	0.00037094	0.47201	10.93	7.9508	5.7194	70	44	1	1500	0.067574	1	10.741	21.086	15.808	21.086	10.881	30.587	6.88E-16	1.5657	1.7183	2.6067
3.71E-18	0.10934	3.0432	2.4137	22.271	5.3888	3002	8.4503	1.9871	2995	60.606	48.99	2999	11.364	3.7252	5.4758	0.87493	1	1.01E+07	3	5	2942	53	1	1	0.7377	0.7377	3	10.823	8.84E-07	0.19028	4.2433	3.3003	2.2577	84	60	1	268	4.47E-05	0.41997	8.813	20.734	13.035	24.211	8.6143	47.557	3.49E-16	1.4164	0.47213	1.3869
0.001	0.15316	1.4626	1.3957	9.6502	3.205	1906	5.8932	1.7912	1886	17.045	13.731	1898	8.8384	2.3413	1.0841	0.97064	1	9.04E+20	1	5	1822	97	1	1	2.3174	5.6546	2	5.1653	8.14E-09	0.045516	2.1502	2.1658	1.8096	98	-8	1	145	0.10428	0.063326	6.6405	25.365	11.464	34.35	13.024	45.793	-1.03E-15	1.677	0.30899	2.647
0.001	0.20557	3.6772	2.2554	6.8982	2.1604	1236	6.9736	1.9355	1207	22.727	13.774	1231	10.49	2.9755	0.87297	0.33932	1	9.04E+17	1	5	1144	109	1	1	17.172	2.4164	2	8.8692	4.42E-06	0.24805	2.6426	4.3163	3.671	-8	96	1	1500	0.0064061	0.77694	11.084	18.873	6.8105	19.912	16.041	29.589	3.36E-15	1.2956	-0.41578	1.1841
0.001	0.064885	1.2347	1.1979	20.788	6.9279	1365	5.6591	2.1441	1216	33.058	29.614	1225	8.1818	3.0132	3.6122	0.52656	1	9.04E+20	1	5	1219	97	1	1	2.7865	10.031	2	5.8275	7.78E-08	0.00039552	2.5743	1.8411	0.94552	102	-42	432	-101	0.00028586	0.0024293	8.5452	16.884	11.36	35.75	17.642	73.076	-1.09E-15	0.92882	0.95917	3.1165
2.09E-17	0.10186	5.8915	3.2946	40.089	9.273	944	7.2132	1.4082	1017	83.333	51.768	1058	17.857	4.9615	11.035	0.73687	1	9.04E+20	1	5	966	97	1	1	3.5749	7.4007	2	15.496	0.00019734	0.086871	8.4705	7.2007	5.3124	170	56	1	281	0.015267	0.15997	12.949	21.055	19.125	26.025	15.763	43.009	1.55E-15	1.4681	0.71613	1.6253
0.001	0.10591	8.3974	4.6766	21.657	7.6044	1391	9.5029	2.5744	1227	58.239	49.953	1386	14.26	5.0879	7.422	1.7524	1	9.04E+17	1	5	1175	109	1	1	-0.66615	1.3098	2	17.562	1.95E-08	0.89189	4.8799	7.2992	6.3865	334	56	1	1500	7.70E-08	0.13748	9.6854	18.505	6.8246	14.868	10.473	27.797	4.34E-16	1.1577	-0.65969	0.53925
1.68E-17	0.25778	4.6081	2.5588	51.102	23.886	2179	17.784	4.6229	2128	71.429	65.476	2171	25.145	6.7186	5.0938	1.2821	1	9.04E+17	1	5	2069	109	1	1	1.8248	0.16443	2	32.609	1.85E-08	0.41276	1.6182	1.4144	6.0695	162	-124	1	248	8.07E-09	0.9366	10.656	28.884	4.4507	28.634	2.4968	57.064	-6.37E-16	2.4504	-0.95031	2.4999
2.28E-17	0.29914	1.7439	1.2403	34.484	14.677	2773	10.255	4.3161	2672	118.18	100.76	2643	69.378	26.332	5.3191	1.1697	1	9.05E+20	1	5	2555	97	1	1	1.9674	11.714	2	26.136	6.03E-08	3.63E-10	13.111	5.1305	6.5924	96	-110	-92	-28	0.38661	1.08E-11	11.48	53.41	54.369	128.25	27.887	144.56	-6.44E-16	7.0485	7.3729	23.095
2.37E-18	0.16549	11.034	5.07	54.692	17.743	908	21.974	6.0873	932	318.18	295.45	926	78.671	21.431	13.382	4.6252	1	8.03E+20	1	5	843	97	1	1	2.5394	3.1996	2	37.037	2.28E-06	0.0014484	7.7027	17.252	15.965	44	2	1	253	1.58E-12	0.0024787	8.3378	21.744	7.2659	30.713	10.807	77.486	-4.19E-16	2.5499	-0.51844	4.7485
0.001	0.12584	17.537	4.0221	40.508	18.334	954	17.721	4.3653	969	122.16	112.69	949	92.138	19.127	8.9842	6.5313	1	8.03E+20	1	5	874	97	1	1	1.6552	8.0753	2	48.485	3.18E-08	0.23558	10.375	7.932	18.493	98	48	1	1500	6.83E-08	0.49839	19.138	31.93	11.496	33.671	7.3383	55.309	-3.55E-15	2.5549	-1.8717	2.8734
0.001	0	0.001	0.001	27.525	9.7806	916	14.088	1.5006	1039	33.333	28.283	911	17.241	1.6816	1.4554	2.7236	1	8.03E+20	1	5	826	97	1	1	4.9505	4.9505	2	8.4175	2.36E-10	0.20472	0.34141	0.33003	0.98111	68	-10	-101	76	9.04E-06	0.40009	0	30.864	1.9157	38.314	3.7037	92.593	0	2.9336	0.34141	3.9073
5.43E-18	0.096532	24.136	4.2608	6.0443	1.6915	1854	2.2976	0.3793	1812	155.84	148.27	1850	68.871	23.872	1.0794	0.21955	1	8.03E+17	1	5	1714	109	1	1	-1.0976	0.15901	2	55.556	2.58E-05	0.28136	17.047	17.809	20.224	204	66	1	1500	1.98E-07	0.44149	14.249	21.3	11.151	22.689	9.045	43.796	-4.00E-15	1.7065	-1.2563	2.8023
0.001	0.27091	6.7507	4.1668	1.9158	0.2338	922	5.1986	1.7661	942	122.16	119.32	916	112.12	42.379	0.33019	0.88889	1	8.03E+20	1	5	846	97	1	1	3.9428	12.338	2	36.713	1.50E-08	1.54E-09	23.777	48.324	11.248	-124	38	361	221	0.0070026	2.10E-13	7.349	18.832	20.516	43.206	34.449	50.869	-2.59E-15	2.7877	3.6433	10.079
0.001	0.27467	7.1315	2.7828	61.584	34.158	2174	21.585	6.4053	2131	170.45	154.36	2172	56.061	18.122	12.674	9.388	1	8.03E+20	1	5	2099	97	1	1	0.83329	18.405	2	29.72	3.64E-06	5.68E-05	10.936	7.3695	8.5213	40	-40	1	149	1.48E-08	7.36E-05	11.017	22.945	11.547	38.541	10.685	79.606	-4.02E-15	2.3358	1.1745	7.8561
0.001	0.049905	1.0769	1.1312	81.483	27.493	932	32.676	6.4248	923	92.885	87.286	929	46.875	8.6215	33.234	5.8984	1	8.03E+20	1	5	838	97	1	1	33.379	2.9851	2	34.091	5.16E-11	0.058055	1.3783	0.19567	7.5632	66	54	308	212	5.38E-09	0.21863	5.2767	54.003	9.8448	63.14	2.8933	128.95	-3.65E-16	9.5282	0.21484	11.072
4.56E-17	0.36003	7.8597	3.7071	37.073	15.026	879	11.212	3.7506	979	80.808	66.498	879	28.788	9.2013	6.1398	2.9511	1	8.03E+20	1	5	897	97	1	1	1.8037	3.1606	2	34.091	6.10E-05	0.96233	6.7207	4.2504	10.52	-110	54	1	1500	0.022271	0.11171	14.592	37.432	13.468	31.232	9.5763	43.414	-3.25E-15	3.096	-0.54812	1.7836
4.31E-17	0.10614	5.0024	2.2664	112.01	50.657	1539	16.543	4.3085	1571	202.48	194.21	1532	43.478	13.055	104.53	2.4237	1	8.03E+17	1	5	1475	109	1	1	1.4634	0.66238	2	24.476	2.17E-07	0.036251	6.105	1.9638	5.0306	68	-86	317	213	2.64E-11	0.10368	15.173	20.619	13.009	28.837	7.2526	104.7	3.42E-16	1.24	0.34894	5.0593
0.001	0.06671	1.5326	1.4051	63.151	20.192	1041	35.139	4.6985	1063	84.416	77.561	1036	46.791	4.9625	4.9906	1.1919	1	8.04E+20	1	5	961	97	1	1	-0.99513	15.249	2	3.6855	3.57E-11	5.84E-07	0.45005	1.1787	0.76476	122	-22	356	236	4.14E-07	2.33E-07	10.829	19.698	2.2218	63.344	7.6856	120.53	8.04E-16	0.84879	-0.69786	6.6385
5.15E-19	0.045023	0.61881	0.89272	79.89	30.077	1058	7.2062	1.5284	981	90.909	80.808	1057	9.0909	1.6406	8.50E-32	0.2521	1	8.04E+20	1	5	842	97	0	1	-0.60104	28.249	2	3.7879	2.33E-06	0.060759	0.34878	0.001	0.5895	286	52	397	209	4.71E-08	0.072884	6.144	15.137	3.446	31.775	8.3923	152.29	7.68E-16	1.0017	-0.24042	3.3525
0.001	0.069276	2.452	1.5424	85.448	28.7	1340	8.0653	1.4639	1308	212.12	194.95	1162	21.994	6.4671	9.859	0.98263	1	8.04E+17	1	5	1204	109	1	1	9.6101	-1.3669	2	9.4044	7.40E-09	0.0018278	8.3476	5.4305	2.6677	-124	68	-101	168	8.60E-13	0.0021626	10.315	29.43	27.443	54.266	25.323	166.99	1.72E-15	2.2606	3.4724	8.5872
0.001	0.039448	0.53339	0.82236	89.22	49.481	2291	28.792	9.0347	2318	102.27	96.591	2286	35.191	9.2298	5.0874	5.57E-32	1	8.04E+20	1	5	2213	97	1	0	-0.64861	9.2021	2	6.734	1.45E-08	3.98E-06	0.001	0.60006	2.4472	-124	2	341	5	1.15E-13	5.54E-06	7.54	21.87	-0.64861	59.974	3.9575	146.75	-7.94E-16	3.5471	-0.64861	11.462
5.83E-17	0.51776	1.5969	1.0594	91.835	40.739	864	39.446	5.6582	861	152.89	137.05	860	89.394	10.501	55.383	11.263	1	8.04E+20	1	5	795	97	1	1	2.873	28.053	2	23.46	2.00E-08	1.51E-08	2.9703	3.1503	3.2918	56	-6	217	141	1.61E-08	2.38E-09	7.7917	45.772	23.794	113.28	15.802	229.87	-1.58E-15	5.039	1.0855	16.644
5.77E-18	0.11303	5.5889	2.608	33.884	11.232	2355	18.157	4.5481	2380	71.429	54.473	2349	62.654	14.888	2.9353	3.207	1	9.06E+20	1	5	2255	97	1	1	17.082	9.4637	2	81.395	4.26E-10	0.91942	6.325	6.815	14.337	-104	-124	392	184	0.010825	0.21351	12.451	47.742	17.099	43.671	14.321	54.014	-2.69E-16	6.9293	0.47857	7.5363
2.36E-17	0.11845	2.6574	2.6665	17.522	6.0332	2162	15.436	2.5287	2159	35.025	31.925	2159	68.182	13.978	1.8497	2.2296	1	7.05E+11	1	5	2110	97	1	1	1.5118	0.76478	3	32.468	4.73E-11	0.010035	11.701	4.1386	7.6689	72	-124	256	1500	0.16079	0.017014	7.1676	27.825	21.089	41.348	9.7842	37.08	9.52E-17	3.4682	2.9297	6.7857
0.001	0.083355	13.694	3.0397	18.786	7.4665	1345	28.054	9.216	1331	31.469	28.555	1335	60.197	19.562	1.6502	3.1504	1	9.05E+16	1	5	1182	109	1	1	-0.38833	16.574	3	27.056	0.036145	0.10702	5.51	2.4406	11.754	154	62	1	1500	0.015366	0.17548	20.341	33.284	9.38	39.209	2.3593	27.069	-4.02E-15	3.1727	-2.3103	6.215
2.17E-17	0.1036	5.6406	1.4902	32.626	15.241	2008	10.692	6.1312	1982	112.44	100.48	1999	36.364	20.278	4.8316	2.7302	1	9.05E+16	1	5	1802	109	1	1	10.117	0.70581	3	22.727	6.42E-12	8.06E-05	8.5115	6.8928	12.989	92	-96	348	-40	9.52E-17	7.86E-05	20.704	41.298	24.664	54.367	21.954	112	-4.34E-15	5.8922	1.7488	11.101
0.001	0.070043	2.1671	1.2646	21.751	8.7072	1098	12.768	4.5004	1178	29.87	25.974	1111	25.692	8.7995	1.3505	0.7125	1	9.05E+16	1	5	1024	109	1	1	1.7917	8.4045	3	23.077	3.13E-14	0.76173	2.7329	1.7616	9.04	100	82	320	324	0.014268	0.47199	11.615	49.291	16.769	46.883	10.147	56.794	-1.65E-15	7.2232	0.34346	6.2215
0.001	0.14814	9.4311	2.7233	1.2297	0.31432	1488	0.97019	0.001	1700	32.468	28.499	1694	18.182	6.9202	0.30543	0.15496	1	9.05E+16	1	5	1501	109	1	0	-1.4475	3.5479	3	10.695	7.01E-09	0.0080541	9.731	8.6794	3.7052	364	232	1	1500	0.00086351	0.014806	16.124	18.047	16.404	21.803	16.464	31.591	4.94E-16	-0.49519	0.20533	0.61648
1.10E-18	0.036333	1.4626	1.0085	45.449	15.49	1492	26.509	7.4106	1442	56.818	40.404	1488	104.47	24.848	3.2444	1.7141	1	9.05E+20	1	5	1421	97	1	1	14.873	37.708	3	41.903	3.35E-11	3.10E-12	7.0033	0.82508	6.8977	-74	-4	-51	117	0.75518	1.53E-13	10.767	86.371	44.769	145.53	6.2916	141.96	-2.26E-15	10.291	4.5674	31.282
3.02E-17	0.16841	6.2006	3.7846	14.403	5.7922	1005	18.967	5.5011	994	65.863	63.08	999	52.083	17.425	1.9081	5.4	1	9.05E+19	1	5	929	97	1	1	2.2289	8.5935	3	39.562	2.38E-17	0.012922	6.3569	8.8539	11.751	108	-124	1	1500	2.42E-05	0.019738	12.695	28.832	10.612	34.123	16.777	43.014	4.93E-17	2.9623	0.042562	5.0282
2.89E-18	0.11641	0.35361	0.43584	19.294	10.007	1666	6.5812	1.2496	1689	25.455	21.515	1661	8.8195	1.4153	1.0857	0.706	1	9.05E+16	1	5	1553	109	1	1	-0.35361	-0.35361	3	6.4935	4.60E-17	0.87156	0.44333	1.1881	1.825	150	74	-87	-101	1.46E-11	0.2257	2.6226	39.329	4.6215	31.156	8.5353	97.424	-3.81E-16	3.9879	0.089721	2.9549
9.38E-18	0.16988	6.164	2.1016	18.028	3.0739	2253	2.6686	0.765	2419	24.476	18.065	2249	8.3488	2.9764	5.7206	0.4321	1	9.05E+16	1	5	2280	109	1	1	5.3069	-0.76994	3	17.857	0.016247	0.99879	5.4189	3.7388	5.0018	-124	184	1	1500	0.43708	0.0094091	21.155	43.597	22.274	33.606	14.611	39.342	-2.74E-15	3.5965	-0.16166	1.6277
1.84E-17	0.18804	5.7767	2.514	38.004	10.558	2423	30.103	12.889	2347	96.364	92.121	2419	66.986	29.976	8.5098	3.1493	1	9.05E+16	1	5	2316	109	1	1	4.9958	8.4905	3	52.917	3.54E-12	9.26E-08	5.5427	5.1845	15.408	28	-110	316	188	0.625	9.15E-08	16.738	49.517	16.067	71.283	12.909	68.6	-9.17E-16	7.3285	-0.082815	13.406
0.001	0.066579	1.4953	1.2779	92.47	22.015	2754	57.935	18.2	2665	146.46	137.77	2749	75.139	21.514	7.8642	4.7218	1	9.05E+16	1	5	2621	109	1	1	9.3092	23.115	3	38.123	3.18E-16	7.55E-11	0.77151	2.0169	7.1299	40	-124	209	-101	1.46E-05	1.54E-12	8.9504	59.554	5.2785	105.67	14.735	146.72	-6.66E-16	9.6927	-0.48184	22.966
1.59E-17	0.053898	3.6673	1.1539	35.134	9.5301	2042	15.746	6.4856	1944	53.247	48.268	1970	28.409	11.632	6.178	1.1431	1	9.05E+19	1	5	1832	97	1	1	1.0297	1.0297	3	22.727	2.25E-15	0.10484	3.2468	2.8417	8.4998	86	68	416	308	0.0016588	0.29222	17.384	59.651	14.265	65.709	17.352	89.08	4.54E-15	9.5922	-0.11269	12.308
3.98E-18	0.069776	0.90009	1.1757	34.965	12.028	2473	29.61	6.3049	2421	41.958	34.965	2468	40.21	13.002	1.89E-31	13.627	1	9.06E+17	1	5	2373	109	0	1	7.2183	7.2183	3	15.734	4.74E-06	6.32E-06	4.5005	0.001	2.9987	64	8	145	129	0.20412	1.28E-06	9.5901	39.099	30.42	98.118	-0.82495	79.024	6.66E-16	4.0732	2.9905	19.163
0.001	0.043897	2.3276	1.1235	109.04	34.801	2629	38.605	14.637	2536	209.09	198.48	2627	53.571	19.276	26.186	2.7082	1	9.06E+16	1	5	2507	109	1	1	11.178	17.584	3	11.364	5.91E-06	2.68E-13	1.8163	6.3006	4.513	104	-124	332	-101	2.29E-05	2.44E-18	12.267	43.856	7.0318	109.56	30.715	176.28	-6.25E-17	4.6914	-0.34583	21.944
[truncated: 168 more columns]
